# Supplementary material for: Candida albicans Isolates 529L and CHN1 Exhibit Stable Colonization of the Murine Gastrointestinal Tract
Source: mBio. 2021 Nov 2;12(6):e02878-21. doi: 10.1128/mBio.02878-21 (PMC8561340; doi:10.1128/mBio.02878-21)
Supplement: TABLE S3 [file mbio.02878-21-st003.xlsx]

## Sheet: Supplemental Table 3
Supplemental Table 3. Phenotypic Microarray dataset for C. albicans strains SC5314, 529L and CHN1 grown under aerobic and anaerobic conditions (37 °C, 24 h). Numbers represent average values from 2 biological replicates, grouped according to chemical category. Negative controls indicate wells without any carbon source (except minimal medium). Means, standard deviations, and statistical comparison…
				Growth (OD600)							Filamentation (semi-quantitative score)
				Aerobic			Anaerobic				Aerobic			Anaerobic
Plate	Location	Category	Chemical	SC5314	529L	CHN1	SC5314	529L	CHN1		SC5314	529L	CHN1	SC5314	529L	CHN1
PM01	A01	negative control	Negative Control	0.541	0.298	0.4675	0.148	0.1245	0.144		3	1	2.5	3.25	1.25	2.25
PM02A	A01	negative control	Negative Control	0.31	0.2885	0.325	0.155	0.133	0.13		3.25	1	1.5	3.25	1	3
PM01	D04	alcohol	1,2-Propanediol	0.4635	0.234	0.546	0.137	0.1205	0.135		1.75	1	1.75	2.75	1.25	2.75
PM01	H12	alcohol	2-Aminoethanol	0.5365	0.291	0.528	0.132	0.1175	0.123		2.25	1.5	2.25	2.75	1.25	2
PM02A	H09	alcohol	Dihyroxy Acetone	0.8095	0.6405	0.6615	0.929	0.963	0.8875		2.75	1	2	3.75	1.25	2
PM02A	H10	alcohol	2,3-Butanediol	0.2675	0.2365	0.2705	0.1305	0.123	0.1205		2.25	1	1.5	3.5	1	2
PM02A	H11	alcohol	2,3-Butanedione	0.218	0.199	0.223	0.127	0.12	0.1195		3	1	2	2.5	1	2
PM02A	H12	alcohol	3-Hydroxy 2-Butanone	0.3555	0.254	0.4175	0.141	0.1355	0.1685		2.5	1.5	2.25	4	1.75	3.25
PM01	H07	amide	Glucuronamide	0.2575	0.238	0.1945	0.149	0.155	0.156		1.25	1.25	1.75	1.5	1	1.25
PM02A	G01	amide	Acetamide	0.2535	0.2645	0.248	0.1295	0.12	0.1165		2.5	1	1.5	2.5	1	2
PM02A	G02	amide	L-Alaninamide	0.228	0.24	0.2315	0.1325	0.1235	0.1205		2	1	1.5	2.25	1	1.75
PM01	H04	amine	Tyramine	0.304	0.3255	0.275	0.1145	0.1085	0.11		1.5	1.25	1.5	1.75	1	2
PM01	H11	amine	Phenethylamine	0.3305	0.2355	0.301	0.12	0.113	0.1205		2.5	1	1.75	1.75	1	1.75
PM02A	H06	amine	Sec-Butylamine	0.195	0.202	0.198	0.1145	0.116	0.107		1.25	1	1	1	1	1.25
PM02A	H07	amine	D,L-Octopamine	0.2875	0.227	0.274	0.123	0.1115	0.1145		3.5	1	2	3.25	1	2.5
PM02A	H08	amine	Putrescine	0.29	0.2295	0.2655	0.1305	0.125	0.121		3	1.25	1.75	3.25	1	2.25
PM01	A07	amino acid	L-Aspartic Acid	0.494	0.257	0.6175	0.1385	0.1125	0.1355		3	1	2.5	3.25	1	2.25
PM01	A08	amino acid	L-Proline	0.5495	0.4455	0.6815	0.1435	0.1175	0.1385		3.75	2.25	3.75	3.75	2.25	3.75
PM01	A09	amino acid	D-Alanine	0.283	0.185	0.2145	0.138	0.1055	0.1285		3	1	3	3	1.25	2.25
PM01	B01	amino acid	D-Serine	0.213	0.196	0.1805	0.117	0.1165	0.107		1.75	1	1.25	1.75	1	1
PM01	B12	amino acid	L-Glutamic Acid	0.467	0.26	0.706	0.1385	0.112	0.1325		3.25	1.5	2.5	3	1.25	2.5
PM01	D01	amino acid	L-Asparagine	0.312	0.2625	0.2965	0.136	0.123	0.1295		2	1	2	2.25	1	2
PM01	D02	amino acid	D-Aspartic Acid	0.29	0.2825	0.3085	0.14	0.124	0.139		2.25	1.25	1.75	2.75	1.25	2.25
PM01	E01	amino acid	L-Glutamine	0.3185	0.283	0.282	0.132	0.123	0.1225		1.75	1	1.25	1.75	1	1.5
PM01	F01	amino acid	Glycyl-L-Aspartic Acid	0.319	0.2595	0.3735	0.136	0.1195	0.1295		2.75	1	2.5	3	1	2.25
PM01	F04	amino acid	D-Threonine	0.3675	0.259	0.2555	0.137	0.1215	0.1285		2.25	1	1.5	2.25	1.25	1.75
PM01	G01	amino acid	Glycyl-L-Glutamic Acid	0.321	0.279	0.3455	0.1325	0.1165	0.124		3	1	1.75	2.75	1.25	2
PM01	G03	amino acid	L-Serine	0.3245	0.2815	0.3775	0.137	0.1245	0.132		3	1.25	2.5	3	1.25	2.25
PM01	G04	amino acid	L-Threonine	0.317	0.271	0.365	0.1355	0.1225	0.131		2.5	1.25	2.25	2.5	1.25	2.25
PM01	G05	amino acid	L-Alanine	0.331	0.249	0.3895	0.13	0.119	0.127		2	1	3	2	1.25	2.25
PM01	G06	amino acid	L-Alanyl-Glycine	0.343	0.294	0.403	0.1235	0.114	0.117		3	1.25	2.25	3	1.25	2
PM01	H01	amino acid	Glycyl-L-Proline	0.386	0.3215	0.426	0.1335	0.122	0.13		3.5	3.25	3.25	2.75	1.75	2.25
PM02A	G03	amino acid	N-Acetyl-L-Glutamic Acid	0.238	0.233	0.225	0.1315	0.123	0.1185		2.5	1	1.25	3	1	2
PM02A	G04	amino acid	L-Arginine	0.286	0.245	0.3305	0.1415	0.126	0.1275		3.25	1	2	3.25	1	1.75
PM02A	G05	amino acid	Glycine	0.246	0.225	0.256	0.135	0.131	0.124		3	1	2.25	3.25	1	2.25
PM02A	G06	amino acid	L-Histidine	0.2275	0.1845	0.23	0.1395	0.131	0.1265		1.5	1	1.25	1.75	1	1.5
PM02A	G07	amino acid	L-Homoserine	0.144	0.155	0.164	0.113	0.108	0.107		2.25	1	3	2.75	1	2.75
PM02A	G08	amino acid	Hydroxy-L-Proline	0.2625	0.269	0.3075	0.14	0.1275	0.1275		3.25	1.25	2.5	3.75	1.25	2.5
PM02A	G09	amino acid	L-Isoleucine	0.2125	0.1825	0.209	0.129	0.1155	0.1235		2.5	1	2.25	3.25	1	2.75
PM02A	G10	amino acid	L-Leucine	0.2375	0.2205	0.305	0.1335	0.121	0.122		2.25	1	1.5	2.75	1.25	2
PM02A	G11	amino acid	L-Lysine	0.2585	0.226	0.2435	0.14	0.128	0.129		2.75	1	1.25	2.25	1.25	1.75
PM02A	G12	amino acid	L-Methionine	0.19	0.1835	0.179	0.1285	0.122	0.1235		1.75	1	1.25	1.75	1	1.5
PM02A	H01	amino acid	L-Ornithine	0.2925	0.281	0.2785	0.1365	0.128	0.129		2.5	1	1.75	2.25	1	2.5
PM02A	H02	amino acid	L-Phenylalanine	0.2215	0.205	0.212	0.1305	0.1245	0.118		2	1	1.25	1.75	1	1.5
PM02A	H03	amino acid	L-Pyroglutamic Acid	0.24	0.244	0.261	0.13	0.1225	0.119		2.5	1	1.5	2.5	1	2.5
PM02A	H04	amino acid	L-Valine	0.206	0.2005	0.1895	0.123	0.117	0.1145		2	1	1.75	1.5	1	2.5
PM01	A02	carbohydrate	L-Arabinose	0.3455	0.4035	0.5225	0.7775	0.9435	0.838		2.5	1.25	2	1.5	1.25	1.25
PM01	A03	carbohydrate	N-Acetyl-D-Glucosamine	1.559	1.001	1.5225	0.5045	0.453	0.5155		5	3.5	4.75	3.75	3	4.25
PM01	A06	carbohydrate	D-Galactose	1.355	0.729	0.8945	0.514	0.2395	0.4655		4.25	1.75	1.75	3.75	1.5	2.25
PM01	A10	carbohydrate	D-Trehalose	0.5215	0.4215	0.6345	0.148	0.152	0.1375		3.5	1.25	1.75	3.5	1.25	2.75
PM01	A11	carbohydrate	D-Mannose	1.608	1.0285	1.3195	0.9055	0.7465	0.646		5	3	1.75	5	1.75	2.5
PM01	A12	carbohydrate	Dulcitol	0.552	0.3045	0.7575	0.1325	0.117	0.127		3	1.5	2.5	3.25	1.25	2.75
PM01	B02	carbohydrate	D-Sorbitol	0.4615	0.382	0.5805	0.145	0.1315	0.1385		2.75	1.5	2	3.25	1.25	2.25
PM01	B03	carbohydrate	Glycerol	0.429	0.236	0.6235	0.1355	0.12	0.1285		2.5	1.25	2	3.25	1.25	2.5
PM01	B04	carbohydrate	L-Fucose	0.593	0.2595	0.2405	0.1575	0.1565	0.162		2.25	1	1.75	2	1	2
PM01	B07	carbohydrate	D,L-a-Glycerol-Phosphate	0.3655	0.2345	0.4075	0.141	0.12	0.1355		3	1	2	2.5	1.25	1.75
PM01	B08	carbohydrate	D-Xylose	0.8555	0.4975	0.4605	0.8515	0.881	0.89		3.75	1.5	2.5	3	1.5	1.25
PM01	B11	carbohydrate	D-Mannitol	0.5375	0.403	0.3345	0.15	0.1345	0.1395		2.75	2	2	3.75	1	2.5
PM01	C01	carbohydrate	D-Glucose-6-Phosphate	0.308	0.267	0.354	0.143	0.136	0.1445		2	1	2	2.75	1	2
PM01	C04	carbohydrate	D-Ribose	0.956	0.5595	0.578	1.031	1.045	1.0835		1.75	1	1.5	2	1	1.75
PM01	C06	carbohydrate	L-Rhamnose	0.777	0.2305	0.468	0.169	0.1595	0.1645		3.25	1	2	2	1.25	1.75
PM01	C07	carbohydrate	D-Fructose	1.799	1.1395	1.428	1.206	0.9325	0.9145		4	2.5	1.5	5	2	1.5
PM01	C09	carbohydrate	a-D-Glucose	1.6465	1.1275	1.3445	1.109	0.8935	0.8765		5	2.75	1.5	5	2.25	1.5
PM01	C10	carbohydrate	Maltose	1.291	0.863	0.937	0.704	0.6325	0.621		4.75	1.5	1.5	4.75	1.5	2
PM01	C11	carbohydrate	D-Melibose	0.4545	0.2435	0.664	0.1515	0.1295	0.1425		2.5	1.25	2.25	2.75	1.25	1.75
PM01	C12	carbohydrate	Thymidine	0.417	0.2415	0.5985	0.124	0.115	0.1275		2.5	1	2.5	2.25	1.25	1.75
PM01	D08	carbohydrate	a-Methyl-D-Galactoside	0.372	0.2915	0.636	0.1405	0.1195	0.134		2.5	1.25	1.75	2.75	1.25	2
PM01	D09	carbohydrate	a-D-Lactose	0.346	0.271	0.731	0.141	0.12	0.1345		2.5	1.25	2	2.25	1.25	2.25
PM01	D10	carbohydrate	Lactulose	0.3905	0.278	0.6245	0.1425	0.1235	0.1355		2.75	1.25	1.75	2.25	1.25	2
PM01	D11	carbohydrate	Sucrose	1.438	0.798	0.8995	0.751	0.444	0.4855		4	1.75	2	4.75	1.5	2
PM01	D12	carbohydrate	Uridine	0.405	0.287	0.625	0.1285	0.117	0.126		2.75	1.5	1.75	2.5	1.5	2.25
PM01	E03	carbohydrate	D-Glucose-1-Phosphate	0.3065	0.2765	0.33	0.1395	0.124	0.137		2.25	1	1.25	3	1	2
PM01	E04	carbohydrate	D-fructose-6-Phosphate	0.5515	0.283	0.3235	0.2785	0.284	0.291		2.25	1	1.5	2.25	1	2
PM01	E08	carbohydrate	b-Methyl-D-Glucoside	0.4025	0.238	0.519	0.1355	0.12	0.1285		3	1	1.75	2.5	1	1.75
PM01	E09	carbohydrate	Adonitol	0.485	0.3515	0.742	0.1435	0.1245	0.132		3.25	1.75	2	2.75	1.25	2
PM01	E10	carbohydrate	Maltotriose	1.197	0.8505	0.87	0.7385	0.6415	0.6375		3.75	2.25	1.75	5	1.5	2.25
PM01	E11	carbohydrate	2-Deoxy Adenosine	0.3485	0.283	0.234	0.128	0.1245	0.156		1.75	1.5	2.25	2.5	1	2
PM01	E12	carbohydrate	Adenosine	0.42	0.2525	0.787	0.1295	0.1145	0.124		2	1.25	2	2.5	1	2
PM01	F03	carbohydrate	m-Inositol	0.322	0.295	0.274	0.1335	0.124	0.1345		2	1.25	1.75	2.25	1	2
PM01	F11	carbohydrate	D-Cellobiose	0.419	0.3	0.395	0.1405	0.1275	0.1355		2.75	1.25	2	2.5	1	1.75
PM01	F12	carbohydrate	Inosine	0.395	0.3505	0.562	0.127	0.1135	0.121		2.75	1.5	2.5	2.25	1.25	2.25
PM01	G08	carbohydrate	N-Acetyl-b-D-Mannosamine	0.472	0.3375	0.439	0.1425	0.1225	0.1335		3.75	1.75	1.75	3.5	1.5	2.75
PM01	H05	carbohydrate	D-Psicose	0.524	0.3515	0.406	0.1975	0.1935	0.192		3	2.25	1.5	3.25	1.25	2.5
PM01	H06	carbohydrate	L-Lyxose	0.8345	0.5605	0.638	1.0505	1.012	1.034		1.25	1	1.5	1.75	1	1.25
PM02A	B01	carbohydrate	N-Acetyl-D-Galactosamine	0.3285	0.2655	0.2915	0.1505	0.1255	0.1225		2.25	1.25	2	3	1	4
PM02A	B03	carbohydrate	b-D-Allose	0.1215	0.186	0.0995	0.134	0.126	0.1315		1	1	1.5	1	1	1.25
PM02A	B04	carbohydrate	Amygdalin	0.236	0.2345	0.2405	0.1465	0.1255	0.1195		1.75	1	1.25	2.75	1	1.5
PM02A	B05	carbohydrate	D-Arabinose	0.6525	0.3565	0.396	0.7205	0.658	0.8785		2.25	1	1.25	3.5	1	1.5
PM02A	B06	carbohydrate	D-Arabitol	0.7495	0.3095	0.3805	0.1495	0.129	0.1255		2.25	1	2.25	3.5	1.25	2.5
PM02A	B07	carbohydrate	L-Arabitol	0.415	0.24	0.4435	0.1405	0.119	0.1175		3.25	1	1.75	3.75	1	2.25
PM02A	B08	carbohydrate	Arbutin	0.3695	0.247	0.2755	0.144	0.135	0.128		2.25	1	1.75	3	1	1.75
PM02A	B09	carbohydrate	2-Deoxy-D-Ribose	0.573	0.5275	0.5325	1.0085	0.903	0.995		2	1	1.75	2.5	1	1.5
PM02A	B10	carbohydrate	i-Erythritol	0.4335	0.247	0.3515	0.142	0.1245	0.12		3.25	1	1.75	3.5	1	2
PM02A	B11	carbohydrate	D-Fucose	0.099	0.102	0.0805	0.137	0.134	0.1395		1.5	1	1	1.25	1	1
PM02A	B12	carbohydrate	3-0-b-D-Galactopyranosyl-D-Arabinose	0.1965	0.1355	0.19	0.1755	0.159	0.177		3.5	1.25	2.25	1.25	1.5	1.5
PM02A	C01	carbohydrate	Gentiobiose	0.226	0.244	0.2585	0.143	0.1325	0.128		3.25	1	1.25	3.25	1	2.5
PM02A	C02	carbohydrate	L-Glucose	0.2385	0.27	0.227	0.1355	0.1295	0.118		2.5	1	1.5	3	1	2.25
PM02A	C03	carbohydrate	Lactitol	0.251	0.237	0.3105	0.14	0.1265	0.126		3.25	1	1.25	3	1	2
PM02A	C04	carbohydrate	D-Melezitose	0.335	0.2495	0.3025	0.147	0.129	0.126		3	1	1.5	2.75	1	2.25
PM02A	C05	carbohydrate	Maltitol	0.4405	0.4095	0.4655	0.1625	0.14	0.131		2.75	1.25	1.75	3	1.25	2
PM02A	C06	carbohydrate	a-Methyl-D-Glucoside	0.385	0.3355	0.303	0.139	0.1235	0.1055		4	1	2.25	3.25	1	2.25
PM02A	C07	carbohydrate	b-Methyl-D-Glucoside	0.419	0.236	0.352	0.147	0.1275	0.125		3.25	1	1.5	3.75	1.25	2
PM02A	C08	carbohydrate	3-Methyl Glucose	0.177	0.1405	0.1495	0.1315	0.1215	0.1275		2.75	1.25	2	2.75	1	1.75
PM02A	C10	carbohydrate	a-Methyl-D-Mannoside	0.2955	0.2225	0.2525	0.1355	0.1215	0.1165		3.5	1	1.75	4	1	2.5
PM02A	C11	carbohydrate	b-Methyl-D-Xyloside	0.447	0.2535	0.6425	0.14	0.125	0.1215		3	1	1.75	1.5	1	2.5
PM02A	C12	carbohydrate	Palatinose	1.098	0.5495	0.5815	0.4185	0.277	0.321		4.25	1.75	1.25	1.75	1.5	2
PM02A	D01	carbohydrate	D-Raffinose	0.231	0.2245	0.1825	0.135	0.121	0.119		2.25	1.25	1.25	2.5	1	2.25
PM02A	D02	carbohydrate	Salicin	0.2215	0.249	0.212	0.1315	0.1215	0.121		2	1	1	3.5	1	1.75
PM02A	D03	carbohydrate	Sedoheptulosan	0.2965	0.2265	0.381	0.137	0.124	0.122		3.25	1	1.25	3.5	1	1.75
PM02A	D04	carbohydrate	L-Sorbose	0.0755	0.113	0.093	0.114	0.1375	0.1605		1	1	1	1	1	1
PM02A	D05	carbohydrate	Stachyose	0.3215	0.2215	0.3365	0.1385	0.1235	0.125		2.5	1	1.25	2.5	1	1.5
PM02A	D06	carbohydrate	D-Tagatose	0.1445	0.1825	0.1505	0.301	0.2865	0.3795		1	1	1	1	1	1
PM02A	D07	carbohydrate	Turanose	1.6025	0.595	0.7205	0.551	0.2035	0.2315		3.75	1	1.25	4.5	1.5	1.75
PM02A	D08	carbohydrate	Xylitol	0.478	0.332	0.7305	0.1455	0.1325	0.126		3.25	1.25	1.5	3.5	1	2
PM02A	D09	carbohydrate	N-Acetyl-D-Glucosaminitol	0.325	0.151	0.192	0.124	0.099	0.1055		3.25	1.25	2.75	1.5	1	1.75
PM02A	E05	carbohydrate	D-Glucosamine	0.977	0.9135	0.9835	1.088	1.131	1.0945		3.25	3.75	1.5	2.25	3.75	3
PM02A	F03	carbohydrate	Melibionic Acid	0.816	0.2785	0.783	0.2255	0.1665	0.191		3.5	1	1.25	1.5	1	1
PM01	A04	carboxylic acid	D-Saccharic Acid	0.388	0.2575	0.417	0.136	0.111	0.1295		2.25	1	1.75	4	1.25	1.75
PM01	A05	carboxylic acid	Succinic Acid	0.6615	0.317	0.6165	0.132	0.1135	0.125		3.5	1.5	2.25	3.25	1.5	2.25
PM01	B05	carboxylic acid	D-Glucuronic Acid	0.7455	0.2755	0.699	0.148	0.135	0.142		2.75	1	1.75	3.5	1.25	2.25
PM01	B06	carboxylic acid	D-Gluconic Acid	0.513	0.2405	0.2915	0.1435	0.122	0.134		3.75	1.25	2.25	2.75	1.25	2.25
PM01	B09	carboxylic acid	L-Lactic Acid	0.389	0.2605	0.5565	0.142	0.119	0.137		2.75	1.5	2.25	3	1.25	2.25
PM01	B10	carboxylic acid	Formic Acid	0.2185	0.1835	0.23	0.131	0.112	0.1225		3.25	1.25	2.5	2.75	1	2.5
PM01	C02	carboxylic acid	D-Galactonic Acid-g-Lactone	0.3325	0.2525	0.2595	0.1415	0.125	0.1335		2.25	1	1.5	2.5	1	1.25
PM01	C03	carboxylic acid	D,L-Malic Acid	0.4675	0.261	0.3115	0.1375	0.1295	0.1425		3	1	1.75	2.5	1	2.25
PM01	C08	carboxylic acid	Acetic Acid	0.757	0.303	0.6255	0.153	0.1295	0.156		3.75	1.5	3	2.5	1.75	3
PM01	D03	carboxylic acid	D-Glucosaminic Acid	0.3205	0.304	0.28	0.143	0.1245	0.141		2	1	1.75	2	1.25	1.75
PM01	D06	carboxylic acid	a-Keto-Glutaric Acid	0.827	0.363	0.5585	0.1705	0.145	0.1525		3.75	1.25	2.75	3.5	1.25	2
PM01	D07	carboxylic acid	a-Keto-Butyric Acid	0.2465	0.192	0.204	0.1355	0.125	0.134		1.5	1	1.25	2	1	2
PM01	E02	carboxylic acid	m-Tartaric Acid	0.3015	0.2675	0.34	0.1385	0.131	0.1355		2	1	1.75	3	1	1.75
PM01	E06	carboxylic acid	a-Hyroxy Glutaric Acid-g-Lactone	0.424	0.222	0.4255	0.133	0.117	0.1235		3	1	1.75	2	1	2
PM01	E07	carboxylic acid	a-Hyroxy Butyric Acid	0.299	0.22	0.5595	0.1325	0.1155	0.1295		2.5	1	1.75	2	1	1.75
PM01	F02	carboxylic acid	Citric Acid	0.33	0.3775	0.3715	0.14	0.124	0.1415		2.5	1.25	2	3.25	1	2.5
PM01	F05	carboxylic acid	Fumaric Acid	0.551	0.289	0.4	0.132	0.1225	0.1325		3.5	1.25	1.5	2.25	1	1.75
PM01	F06	carboxylic acid	Bromo Succinic Acid	0.7815	0.2825	0.3015	0.1295	0.1115	0.123		3	1.25	1.25	2.5	1	1.5
PM01	F07	carboxylic acid	Propionic Acid	0.331	0.2325	0.246	0.1335	0.1195	0.1255		1.5	1	1.25	1	1	1.5
PM01	F08	carboxylic acid	Mucic Acid	0.2965	0.254	0.363	0.139	0.124	0.137		2.75	1.25	1.5	1.5	1	1.5
PM01	F09	carboxylic acid	Glycolic Acid	0.4205	0.2025	0.5415	0.1315	0.1125	0.1285		2.75	1.25	2.5	2.75	1.25	2.75
PM01	F10	carboxylic acid	Glyoxylic Acid	0.4135	0.252	0.4405	0.1645	0.1485	0.158		3.25	1.25	3	3.5	1.25	3.25
PM01	G02	carboxylic acid	Tricarballylic Acid	0.2905	0.2845	0.2715	0.1315	0.119	0.1255		2.75	1	1.5	2.25	1	1.75
PM01	G07	carboxylic acid	Acetoacetic Acid	0.54	0.2795	0.503	0.166	0.1335	0.1655		3.75	2.5	4	4	1.5	3.75
PM01	G09	carboxylic acid	Mono Methyl Succinate	0.427	0.307	0.322	0.135	0.123	0.123		3.25	1.25	1.75	2.75	1.5	1.5
PM01	G11	carboxylic acid	D-Malic Acid	0.377	0.248	0.3135	0.1285	0.121	0.1295		3.5	1.25	2.5	2.25	1	2
PM01	G12	carboxylic acid	L-Malic Acid	0.712	0.423	0.633	0.1325	0.1165	0.128		3.5	1.75	2.75	3.25	1.25	2.75
PM01	H02	carboxylic acid	p-Hydroxy Phenyl Acetic Acid	0.326	0.284	0.3175	0.118	0.112	0.1105		2.25	1.25	1.75	2	1.25	1.25
PM01	H03	carboxylic acid	m-Hydroxy Phenyl Acetic Acid	0.316	0.2835	0.3075	0.1205	0.112	0.1285		2	1	1.75	2.25	1.25	1.5
PM01	H08	carboxylic acid	Pyruvic Acid	0.684	0.3365	0.738	0.182	0.165	0.177		2.75	1	2	3.25	1.25	2
PM01	H09	carboxylic acid	L-Galactonic Acid-g-Lactone	0.588	0.2185	0.2645	0.1455	0.1295	0.142		2.5	1.5	3.5	2.5	1	2
PM01	H10	carboxylic acid	D-Galacturonic Acid	0.4315	0.269	0.3845	0.144	0.1365	0.1425		2.25	1.25	2.25	2.25	1.25	2.25
PM02A	B02	carboxylic acid	N-Acetyl-Neuraminic Acid	0.3215	0.2905	0.3025	0.19	0.1505	0.1485		3	1	1.25	3.25	1	2.75
PM02A	C09	carboxylic acid	b-Methyl-D-Glucuronic Acid	0.35	0.2515	0.322	0.147	0.1305	0.131		2.5	1	2.25	3.5	1	2.25
PM02A	D10	carboxylic acid	g-Amino Butyric acid	0.4525	0.2485	0.3315	0.1405	0.1215	0.1145		2.25	1	2.75	2.25	1	1.5
PM02A	D11	carboxylic acid	d-Amino Valeric Acid	0.2385	0.261	0.236	0.122	0.115	0.102		2.75	1	1	2.5	1	1
PM02A	D12	carboxylic acid	Butyric Acid	0.2525	0.2025	0.2435	0.127	0.12	0.118		3	1.25	1	2	1	1
PM02A	E01	carboxylic acid	Capric Acid	0.067	0.07	0.0685	0.0855	0.072	0.08		1	1	1	1	1	1
PM02A	E02	carboxylic acid	Caproic Acid	0.119	0.1095	0.097	0.1015	0.0955	0.097		1	1	1	1	1	1
PM02A	E03	carboxylic acid	Citraconic Acid	0.2645	0.225	0.2115	0.1255	0.123	0.119		3	1	1	2	1	1.25
PM02A	E04	carboxylic acid	Ctramalic Acid	0.4055	0.2335	0.2335	0.1365	0.121	0.1235		2.75	1.25	1.5	3.5	1	1.75
PM02A	E06	carboxylic acid	2-Hydroxy Benzoic Acid	0.2825	0.3445	0.323	0.1245	0.1165	0.113		2.75	1	1.25	2.25	1	1.25
PM02A	E07	carboxylic acid	4-Hydroxy Benzoic Acid	0.307	0.2085	0.3905	0.1265	0.115	0.121		2.25	1	1.5	2.25	1	2
PM02A	E08	carboxylic acid	b-Hydroxy Butyric Acid	0.2825	0.218	0.292	0.133	0.119	0.1185		2.25	1	1.25	2.75	1	2
PM02A	E09	carboxylic acid	g-Hydroxy Butyric Acid	0.292	0.193	0.22	0.13	0.1195	0.123		3.25	1	2	2.5	1	2.75
PM02A	E10	carboxylic acid	a-Keto-Valeric Acid	0.2515	0.212	0.227	0.168	0.164	0.1575		2.5	1.25	1.25	2.25	1	1.5
PM02A	E11	carboxylic acid	Itaconic Acid	0.323	0.2125	0.1915	0.116	0.1085	0.099		2.5	1	1.5	1.75	1	1.5
PM02A	E12	carboxylic acid	5-Keto-D-Gluconic Acid	0.779	0.4025	0.7695	0.823	0.817	0.9455		3	1	1.75	3.75	1	2.75
PM02A	F02	carboxylic acid	Malonic Acid	0.2135	0.2655	0.2255	0.1335	0.1215	0.163		2.25	1	1.25	2.25	1	1.75
PM02A	F04	carboxylic acid	Oxalic Acid	0.253	0.2315	0.237	0.149	0.136	0.142		2.5	1	1.75	3	1	3
PM02A	F05	carboxylic acid	Oxalomalic Acid	0.836	0.47	0.908	0.5075	0.463	0.4865		4	1	2	3.5	1.25	3
PM02A	F06	carboxylic acid	Quinic Acid	0.3145	0.228	0.2765	0.1345	0.1205	0.1225		3	1.25	1.75	2.5	1	2
PM02A	F07	carboxylic acid	D-Ribono-1,4-Lactone	0.2935	0.2385	0.24	0.1325	0.1155	0.125		2.75	1	1.75	3	1	2
PM02A	F08	carboxylic acid	Sebacic Acid	0.2485	0.198	0.207	0.131	0.1135	0.1215		2	1	1.5	1.75	1	1.25
PM02A	F09	carboxylic acid	Sorbic Acid	0.3475	0.3115	0.296	0.5245	0.5055	0.541		1	1.25	1	1	1	1
PM02A	F10	carboxylic acid	Succinamic Acid	0.273	0.2305	0.2355	0.1355	0.1205	0.1205		3.25	1	1.5	3.75	1	2
PM02A	F11	carboxylic acid	D-Tartaric Acid	0.326	0.212	0.27	0.141	0.1315	0.13		2.75	1	1.75	3.5	1.25	2
PM02A	F12	carboxylic acid	L-Tartaric Acid	0.3155	0.233	0.328	0.133	0.1275	0.124		3	1	2	3.5	1	2
PM02A	H05	carboxylic acid	D,L-Carnitine	0.244	0.225	0.25	0.1265	0.119	0.1125		3.25	1	1.75	3	1	2.25
PM01	G10	ester	Methyl Pyruvate	0.4695	0.2795	0.4205	0.1465	0.1265	0.141		2.25	1.25	2.25	2.75	1.25	1.75
PM02A	F01	ester	D-Lactic Acid Methyl Ester	0.232	0.2065	0.179	0.129	0.117	0.1105		2.25	1	1.25	2.75	1	1.25
PM01	C05	fatty acid	Tween 20	0.877	0.3345	0.7705	0.1125	0.085	0.095		2.25	1	1.25	1.25	1	1
PM01	D05	fatty acid	Tween 40	0.9475	0.3825	0.983	0.148	0.119	0.144		4.25	2	2	3.75	1.75	2.5
PM01	E05	fatty acid	Tween 80	0.9425	0.4065	0.9315	0.1425	0.116	0.14		3.25	1.5	1.75	3	1.5	1.75
PM02A	A02	polymer	Chondroitin Sulfate C	0.3305	0.212	0.317	0.1455	0.124	0.123		2.75	1	1.25	3.75	1.25	2.25
PM02A	A03	polymer	a-Cyclodextrin	0.241	0.242	0.2335	0.1285	0.1165	0.1095		3.25	1.25	1.75	4	1.25	3.25
PM02A	A04	polymer	b-Cyclodextrin	0.426	0.2455	0.326	0.1435	0.1335	0.1255		3.75	2.25	2.5	3.75	3	2.5
PM02A	A05	polymer	g-Cyclodextrin	0.289	0.211	0.2315	0.128	0.115	0.109		3.75	1.5	2.5	4	1.25	3.25
PM02A	A06	polymer	Dextrin	0.5375	0.3025	0.3545	0.212	0.1835	0.172		3	1.25	1.25	4.5	1.5	2
PM02A	A07	polymer	Geletin	0.4895	0.2585	0.9135	0.175	0.1485	0.1565		3	1	1.5	2.5	1	2
PM02A	A08	polymer	Glycogen	0.418	0.218	0.321	0.1425	0.1205	0.12		3	1	1.5	4.25	1	3
PM02A	A09	polymer	Inulin	0.5095	0.274	0.4125	0.371	0.35	0.242		2.75	1	1.75	3.75	1	2.5
PM02A	A10	polymer	Laminarin	0.332	0.233	0.682	0.1485	0.1265	0.123		2.75	1	1.25	3.25	1	2.75
PM02A	A11	polymer	Mannan	0.2785	0.2015	0.244	0.1345	0.119	0.123		3.25	1	2	4	1.25	2.25
PM02A	A12	polymer	Pectin	0.68	0.3375	0.314	0.245	0.1875	0.206		4	1.5	1.5	4	1.5	2.5
			Mean	0.449706	0.302979	0.418214	0.213898	0.191201	0.198943		2.7487	1.23828	1.82812	2.78385	1.1849	2.04818
			Standard Deviation	0.302648	0.166838	0.248796	0.219885	0.203628	0.207079		0.771081	0.447717	0.580342	0.871014	0.349354	0.583328
		TTESTs	Comparisons with SC5314		2.65504e-24	0.00906591		1.89779e-09	4.6637e-05			1.04559e-77	1.08785e-38		4.71672e-67	4.4694e-30
			Comparison 529L vs CHN1			2.66501e-20			0.000977102				6.28763e-32			4.74057e-52
