# Supplementary material for: Candida albicans Isolates 529L and CHN1 Exhibit Stable Colonization of the Murine Gastrointestinal Tract
Source: mBio. 2021 Nov 2;12(6):e02878-21. doi: 10.1128/mBio.02878-21 (PMC8561340; doi:10.1128/mBio.02878-21)
Supplement: TABLE S4 [file mbio.02878-21-st004.xlsx]

## Sheet: Supplemental Table 4
Supplemental Table 4. Genetic variants identified in isolates 529L/CHN1 relative to SC5314. For each variant, the table includes the type of mutation, genomic position and distances from the nearest gene, exon or repeat.
529L vs SC5314														CHN1 vs SC5314
Chr	Position	Mutation type	SC5314 Alleles	529L Alleles	529L AF Change	529L Heterozygosity Change	Closest Gene	ORF	Gene Distance	Exon Distance	Closest Repeat	Repeat Distance		Chr	Position	Mutation type	SC5314 Alleles	CHN1 Alleles	CHN1 AF Change	CHN1 Heterozygosity Change	Closest Gene	ORF	Gene Distance	Exon Distance	Closest Repeat	Repeat Distance
Chr1	319	snp	{'C': 1.0}	{'T': 0.9960663107614498, 'C': 0.003652711435796572, 'G': 0.0002809778027535825}	{'G': '+0.00', 'C': '-1.00', 'T': '+1.00'}		C1_00010W_A	orf19.6115	3739	3739	'unannotated_repeat_region'	8147		Chr1	109	snp	{'C': 1.0}	{'T': 1.0}	{'C': '-1.00', 'T': '+1.00'}		C1_00010W_A	orf19.6115	3949	3949	'unannotated_repeat_region'	8357
Chr1	404	snp	{'T': 1.0}	{'C': 0.9814977973568282, 'T': 0.018502202643171806}	{'C': '+0.98', 'T': '-0.98'}		C1_00010W_A	orf19.6115	3654	3654	'unannotated_repeat_region'	8062		Chr1	110	snp	{'C': 1.0}	{'T': 1.0}	{'C': '-1.00', 'T': '+1.00'}		C1_00010W_A	orf19.6115	3948	3948	'unannotated_repeat_region'	8356
Chr1	407	snp	{'C': 1.0}	{'C': 0.556910569105691, 'T': 0.4426829268292683, 'N': 0.0004065040650406504}	{'N': '+0.00', 'C': '-0.44', 'T': '+0.44'}	GOH	C1_00010W_A	orf19.6115	3651	3651	'unannotated_repeat_region'	8059		Chr1	132	snp	{'G': 1.0}	{'A': 1.0}	{'G': '-1.00', 'A': '+1.00'}		C1_00010W_A	orf19.6115	3926	3926	'unannotated_repeat_region'	8334
Chr1	478	snp	{'T': 1.0}	{'T': 0.11616847826086957, 'A': 0.8838315217391305}	{'A': '+0.88', 'T': '-0.88'}		C1_00010W_A	orf19.6115	3580	3580	'unannotated_repeat_region'	7988		Chr1	1028	indel	{0: 0.8421052631578947, 1: 0.08421052631578947, -1: 0.031578947368421054, -3: 0.021052631578947368, 3: 0.010526315789473684, -2: 0.010526315789473684}	{0: 0.06542056074766354, -4: 0.9345794392523364}	{0: '-0.78', 1: '-0.08', 3: '-0.01', -2: '-0.01', -4: '+0.93', -3: '-0.02', -1: '-0.03'}		C1_00010W_A	orf19.6115	3030	3030	'unannotated_repeat_region'	7438
Chr1	572	snp	{'T': 1.0}	{'C': 0.998960498960499, 'A': 0.0010395010395010396}	{'A': '+0.00', 'C': '+1.00', 'T': '-1.00'}		C1_00010W_A	orf19.6115	3486	3486	'unannotated_repeat_region'	7894		Chr1	1648	snp	{'G': 1.0}	{'A': 0.9761904761904762, 'C': 0.023809523809523808}	{'C': '+0.02', 'G': '-1.00', 'A': '+0.98'}		C1_00010W_A	orf19.6115	2410	2410	'unannotated_repeat_region'	6818
Chr1	632	snp	{'C': 1.0}	{'A': 0.7118473895582329, 'C': 0.28714859437751006, 'T': 0.001004016064257028}	{'A': '+0.71', 'C': '-0.71', 'T': '+0.00'}	GOH	C1_00010W_A	orf19.6115	3426	3426	'unannotated_repeat_region'	7834		Chr1	1652	indel	{0: 1.0}	{0: 0.19047619047619047, -6: 0.8095238095238095}	{0: '-0.81', -6: '+0.81'}		C1_00010W_A	orf19.6115	2406	2406	'unannotated_repeat_region'	6814
Chr1	705	snp	{'C': 0.9875, 'T': 0.0125}	{'T': 0.9961977186311787, 'C': 0.0038022813688212928}	{'C': '-0.98', 'T': '+0.98'}		C1_00010W_A	orf19.6115	3353	3353	'unannotated_repeat_region'	7761		Chr1	1663	snp	{'G': 0.46195652173913043, 'C': 0.5380434782608695}	{'G': 1.0}	{'C': '-0.54', 'G': '+0.54'}	LOH	C1_00010W_A	orf19.6115	2395	2395	'unannotated_repeat_region'	6803
Chr1	1914	snp	{'A': 0.6253164556962025, 'T': 0.37468354430379747}	{'T': 0.9981549815498155, 'A': 0.0018450184501845018}	{'A': '-0.62', 'T': '+0.62'}	LOH	C1_00010W_A	orf19.6115	2144	2144	'unannotated_repeat_region'	6552		Chr1	1664	snp	{'A': 1.0}	{'C': 1.0}	{'C': '+1.00', 'A': '-1.00'}		C1_00010W_A	orf19.6115	2394	2394	'unannotated_repeat_region'	6802
Chr1	1936	snp	{'G': 0.5286195286195287, 'A': 0.4713804713804714}	{'A': 0.7643795620437956, 'G': 0.23562043795620438}	{'G': '-0.29', 'A': '+0.29'}		C1_00010W_A	orf19.6115	2122	2122	'unannotated_repeat_region'	6530		Chr1	1666	snp	{'G': 0.9946091644204852, 'A': 0.005390835579514825}	{'A': 1.0}	{'G': '-0.99', 'A': '+0.99'}		C1_00010W_A	orf19.6115	2392	2392	'unannotated_repeat_region'	6800
Chr1	2680	snp	{'G': 1.0}	{'G': 0.5568243610657966, 'C': 0.4426318651441001, 'A': 0.000543773790103317}	{'G': '-0.44', 'A': '+0.00', 'C': '+0.44'}	GOH	C1_00010W_A	orf19.6115	1378	1378	'unannotated_repeat_region'	5786		Chr1	1671	snp	{'A': 1.0}	{'T': 1.0}	{'T': '+1.00', 'A': '-1.00'}		C1_00010W_A	orf19.6115	2387	2387	'unannotated_repeat_region'	6795
Chr1	4792	snp	{'C': 1.0}	{'T': 0.8064, 'C': 0.1936}	{'C': '-0.81', 'T': '+0.81'}		C1_00020C_A	orf19.6114	-72	-72	'unannotated_repeat_region'	3674		Chr1	1672	indel	{0: 1.0}	{3: 1.0}	{0: '-1.00', 3: '+1.00'}		C1_00010W_A	orf19.6115	2386	2386	'unannotated_repeat_region'	6794
Chr1	4991	snp	{'A': 0.9821428571428571, 'G': 0.017857142857142856}	{'A': 0.5159781761496492, 'G': 0.48402182385035075}	{'G': '+0.47', 'A': '-0.47'}	GOH	C1_00020C_A	orf19.6114	-271	-271	'unannotated_repeat_region'	3475		Chr1	1685	snp	{'C': 1.0}	{'T': 1.0}	{'C': '-1.00', 'T': '+1.00'}		C1_00010W_A	orf19.6115	2373	2373	'unannotated_repeat_region'	6781
Chr1	4992	snp	{'G': 0.9821428571428571, 'A': 0.017857142857142856}	{'G': 0.5146656237778647, 'A': 0.48494329292139227, 'T': 0.00039108330074305825}	{'G': '-0.47', 'A': '+0.47', 'T': '+0.00'}	GOH	C1_00020C_A	orf19.6114	-272	-272	'unannotated_repeat_region'	3474		Chr1	1914	snp	{'A': 0.6253164556962025, 'T': 0.37468354430379747}	{'T': 1.0}	{'T': '+0.63', 'A': '-0.63'}	LOH	C1_00010W_A	orf19.6115	2144	2144	'unannotated_repeat_region'	6552
Chr1	5893	snp	{'T': 0.677570093457944, 'C': 0.32242990654205606}	{'C': 1.0}	{'C': '+0.68', 'T': '-0.68'}	LOH	C1_00020C_A	orf19.6114	-1173	-1173	'unannotated_repeat_region'	2573		Chr1	1919	snp	{'C': 1.0}	{'T': 1.0}	{'C': '-1.00', 'T': '+1.00'}		C1_00010W_A	orf19.6115	2139	2139	'unannotated_repeat_region'	6547
Chr1	6014	snp	{'T': 0.9536082474226805, 'A': 0.04639175257731959}	{'A': 0.9991769547325103, 'T': 0.0008230452674897119}	{'A': '+0.95', 'T': '-0.95'}		C1_00020C_A	orf19.6114	-1294	-1294	'unannotated_repeat_region'	2452		Chr1	1926	snp	{'A': 0.5196078431372549, 'G': 0.4803921568627451}	{'G': 1.0}	{'G': '+0.52', 'A': '-0.52'}	LOH	C1_00010W_A	orf19.6115	2132	2132	'unannotated_repeat_region'	6540
Chr1	6021	snp	{'A': 0.9547738693467337, 'G': 0.04522613065326633}	{'G': 1.0}	{'G': '+0.95', 'A': '-0.95'}		C1_00020C_A	orf19.6114	-1301	-1301	'unannotated_repeat_region'	2445		Chr1	1936	snp	{'G': 0.5286195286195287, 'A': 0.4713804713804714}	{'A': 1.0}	{'G': '-0.53', 'A': '+0.53'}	LOH	C1_00010W_A	orf19.6115	2122	2122	'unannotated_repeat_region'	6530
Chr1	6023	snp	{'A': 0.955, 'T': 0.045}	{'A': 0.010951979780960405, 'T': 0.9890480202190396}	{'A': '-0.94', 'T': '+0.94'}		C1_00020C_A	orf19.6114	-1303	-1303	'unannotated_repeat_region'	2443		Chr1	1965	snp	{'G': 0.6494464944649446, 'A': 0.3505535055350554}	{'A': 0.7652173913043478, 'G': 0.23478260869565218}	{'G': '-0.41', 'A': '+0.41'}		C1_00010W_A	orf19.6115	2093	2093	'unannotated_repeat_region'	6501
Chr1	7266	snp	{'T': 0.9700598802395209, 'G': 0.029940119760479042}	{'G': 1.0}	{'G': '+0.97', 'T': '-0.97'}		C1_00030C_A	orf19.6113	1330	1330	'unannotated_repeat_region'	1200		Chr1	1971	snp	{'G': 0.6023166023166023, 'T': 0.39768339768339767}	{'T': 1.0}	{'T': '+0.60', 'G': '-0.60'}	LOH	C1_00010W_A	orf19.6115	2087	2087	'unannotated_repeat_region'	6495
Chr1	8829	indel	{0: 1.0}	{0: 0.460431654676259, -1: 0.539568345323741}	{0: '-0.54', -1: '+0.54'}	GOH	C1_00030C_A	orf19.6113	0	0	'unannotated_repeat_region'	-58		Chr1	1972	snp	{'G': 0.596078431372549, 'A': 0.403921568627451}	{'A': 0.9900990099009901, 'C': 0.009900990099009901}	{'C': '+0.01', 'G': '-0.60', 'A': '+0.59'}	LOH	C1_00010W_A	orf19.6115	2086	2086	'unannotated_repeat_region'	6494
Chr1	9234	snp	{'G': 0.993103448275862, 'T': 0.006896551724137931}	{'T': 0.5188679245283019, 'G': 0.4811320754716981}	{'G': '-0.51', 'T': '+0.51'}	GOH	C1_00030C_A	orf19.6113	-326	-326	'unannotated_repeat_region'	319		Chr1	3364	snp	{'T': 0.97953216374269, 'G': 0.02046783625730994}	{'G': 0.9958183990442055, 'T': 0.0035842293906810036, 'A': 0.0002986857825567503, 'N': 0.0002986857825567503}	{'G': '+0.98', 'N': '+0.00', 'T': '-0.98', 'A': '+0.00'}		C1_00010W_A	orf19.6115	694	694	'unannotated_repeat_region'	5102
Chr1	9250	snp	{'C': 0.9736842105263158, 'G': 0.02631578947368421}	{'C': 0.5185995623632386, 'G': 0.4814004376367615}	{'G': '+0.46', 'C': '-0.46'}	GOH	C1_00030C_A	orf19.6113	-342	-342	'unannotated_repeat_region'	303		Chr1	3894	indel	{0: 0.9007352941176471, -3: 0.0024509803921568627, 2: 0.09681372549019608}	{0: 0.5345724907063197, -3: 0.002973977695167286, 2: 0.462453531598513}	{0: '-0.37', 2: '+0.37', -3: '+0.00'}	GOH	C1_00010W_A	orf19.6115	164	164	'unannotated_repeat_region'	4572
Chr1	9267	snp	{'T': 1.0}	{'T': 0.6443850267379679, 'A': 0.35561497326203206}	{'A': '+0.36', 'T': '-0.36'}	GOH	C1_00030C_A	orf19.6113	-359	-359	'unannotated_repeat_region'	286		Chr1	3897	snp	{'C': 0.8839848675914249, 'T': 0.11475409836065574, 'A': 0.0012610340479192938}	{'T': 0.9761506276150628, 'C': 0.02384937238493724}	{'C': '-0.86', 'T': '+0.86', 'A': '-0.00'}		C1_00010W_A	orf19.6115	161	161	'unannotated_repeat_region'	4569
Chr1	9320	snp	{'T': 1.0}	{'A': 0.4699493120926865, 'T': 0.5300506879073136}	{'A': '+0.47', 'T': '-0.47'}	GOH	C1_00030C_A	orf19.6113	-412	-412	'unannotated_repeat_region'	233		Chr1	3949	snp	{'C': 0.9104084321475626, 'T': 0.08959156785243742}	{'T': 0.4825362708221386, 'C': 0.5169263836646965, 'G': 0.0005373455131649651}	{'C': '-0.39', 'G': '+0.00', 'T': '+0.39'}	GOH	C1_00010W_A	orf19.6115	109	109	'unannotated_repeat_region'	4517
Chr1	11736	snp	{'T': 0.9473684210526315, 'A': 0.05263157894736842}	{'A': 0.9974683544303797, 'T': 0.002531645569620253}	{'A': '+0.94', 'T': '-0.94'}		C1_00050C_A	orf19.6110	0	0	'unannotated_repeat_region'	-180		Chr1	4148	snp	{'C': 1.0}	{'A': 0.9245960502692998, 'C': 0.07540394973070018}	{'C': '-0.92', 'A': '+0.92'}		C1_00010W_A	orf19.6115	0	0	'unannotated_repeat_region'	4318
Chr1	11744	snp	{'A': 0.9714285714285714, 'G': 0.02857142857142857}	{'G': 0.7488372093023256, 'A': 0.2372093023255814, 'C': 0.013953488372093023}	{'G': '+0.72', 'A': '-0.73', 'C': '+0.01'}	GOH	C1_00050C_A	orf19.6110	0	0	'unannotated_repeat_region'	-188		Chr1	4229	indel	{0: 0.9892183288409704, 4: 0.01078167115902965}	{0: 0.6411764705882353, 4: 0.3588235294117647}	{0: '-0.35', 4: '+0.35'}	GOH	C1_00010W_A	orf19.6115	0	0	'unannotated_repeat_region'	4237
Chr1	11777	snp	{'A': 0.95260663507109, 'G': 0.04265402843601896, 'T': 0.004739336492890996}	{'A': 0.052980132450331126, 'G': 0.9337748344370861, 'T': 0.013245033112582781}	{'G': '+0.89', 'A': '-0.90', 'T': '+0.01'}		C1_00050C_A	orf19.6110	0	0	'unannotated_repeat_region'	-221		Chr1	4371	snp	{'A': 0.9836956521739131, 'T': 0.016304347826086956}	{'A': 0.44968458996695704, 'T': 0.5485130669870832, 'C': 0.0015019525382997897, 'G': 0.00030039050765995795}	{'C': '+0.00', 'G': '+0.00', 'T': '+0.53', 'A': '-0.53'}	GOH	C1_00010W_A	orf19.6115	0	0	'unannotated_repeat_region'	4095
Chr1	11796	snp	{'G': 0.9463414634146341, 'T': 0.05365853658536585}	{'G': 0.5384615384615384, 'T': 0.4594017094017094, 'A': 0.002136752136752137}	{'G': '-0.41', 'A': '+0.00', 'T': '+0.41'}	GOH	C1_00050C_A	orf19.6110	0	0	'unannotated_repeat_region'	-240		Chr1	4653	snp	{'C': 0.9246031746031746, 'T': 0.07539682539682539}	{'C': 0.05128205128205128, 'T': 0.9471153846153846, 'G': 0.0016025641025641025}	{'C': '-0.87', 'G': '+0.00', 'T': '+0.87'}		C1_00020C_A	orf19.6114	0	0	'unannotated_repeat_region'	3813
Chr1	11859	snp	{'A': 1.0}	{'A': 0.514336917562724, 'G': 0.48566308243727596}	{'G': '+0.49', 'A': '-0.49'}	GOH	C1_00050C_A	orf19.6110	0	0	'unannotated_repeat_region'	-303		Chr1	4719	indel	{0: 1.0}	{0: 0.18961038961038962, 8: 0.8103896103896104}	{0: '-0.81', 8: '+0.81'}		C1_00020C_A	orf19.6114	0	0	'unannotated_repeat_region'	3747
Chr1	12273	snp	{'A': 1.0}	{'A': 0.4784853700516351, 'G': 0.5215146299483648}	{'G': '+0.52', 'A': '-0.52'}	GOH	TUP1	orf19.6109	0	0	'unannotated_repeat_region'	-717		Chr1	4789	snp	{'C': 1.0}	{'C': 0.007398273736128237, 'A': 0.9926017262638718}	{'C': '-0.99', 'A': '+0.99'}		C1_00020C_A	orf19.6114	-69	-69	'unannotated_repeat_region'	3677
Chr1	12492	indel	{0: 0.9483870967741935, -3: 0.05161290322580645}	{0: 0.22127659574468084, -3: 0.7787234042553192}	{0: '-0.73', -3: '+0.73'}	GOH	TUP1	orf19.6109	0	0	'unannotated_repeat_region'	-936		Chr1	4818	snp	{'T': 1.0}	{'C': 1.0}	{'C': '+1.00', 'T': '-1.00'}		C1_00020C_A	orf19.6114	-98	-98	'unannotated_repeat_region'	3648
Chr1	12516	snp	{'A': 1.0}	{'G': 0.49206349206349204, 'A': 0.5079365079365079}	{'G': '+0.49', 'A': '-0.49'}	GOH	TUP1	orf19.6109	0	0	'unannotated_repeat_region'	-960		Chr1	4835	snp	{'G': 0.996031746031746, 'A': 0.003968253968253968}	{'A': 0.9961734693877551, 'C': 0.003826530612244898}	{'C': '+0.00', 'G': '-1.00', 'A': '+0.99'}		C1_00020C_A	orf19.6114	-115	-115	'unannotated_repeat_region'	3631
Chr1	12624	snp	{'C': 1.0}	{'A': 0.4906204906204906, 'C': 0.5093795093795094}	{'A': '+0.49', 'C': '-0.49'}	GOH	TUP1	orf19.6109	0	0	'unannotated_repeat_region'	-1068		Chr1	4897	indel	{0: 1.0}	{0: 0.6385911179173047, 21: 0.3614088820826952}	{0: '-0.36', 21: '+0.36'}	GOH	C1_00020C_A	orf19.6114	-177	-177	'unannotated_repeat_region'	3569
Chr1	12777	snp	{'C': 0.9193548387096774, 'T': 0.08064516129032258}	{'C': 0.48, 'T': 0.52}	{'C': '-0.44', 'T': '+0.44'}	GOH	TUP1	orf19.6109	0	0	'unannotated_repeat_region'	-1221		Chr1	5430	snp	{'C': 0.9826589595375722, 'T': 0.017341040462427744}	{'T': 0.9869646182495344, 'C': 0.01303538175046555}	{'C': '-0.97', 'T': '+0.97'}		C1_00020C_A	orf19.6114	-710	-710	'unannotated_repeat_region'	3036
Chr1	13596	snp	{'G': 1.0}	{'G': 0.5217391304347826, 'A': 0.4782608695652174}	{'G': '-0.48', 'A': '+0.48'}	GOH	TUP1	orf19.6109	0	0	'unannotated_repeat_region'	-2040		Chr1	6444	indel	{0: 0.9642857142857143, 2: 0.03571428571428571}	{0: 0.116751269035533, 2: 0.883248730964467}	{0: '-0.85', 2: '+0.85'}		C1_00020C_A	orf19.6114	-1724	-1724	'unannotated_repeat_region'	2022
Chr1	13709	indel	{0: 0.993006993006993, 2: 0.006993006993006993}	{0: 0.6605080831408776, 2: 0.3371824480369515, 4: 0.0023094688221709007}	{0: '-0.33', 2: '+0.33', 4: '+0.00'}	GOH	TUP1	orf19.6109	-8	-8	'unannotated_repeat_region'	-2153		Chr1	6545	snp	{'A': 1.0}	{'A': 0.5770020533880903, 'G': 0.4209445585215606, 'C': 0.002053388090349076}	{'C': '+0.00', 'G': '+0.42', 'A': '-0.42'}	GOH	C1_00020C_A	orf19.6114	-1825	-1825	'unannotated_repeat_region'	1921
Chr1	13741	indel	{0: 0.9465648854961832, -1: 0.04580152671755725, 1: 0.007633587786259542}	{0: 0.5888324873096447, -1: 0.39847715736040606, -2: 0.012690355329949238}	{0: '-0.36', 1: '-0.01', -1: '+0.35', -2: '+0.01'}	GOH	MVD	orf19.6105	36	36	'unannotated_repeat_region'	-2185		Chr1	6981	snp	{'T': 0.990909090909091, 'A': 0.00909090909090909}	{'T': 0.640251572327044, 'A': 0.3584905660377358, 'G': 0.0012578616352201257}	{'G': '+0.00', 'T': '-0.35', 'A': '+0.35'}	GOH	C1_00030C_A	orf19.6113	1615	1615	'unannotated_repeat_region'	1485
Chr1	13838	snp	{'C': 1.0}	{'C': 0.5187406296851574, 'T': 0.48125937031484256}	{'C': '-0.48', 'T': '+0.48'}	GOH	MVD	orf19.6105	0	-22	'unannotated_repeat_region'	-2282		Chr1	6982	snp	{'G': 0.9493087557603687, 'T': 0.05069124423963134}	{'T': 0.9907161803713528, 'N': 0.001326259946949602, 'G': 0.007957559681697613}	{'N': '+0.00', 'T': '+0.94', 'G': '-0.94'}		C1_00030C_A	orf19.6113	1614	1614	'unannotated_repeat_region'	1484
Chr1	13981	snp	{'T': 1.0}	{'T': 0.47213622291021673, 'C': 0.5278637770897833}	{'C': '+0.53', 'T': '-0.53'}	GOH	MVD	orf19.6105	0	0	'unannotated_repeat_region'	-2425		Chr1	7110	snp	{'T': 0.9942857142857143, 'C': 0.005714285714285714}	{'C': 0.9989858012170385, 'A': 0.0010141987829614604}	{'C': '+0.99', 'T': '-0.99', 'A': '+0.00'}		C1_00030C_A	orf19.6113	1486	1486	'unannotated_repeat_region'	1356
Chr1	14167	snp	{'A': 1.0}	{'T': 0.48545176110260335, 'A': 0.5145482388973966}	{'A': '-0.49', 'T': '+0.49'}	GOH	MVD	orf19.6105	0	0	'unannotated_repeat_region'	-2611		Chr1	7181	snp	{'A': 0.9764705882352941, 'T': 0.023529411764705882}	{'G': 0.02723146747352496, 'A': 0.4236006051437216, 'C': 0.009077155824508321, 'T': 0.540090771558245}	{'G': '+0.03', 'C': '+0.01', 'T': '+0.52', 'A': '-0.55'}	GOH	C1_00030C_A	orf19.6113	1415	1415	'unannotated_repeat_region'	1285
Chr1	14263	snp	{'C': 1.0}	{'T': 0.4982517482517482, 'C': 0.5017482517482518}	{'C': '-0.50', 'T': '+0.50'}	GOH	MVD	orf19.6105	0	0	'unannotated_repeat_region'	-2707		Chr1	7266	snp	{'T': 0.9700598802395209, 'G': 0.029940119760479042}	{'G': 0.9974391805377721, 'T': 0.0012804097311139564, 'N': 0.0012804097311139564}	{'G': '+0.97', 'N': '+0.00', 'T': '-0.97'}		C1_00030C_A	orf19.6113	1330	1330	'unannotated_repeat_region'	1200
Chr1	14383	snp	{'C': 1.0}	{'T': 0.5142857142857142, 'C': 0.48403361344537815, 'A': 0.0016806722689075631}	{'A': '+0.00', 'C': '-0.52', 'T': '+0.51'}	GOH	MVD	orf19.6105	0	0	'unannotated_repeat_region'	-2827		Chr1	7633	snp	{'A': 0.9963235294117647, 'C': 0.003676470588235294}	{'G': 0.2609090909090909, 'A': 0.7381818181818182, 'C': 0.0009090909090909091}	{'C': '-0.00', 'G': '+0.26', 'A': '-0.26'}	GOH	C1_00030C_A	orf19.6113	963	963	'unannotated_repeat_region'	833
Chr1	14476	snp	{'A': 1.0}	{'C': 1.0}	{'A': '-1.00', 'C': '+1.00'}		MVD	orf19.6105	0	0	'unannotated_repeat_region'	-2920		Chr1	7885	indel	{0: 0.9335260115606936, -1: 0.06647398843930635}	{0: 0.6085011185682326, -1: 0.39149888143176736}	{0: '-0.33', -1: '+0.33'}	GOH	C1_00030C_A	orf19.6113	711	711	'unannotated_repeat_region'	581
Chr1	14728	snp	{'A': 1.0}	{'G': 0.47310126582278483, 'A': 0.5268987341772152}	{'G': '+0.47', 'A': '-0.47'}	GOH	MVD	orf19.6105	0	0	'unannotated_repeat_region'	-3172		Chr1	9234	snp	{'G': 0.993103448275862, 'T': 0.006896551724137931}	{'T': 0.4818181818181818, 'G': 0.5181818181818182}	{'T': '+0.47', 'G': '-0.47'}	GOH	C1_00030C_A	orf19.6113	-326	-326	'unannotated_repeat_region'	319
Chr1	14809	snp	{'T': 0.9919354838709677, 'C': 0.008064516129032258}	{'C': 0.4684838160136286, 'T': 0.5315161839863713}	{'C': '+0.46', 'T': '-0.46'}	GOH	MVD	orf19.6105	0	0	'unannotated_repeat_region'	-3253		Chr1	9251	indel	{0: 0.9865771812080537, -1: 0.013422818791946308}	{1: 0.2540983606557377, 0: 0.6352459016393442, 3: 0.004098360655737705, 2: 0.10245901639344263, -1: 0.004098360655737705}	{0: '-0.35', 1: '+0.25', 2: '+0.10', 3: '+0.00', -1: '-0.01'}	GOH	C1_00030C_A	orf19.6113	-343	-343	'unannotated_repeat_region'	302
Chr1	15019	snp	{'T': 1.0}	{'T': 0.5, 'C': 0.5}	{'C': '+0.50', 'T': '-0.50'}	GOH	RCA1	orf19.6102	0	0	'unannotated_repeat_region'	-3463		Chr1	11599	indel	{0: 1.0}	{0: 0.12, -1: 0.88}	{0: '-0.88', -1: '+0.88'}		C1_00050C_A	orf19.6110	48	48	'unannotated_repeat_region'	-43
Chr1	15039	snp	{'C': 1.0}	{'T': 0.4762633996937213, 'C': 0.5237366003062787}	{'C': '-0.48', 'T': '+0.48'}	GOH	RCA1	orf19.6102	0	0	'unannotated_repeat_region'	-3483		Chr1	11634	snp	{'A': 1.0}	{'A': 0.057692307692307696, 'G': 0.9423076923076923}	{'G': '+0.94', 'A': '-0.94'}		C1_00050C_A	orf19.6110	13	13	'unannotated_repeat_region'	-78
Chr1	15515	snp	{'A': 1.0}	{'C': 0.998158379373849, 'T': 0.001841620626151013}	{'A': '-1.00', 'C': '+1.00', 'T': '+0.00'}		RCA1	orf19.6102	0	0	'unannotated_repeat_region'	-3959		Chr1	11736	snp	{'T': 0.9473684210526315, 'A': 0.05263157894736842}	{'A': 1.0}	{'T': '-0.95', 'A': '+0.95'}		C1_00050C_A	orf19.6110	0	0	'unannotated_repeat_region'	-180
Chr1	15522	snp	{'G': 1.0}	{'A': 0.9982046678635548, 'G': 0.0017953321364452424}	{'G': '-1.00', 'A': '+1.00'}		RCA1	orf19.6102	0	0	'unannotated_repeat_region'	-3966		Chr1	12020	snp	{'C': 1.0}	{'T': 0.4857142857142857, 'C': 0.5142857142857142}	{'C': '-0.49', 'T': '+0.49'}	GOH	C1_00050C_A	orf19.6110	-25	-25	'unannotated_repeat_region'	-464
Chr1	15567	snp	{'G': 1.0}	{'T': 0.99812734082397, 'G': 0.0018726591760299626}	{'G': '-1.00', 'T': '+1.00'}		RCA1	orf19.6102	0	0	'unannotated_repeat_region'	-4011		Chr1	12273	snp	{'A': 1.0}	{'G': 1.0}	{'G': '+1.00', 'A': '-1.00'}		TUP1	orf19.6109	0	0	'unannotated_repeat_region'	-717
Chr1	15626	indel	{0: 0.9296875, -1: 0.0390625, 1: 0.03125}	{0: 0.34196891191709844, 1: 0.3911917098445596, 2: 0.24352331606217617, 3: 0.023316062176165803}	{0: '-0.59', 1: '+0.36', 2: '+0.24', 3: '+0.02', -1: '-0.04'}	GOH	RCA1, C1_00090W_A	orf19.6102, orf19.6103	0	0	'unannotated_repeat_region'	-4070		Chr1	12417	snp	{'T': 1.0}	{'C': 0.5381944444444444, 'T': 0.4618055555555556}	{'C': '+0.54', 'T': '-0.54'}	GOH	TUP1	orf19.6109	0	0	'unannotated_repeat_region'	-861
Chr1	15759	snp	{'C': 1.0}	{'T': 0.496875, 'C': 0.503125}	{'C': '-0.50', 'T': '+0.50'}	GOH	RCA1, C1_00090W_A	orf19.6102, orf19.6103	0	0	'unannotated_repeat_region'	-4203		Chr1	12471	snp	{'G': 1.0}	{'A': 0.5524691358024691, 'G': 0.44753086419753085}	{'G': '-0.55', 'A': '+0.55'}	GOH	TUP1	orf19.6109	0	0	'unannotated_repeat_region'	-915
Chr1	15864	snp	{'G': 1.0}	{'A': 0.5282131661442007, 'G': 0.4717868338557994}	{'G': '-0.53', 'A': '+0.53'}	GOH	C1_00090W_A	orf19.6103	0	0	'unannotated_repeat_region'	-4308		Chr1	12492	indel	{0: 0.9483870967741935, -3: 0.05161290322580645}	{0: 0.1935483870967742, -3: 0.8064516129032258}	{0: '-0.75', -3: '+0.75'}		TUP1	orf19.6109	0	0	'unannotated_repeat_region'	-936
Chr1	15884	snp	{'A': 1.0}	{'A': 0.4718934911242604, 'G': 0.5281065088757396}	{'G': '+0.53', 'A': '-0.53'}	GOH	C1_00090W_A	orf19.6103	0	0	'unannotated_repeat_region'	-4328		Chr1	12777	snp	{'C': 0.9193548387096774, 'T': 0.08064516129032258}	{'T': 1.0}	{'C': '-0.92', 'T': '+0.92'}		TUP1	orf19.6109	0	0	'unannotated_repeat_region'	-1221
Chr1	15933	snp	{'A': 1.0}	{'G': 0.9985141158989599, 'A': 0.0014858841010401188}	{'G': '+1.00', 'A': '-1.00'}		C1_00090W_A	orf19.6103	0	0	'unannotated_repeat_region'	-4377		Chr1	13461	snp	{'C': 1.0}	{'T': 0.48672566371681414, 'C': 0.5103244837758112, 'G': 0.0029498525073746312}	{'C': '-0.49', 'G': '+0.00', 'T': '+0.49'}	GOH	TUP1	orf19.6109	0	0	'unannotated_repeat_region'	-1905
Chr1	15939	snp	{'T': 1.0}	{'C': 0.9985486211901307, 'T': 0.001451378809869376}	{'C': '+1.00', 'T': '-1.00'}		C1_00090W_A	orf19.6103	0	0	'unannotated_repeat_region'	-4383		Chr1	13464	snp	{'G': 1.0}	{'G': 0.49279538904899134, 'A': 0.5072046109510087}	{'G': '-0.51', 'A': '+0.51'}	GOH	TUP1	orf19.6109	0	0	'unannotated_repeat_region'	-1908
Chr1	16250	snp	{'T': 1.0}	{'C': 0.9971098265895953, 'T': 0.002890173410404624}	{'C': '+1.00', 'T': '-1.00'}		C1_00090W_A	orf19.6103	-134	-134	'unannotated_repeat_region'	-4694		Chr1	13709	indel	{0: 0.993006993006993, 2: 0.006993006993006993}	{0: 0.75, -2: 0.25}	{0: '-0.24', 2: '-0.01', -2: '+0.25'}	GOH	TUP1	orf19.6109	-8	-8	'unannotated_repeat_region'	-2153
Chr1	16343	snp	{'C': 0.9329268292682927, 'T': 0.06707317073170732}	{'T': 1.0}	{'C': '-0.93', 'T': '+0.93'}		C1_00090W_A	orf19.6103	-227	-227	'unannotated_repeat_region'	-4787		Chr1	13741	indel	{0: 0.9465648854961832, -1: 0.04580152671755725, 1: 0.007633587786259542}	{0: 0.5327868852459017, -1: 0.46311475409836067, -2: 0.004098360655737705}	{0: '-0.41', 1: '-0.01', -1: '+0.42', -2: '+0.00'}	GOH	MVD	orf19.6105	36	36	'unannotated_repeat_region'	-2185
Chr1	16376	snp	{'A': 0.9463087248322147, 'C': 0.053691275167785234}	{'C': 0.9970760233918129, 'A': 0.0029239766081871343}	{'A': '-0.94', 'C': '+0.94'}		C1_00100C_A	orf19.6100	223	223	'unannotated_repeat_region'	-4820		Chr1	13744	snp	{'A': 1.0}	{'A': 0.5, 'C': 0.5}	{'C': '+0.50', 'A': '-0.50'}	GOH	MVD	orf19.6105	33	33	'unannotated_repeat_region'	-2188
Chr1	17281	snp	{'A': 1.0}	{'A': 0.5048309178743962, 'T': 0.49516908212560384}	{'A': '-0.50', 'T': '+0.50'}	GOH	C1_00100C_A	orf19.6100	0	0	'unannotated_repeat_region'	-5725		Chr1	13838	snp	{'C': 1.0}	{'C': 0.5271084337349398, 'T': 0.47289156626506024}	{'C': '-0.47', 'T': '+0.47'}	GOH	MVD	orf19.6105	0	-22	'unannotated_repeat_region'	-2282
Chr1	17625	snp	{'G': 1.0}	{'A': 0.5, 'G': 0.5}	{'G': '-0.50', 'A': '+0.50'}	GOH	CCT8	orf19.6099	0	0	'unannotated_repeat_region'	-6069		Chr1	13981	snp	{'T': 1.0}	{'T': 0.4921875, 'C': 0.5078125}	{'C': '+0.51', 'T': '-0.51'}	GOH	MVD	orf19.6105	0	0	'unannotated_repeat_region'	-2425
Chr1	17646	snp	{'A': 1.0}	{'T': 0.5069767441860465, 'A': 0.4930232558139535}	{'A': '-0.51', 'T': '+0.51'}	GOH	CCT8	orf19.6099	0	0	'unannotated_repeat_region'	-6090		Chr1	14167	snp	{'A': 1.0}	{'A': 0.4961038961038961, 'T': 0.5038961038961038}	{'T': '+0.50', 'A': '-0.50'}	GOH	MVD	orf19.6105	0	0	'unannotated_repeat_region'	-2611
Chr1	17661	snp	{'C': 1.0}	{'C': 0.5134706814580031, 'T': 0.4865293185419968}	{'C': '-0.49', 'T': '+0.49'}	GOH	CCT8	orf19.6099	0	0	'unannotated_repeat_region'	-6105		Chr1	14476	snp	{'A': 1.0}	{'C': 0.9970059880239521, 'T': 0.0029940119760479044}	{'C': '+1.00', 'T': '+0.00', 'A': '-1.00'}		MVD	orf19.6105	0	0	'unannotated_repeat_region'	-2920
Chr1	17751	snp	{'G': 1.0}	{'G': 0.50920245398773, 'T': 0.4892638036809816, 'A': 0.0015337423312883436}	{'G': '-0.49', 'A': '+0.00', 'T': '+0.49'}	GOH	CCT8	orf19.6099	0	0	'unannotated_repeat_region'	-6195		Chr1	14698	snp	{'C': 1.0}	{'C': 0.4835820895522388, 'T': 0.5104477611940299, 'G': 0.005970149253731343}	{'C': '-0.52', 'G': '+0.01', 'T': '+0.51'}	GOH	MVD	orf19.6105	0	0	'unannotated_repeat_region'	-3142
Chr1	17784	snp	{'A': 1.0}	{'G': 0.500772797527048, 'A': 0.49768160741885625, 'T': 0.0015455950540958269}	{'G': '+0.50', 'A': '-0.50', 'T': '+0.00'}	GOH	CCT8	orf19.6099	0	0	'unannotated_repeat_region'	-6228		Chr1	14728	snp	{'A': 1.0}	{'A': 0.515850144092219, 'G': 0.484149855907781}	{'G': '+0.48', 'A': '-0.48'}	GOH	MVD	orf19.6105	0	0	'unannotated_repeat_region'	-3172
Chr1	18393	snp	{'T': 1.0}	{'T': 0.5279034690799397, 'C': 0.4720965309200603}	{'C': '+0.47', 'T': '-0.47'}	GOH	CCT8	orf19.6099	0	0	'unannotated_repeat_region'	-6837		Chr1	14809	snp	{'T': 0.9919354838709677, 'C': 0.008064516129032258}	{'C': 0.5086705202312138, 'T': 0.4913294797687861}	{'C': '+0.50', 'T': '-0.50'}	GOH	MVD	orf19.6105	0	0	'unannotated_repeat_region'	-3253
Chr1	19194	snp	{'T': 1.0}	{'C': 0.4494949494949495, 'T': 0.5505050505050505}	{'C': '+0.45', 'T': '-0.45'}	GOH	TRP1	orf19.6096	0	0	'unannotated_repeat_region'	-7638		Chr1	15019	snp	{'T': 1.0}	{'C': 0.9971181556195965, 'T': 0.002881844380403458}	{'C': '+1.00', 'T': '-1.00'}		RCA1	orf19.6102	0	0	'unannotated_repeat_region'	-3463
Chr1	19198	snp	{'A': 1.0}	{'A': 0.565068493150685, 'T': 0.4349315068493151}	{'A': '-0.43', 'T': '+0.43'}	GOH	TRP1	orf19.6096	0	0	'unannotated_repeat_region'	-7642		Chr1	15244	indel	{0: 1.0}	{0: 0.6688311688311688, 6: 0.33116883116883117}	{0: '-0.33', 6: '+0.33'}	GOH	RCA1	orf19.6102	0	0	'unannotated_repeat_region'	-3688
Chr1	19201	snp	{'A': 1.0}	{'A': 0.570446735395189, 'T': 0.42955326460481097}	{'A': '-0.43', 'T': '+0.43'}	GOH	TRP1	orf19.6096	0	0	'unannotated_repeat_region'	-7645		Chr1	15522	snp	{'G': 1.0}	{'G': 0.44837758112094395, 'A': 0.551622418879056}	{'G': '-0.55', 'A': '+0.55'}	GOH	RCA1	orf19.6102	0	0	'unannotated_repeat_region'	-3966
Chr1	19202	snp	{'A': 1.0}	{'A': 0.5613126079447323, 'G': 0.4386873920552677}	{'G': '+0.44', 'A': '-0.44'}	GOH	TRP1	orf19.6096	0	0	'unannotated_repeat_region'	-7646		Chr1	15567	snp	{'G': 1.0}	{'T': 0.9972826086956522, 'C': 0.002717391304347826}	{'C': '+0.00', 'T': '+1.00', 'G': '-1.00'}		RCA1	orf19.6102	0	0	'unannotated_repeat_region'	-4011
Chr1	19235	snp	{'G': 1.0}	{'G': 0.5222405271828665, 'A': 0.47775947281713343}	{'G': '-0.48', 'A': '+0.48'}	GOH	TRP1	orf19.6096	0	0	'unannotated_repeat_region'	-7679		Chr1	15626	indel	{0: 0.9296875, -1: 0.0390625, 1: 0.03125}	{0: 0.13333333333333333, 1: 0.7893333333333333, 2: 0.064, 3: 0.013333333333333334}	{0: '-0.80', 1: '+0.76', 2: '+0.06', 3: '+0.01', -1: '-0.04'}		RCA1, C1_00090W_A	orf19.6102, orf19.6103	0	0	'unannotated_repeat_region'	-4070
Chr1	19239	snp	{'A': 1.0}	{'A': 0.5295081967213114, 'C': 0.46885245901639344, 'T': 0.001639344262295082}	{'A': '-0.47', 'C': '+0.47', 'T': '+0.00'}	GOH	TRP1	orf19.6096	0	0	'unannotated_repeat_region'	-7683		Chr1	15717	snp	{'C': 1.0}	{'A': 0.509915014164306, 'C': 0.49008498583569404}	{'C': '-0.51', 'A': '+0.51'}	GOH	RCA1, C1_00090W_A	orf19.6102, orf19.6103	0	0	'unannotated_repeat_region'	-4161
Chr1	19248	snp	{'G': 1.0}	{'A': 0.468013468013468, 'G': 0.531986531986532}	{'G': '-0.47', 'A': '+0.47'}	GOH	TRP1	orf19.6096	0	0	'unannotated_repeat_region'	-7692		Chr1	15759	snp	{'C': 1.0}	{'T': 0.45938375350140054, 'C': 0.5406162464985994}	{'C': '-0.46', 'T': '+0.46'}	GOH	RCA1, C1_00090W_A	orf19.6102, orf19.6103	0	0	'unannotated_repeat_region'	-4203
Chr1	19254	snp	{'T': 1.0}	{'T': 0.5486111111111112, 'C': 0.4513888888888889}	{'C': '+0.45', 'T': '-0.45'}	GOH	TRP1	orf19.6096	0	0	'unannotated_repeat_region'	-7698		Chr1	15777	snp	{'C': 1.0}	{'C': 0.5263157894736842, 'T': 0.47368421052631576}	{'C': '-0.47', 'T': '+0.47'}	GOH	C1_00090W_A	orf19.6103	0	0	'unannotated_repeat_region'	-4221
Chr1	19257	snp	{'C': 1.0}	{'C': 0.5520282186948854, 'A': 0.4479717813051146}	{'A': '+0.45', 'C': '-0.45'}	GOH	TRP1	orf19.6096	0	0	'unannotated_repeat_region'	-7701		Chr1	15864	snp	{'G': 1.0}	{'A': 1.0}	{'G': '-1.00', 'A': '+1.00'}		C1_00090W_A	orf19.6103	0	0	'unannotated_repeat_region'	-4308
Chr1	20572	snp	{'A': 0.46794871794871795, 'C': 0.532051282051282}	{'A': 0.9965635738831615, 'C': 0.001718213058419244, 'T': 0.001718213058419244}	{'A': '+0.53', 'C': '-0.53', 'T': '+0.00'}	LOH	VPS53	orf19.6094	0	0	'unannotated_repeat_region'	-9016		Chr1	15933	snp	{'A': 1.0}	{'G': 0.48635235732009924, 'A': 0.511166253101737, 'T': 0.0024813895781637717}	{'T': '+0.00', 'G': '+0.49', 'A': '-0.49'}	GOH	C1_00090W_A	orf19.6103	0	0	'unannotated_repeat_region'	-4377
Chr1	20671	snp	{'C': 1.0}	{'C': 0.5235204855842185, 'T': 0.4764795144157815}	{'C': '-0.48', 'T': '+0.48'}	GOH	VPS53	orf19.6094	0	0	'unannotated_repeat_region'	-9115		Chr1	15939	snp	{'T': 1.0}	{'C': 0.48756218905472637, 'T': 0.5099502487562189, 'A': 0.0024875621890547263}	{'C': '+0.49', 'T': '-0.49', 'A': '+0.00'}	GOH	C1_00090W_A	orf19.6103	0	0	'unannotated_repeat_region'	-4383
Chr1	20961	snp	{'C': 1.0}	{'T': 0.45366795366795365, 'C': 0.5463320463320464}	{'C': '-0.45', 'T': '+0.45'}	GOH	VPS53	orf19.6094	0	0	'unannotated_repeat_region'	-9405		Chr1	16081	snp	{'G': 1.0}	{'G': 0.48405797101449277, 'A': 0.5159420289855072}	{'G': '-0.52', 'A': '+0.52'}	GOH	C1_00090W_A	orf19.6103	0	0	'unannotated_repeat_region'	-4525
Chr1	21052	snp	{'G': 1.0}	{'A': 0.4528301886792453, 'G': 0.5471698113207547}	{'G': '-0.45', 'A': '+0.45'}	GOH	VPS53	orf19.6094	0	0	'unannotated_repeat_region'	-9496		Chr1	16150	snp	{'G': 1.0}	{'A': 0.507537688442211, 'G': 0.4899497487437186, 'C': 0.002512562814070352}	{'C': '+0.00', 'G': '-0.51', 'A': '+0.51'}	GOH	C1_00090W_A	orf19.6103	-34	-34	'unannotated_repeat_region'	-4594
Chr1	21058	snp	{'A': 1.0}	{'G': 0.4567669172932331, 'A': 0.543233082706767}	{'G': '+0.46', 'A': '-0.46'}	GOH	VPS53	orf19.6094	0	0	'unannotated_repeat_region'	-9502		Chr1	16250	snp	{'T': 1.0}	{'C': 1.0}	{'C': '+1.00', 'T': '-1.00'}		C1_00090W_A	orf19.6103	-134	-134	'unannotated_repeat_region'	-4694
Chr1	21144	snp	{'T': 1.0}	{'C': 0.4868651488616462, 'T': 0.5131348511383538}	{'C': '+0.49', 'T': '-0.49'}	GOH	VPS53	orf19.6094	0	0	'unannotated_repeat_region'	-9588		Chr1	16343	snp	{'C': 0.9329268292682927, 'T': 0.06707317073170732}	{'T': 0.4479768786127168, 'C': 0.5491329479768786, 'G': 0.002890173410404624}	{'C': '-0.38', 'G': '+0.00', 'T': '+0.38'}	GOH	C1_00090W_A	orf19.6103	-227	-227	'unannotated_repeat_region'	-4787
Chr1	21578	snp	{'G': 1.0}	{'A': 0.46524064171123, 'G': 0.5347593582887701}	{'G': '-0.47', 'A': '+0.47'}	GOH	VPS53	orf19.6094	0	0	'unannotated_repeat_region'	-10022		Chr1	16376	snp	{'A': 0.9463087248322147, 'C': 0.053691275167785234}	{'A': 0.5416666666666666, 'C': 0.45535714285714285, 'T': 0.002976190476190476}	{'C': '+0.40', 'T': '+0.00', 'A': '-0.40'}	GOH	C1_00100C_A	orf19.6100	223	223	'unannotated_repeat_region'	-4820
Chr1	21920	indel	{0: 0.9923076923076923, -1: 0.007692307692307693}	{0: 0.5970149253731343, 1: 0.39303482587064675, -1: 0.0024875621890547263, 2: 0.007462686567164179}	{0: '-0.40', 1: '+0.39', 2: '+0.01', -1: '-0.01'}	GOH	VPS53	orf19.6094	-206	-206	'unannotated_repeat_region'	-10364		Chr1	16768	snp	{'A': 1.0}	{'G': 0.4852941176470588, 'A': 0.5117647058823529, 'C': 0.0029411764705882353}	{'C': '+0.00', 'G': '+0.49', 'A': '-0.49'}	GOH	C1_00100C_A	orf19.6100	0	0	'unannotated_repeat_region'	-5212
Chr1	21984	snp	{'C': 1.0}	{'C': 0.5420560747663551, 'T': 0.45794392523364486}	{'C': '-0.46', 'T': '+0.46'}	GOH	VPS53	orf19.6094	-270	-270	'unannotated_repeat_region'	-10428		Chr1	16852	snp	{'C': 0.9943502824858758, 'A': 0.005649717514124294}	{'T': 0.4867021276595745, 'C': 0.5132978723404256}	{'C': '-0.48', 'T': '+0.49', 'A': '-0.01'}	GOH	C1_00100C_A	orf19.6100	0	0	'unannotated_repeat_region'	-5296
Chr1	22455	snp	{'A': 0.9929577464788732, 'C': 0.007042253521126761}	{'A': 0.5027027027027027, 'T': 0.4972972972972973}	{'A': '-0.49', 'C': '-0.01', 'T': '+0.50'}	GOH	KEL1	orf19.6092	0	0	'unannotated_repeat_region'	-10899		Chr1	17310	indel	{0: 0.9715909090909091, 1: 0.022727272727272728, -1: 0.005681818181818182}	{0: 0.07377049180327869, -1: 0.9207650273224044, -2: 0.00546448087431694}	{0: '-0.90', 1: '-0.02', -1: '+0.92', -2: '+0.01'}		C1_00100C_A	orf19.6100	0	0	'unannotated_repeat_region'	-5754
Chr1	22974	snp	{'C': 1.0}	{'T': 1.0}	{'C': '-1.00', 'T': '+1.00'}		KEL1	orf19.6092	0	0	'unannotated_repeat_region'	-11418		Chr1	17312	snp	{'T': 1.0}	{'T': 0.5588235294117647, 'A': 0.4385026737967914, 'C': 0.00267379679144385}	{'C': '+0.00', 'T': '-0.44', 'A': '+0.44'}	GOH	C1_00100C_A	orf19.6100	0	0	'unannotated_repeat_region'	-5756
Chr1	23439	snp	{'C': 0.9308510638297872, 'T': 0.06914893617021277}	{'T': 0.9983443708609272, 'C': 0.0016556291390728477}	{'C': '-0.93', 'T': '+0.93'}		KEL1	orf19.6092	0	0	'unannotated_repeat_region'	-11883		Chr1	17321	snp	{'T': 1.0}	{'T': 0.5215189873417722, 'C': 0.47848101265822784}	{'C': '+0.48', 'T': '-0.48'}	GOH	C1_00100C_A	orf19.6100	0	0	'unannotated_repeat_region'	-5765
Chr1	23583	snp	{'A': 1.0}	{'G': 0.46557971014492755, 'A': 0.5344202898550725}	{'G': '+0.47', 'A': '-0.47'}	GOH	KEL1	orf19.6092	0	0	'unannotated_repeat_region'	-12027		Chr1	17421	snp	{'T': 1.0}	{'T': 0.5156695156695157, 'C': 0.4843304843304843}	{'C': '+0.48', 'T': '-0.48'}	GOH	CCT8	orf19.6099	0	0	'unannotated_repeat_region'	-5865
Chr1	24021	snp	{'A': 1.0}	{'G': 0.4908722109533469, 'A': 0.5091277890466531}	{'G': '+0.49', 'A': '-0.49'}	GOH	KEL1	orf19.6092	0	0	'unannotated_repeat_region'	12405		Chr1	17541	snp	{'C': 0.9942196531791907, 'A': 0.005780346820809248}	{'A': 0.5087281795511222, 'C': 0.48877805486284287, 'T': 0.0024937655860349127}	{'C': '-0.51', 'T': '+0.00', 'A': '+0.50'}	GOH	CCT8	orf19.6099	0	0	'unannotated_repeat_region'	-5985
Chr1	24198	snp	{'C': 1.0}	{'C': 0.5039840637450199, 'T': 0.4960159362549801}	{'C': '-0.50', 'T': '+0.50'}	GOH	KEL1	orf19.6092	0	0	'unannotated_repeat_region'	12228		Chr1	17568	snp	{'T': 1.0}	{'C': 1.0}	{'C': '+1.00', 'T': '-1.00'}		CCT8	orf19.6099	0	0	'unannotated_repeat_region'	-6012
Chr1	24291	snp	{'A': 1.0}	{'G': 0.47947761194029853, 'A': 0.5205223880597015}	{'G': '+0.48', 'A': '-0.48'}	GOH	KEL1	orf19.6092	0	0	'unannotated_repeat_region'	12135		Chr1	17619	snp	{'C': 1.0}	{'C': 0.49404761904761907, 'T': 0.5059523809523809}	{'C': '-0.51', 'T': '+0.51'}	GOH	CCT8	orf19.6099	0	0	'unannotated_repeat_region'	-6063
Chr1	24315	snp	{'C': 0.9942196531791907, 'G': 0.005780346820809248}	{'T': 0.4734848484848485, 'C': 0.5265151515151515}	{'G': '-0.01', 'C': '-0.47', 'T': '+0.47'}	GOH	KEL1	orf19.6092	0	0	'unannotated_repeat_region'	12111		Chr1	17637	snp	{'T': 1.0}	{'T': 0.5341614906832298, 'C': 0.4658385093167702}	{'C': '+0.47', 'T': '-0.47'}	GOH	CCT8	orf19.6099	0	0	'unannotated_repeat_region'	-6081
Chr1	24387	snp	{'T': 1.0}	{'C': 0.481335952848723, 'T': 0.518664047151277}	{'C': '+0.48', 'T': '-0.48'}	GOH	KEL1	orf19.6092	0	0	'unannotated_repeat_region'	12039		Chr1	17751	snp	{'G': 1.0}	{'T': 1.0}	{'T': '+1.00', 'G': '-1.00'}		CCT8	orf19.6099	0	0	'unannotated_repeat_region'	-6195
Chr1	24468	snp	{'C': 1.0}	{'C': 0.4891089108910891, 'T': 0.5108910891089109}	{'C': '-0.51', 'T': '+0.51'}	GOH	KEL1	orf19.6092	0	0	'unannotated_repeat_region'	11958		Chr1	17784	snp	{'A': 1.0}	{'G': 0.9945504087193461, 'C': 0.005449591280653951}	{'C': '+0.01', 'G': '+0.99', 'A': '-1.00'}		CCT8	orf19.6099	0	0	'unannotated_repeat_region'	-6228
Chr1	24837	snp	{'A': 1.0}	{'A': 0.5159362549800797, 'G': 0.48406374501992033}	{'G': '+0.48', 'A': '-0.48'}	GOH	KEL1	orf19.6092	0	0	'unannotated_repeat_region'	11589		Chr1	17952	snp	{'T': 1.0}	{'C': 1.0}	{'C': '+1.00', 'T': '-1.00'}		CCT8	orf19.6099	0	0	'unannotated_repeat_region'	-6396
Chr1	25348	snp	{'G': 1.0}	{'G': 0.542997542997543, 'T': 0.457002457002457}	{'G': '-0.46', 'T': '+0.46'}	GOH	KEL1	orf19.6092	-22	-22	'unannotated_repeat_region'	11078		Chr1	17957	snp	{'C': 1.0}	{'C': 0.5014245014245015, 'T': 0.49572649572649574, 'G': 0.002849002849002849}	{'C': '-0.50', 'G': '+0.00', 'T': '+0.50'}	GOH	CCT8	orf19.6099	0	0	'unannotated_repeat_region'	-6401
Chr1	25915	snp	{'G': 1.0}	{'T': 0.475103734439834, 'G': 0.524896265560166}	{'G': '-0.48', 'T': '+0.48'}	GOH	RIM8	orf19.6091	0	0	'unannotated_repeat_region'	10511		Chr1	17994	snp	{'C': 1.0}	{'T': 0.5056497175141242, 'C': 0.4943502824858757}	{'C': '-0.51', 'T': '+0.51'}	GOH	CCT8	orf19.6099	0	0	'unannotated_repeat_region'	-6438
Chr1	26005	snp	{'G': 1.0}	{'T': 0.4889380530973451, 'G': 0.5110619469026548}	{'G': '-0.49', 'T': '+0.49'}	GOH	RIM8	orf19.6091	0	0	'unannotated_repeat_region'	10421		Chr1	18441	snp	{'T': 1.0}	{'C': 0.48450704225352115, 'T': 0.5126760563380282, 'A': 0.0028169014084507044}	{'C': '+0.48', 'T': '-0.49', 'A': '+0.00'}	GOH	CCT8	orf19.6099	0	0	'unannotated_repeat_region'	-6885
Chr1	26008	snp	{'G': 1.0}	{'A': 1.0}	{'G': '-1.00', 'A': '+1.00'}		RIM8	orf19.6091	0	0	'unannotated_repeat_region'	10418		Chr1	18555	snp	{'T': 1.0}	{'C': 0.5128205128205128, 'T': 0.48205128205128206, 'A': 0.005128205128205128}	{'C': '+0.51', 'T': '-0.52', 'A': '+0.01'}	GOH	CCT8	orf19.6099	0	0	'unannotated_repeat_region'	-6999
Chr1	26038	snp	{'T': 1.0}	{'C': 0.4980237154150198, 'T': 0.5019762845849802}	{'C': '+0.50', 'T': '-0.50'}	GOH	RIM8	orf19.6091	0	0	'unannotated_repeat_region'	10388		Chr1	18735	snp	{'C': 1.0}	{'T': 0.48860759493670886, 'C': 0.5063291139240507, 'G': 0.005063291139240506}	{'C': '-0.49', 'G': '+0.01', 'T': '+0.49'}	GOH	CCT8	orf19.6099	0	0	'unannotated_repeat_region'	-7179
Chr1	26041	snp	{'T': 1.0}	{'C': 1.0}	{'C': '+1.00', 'T': '-1.00'}		RIM8	orf19.6091	0	0	'unannotated_repeat_region'	10385		Chr1	19006	snp	{'A': 1.0}	{'G': 0.48589341692789967, 'A': 0.5141065830721003}	{'G': '+0.49', 'A': '-0.49'}	GOH	TRP1	orf19.6096	0	0	'unannotated_repeat_region'	-7450
Chr1	26070	snp	{'C': 0.9930555555555556, 'G': 0.006944444444444444}	{'C': 0.515828677839851, 'G': 0.48417132216014896}	{'G': '+0.48', 'C': '-0.48'}	GOH	RIM8	orf19.6091	0	0	'unannotated_repeat_region'	10356		Chr1	19149	snp	{'A': 1.0}	{'A': 0.5, 'G': 0.5}	{'G': '+0.50', 'A': '-0.50'}	GOH	TRP1	orf19.6096	0	0	'unannotated_repeat_region'	-7593
Chr1	26080	snp	{'A': 1.0}	{'A': 0.504708097928437, 'G': 0.4952919020715631}	{'G': '+0.50', 'A': '-0.50'}	GOH	RIM8	orf19.6091	0	0	'unannotated_repeat_region'	10346		Chr1	19182	snp	{'C': 1.0}	{'C': 0.5040650406504065, 'T': 0.4932249322493225, 'G': 0.0027100271002710027}	{'C': '-0.50', 'G': '+0.00', 'T': '+0.49'}	GOH	TRP1	orf19.6096	0	0	'unannotated_repeat_region'	-7626
Chr1	26290	snp	{'T': 1.0}	{'A': 0.4694244604316547, 'T': 0.5287769784172662, 'C': 0.0017985611510791368}	{'A': '+0.47', 'C': '+0.00', 'T': '-0.47'}	GOH	RIM8	orf19.6091	0	0	'unannotated_repeat_region'	10136		Chr1	19257	snp	{'C': 1.0}	{'C': 0.5389048991354467, 'T': 0.4610951008645533}	{'C': '-0.46', 'T': '+0.46'}	GOH	TRP1	orf19.6096	0	0	'unannotated_repeat_region'	-7701
Chr1	26299	snp	{'G': 1.0}	{'G': 0.48237476808905383, 'A': 0.5176252319109462}	{'G': '-0.52', 'A': '+0.52'}	GOH	RIM8	orf19.6091	0	0	'unannotated_repeat_region'	10127		Chr1	19305	snp	{'C': 1.0}	{'C': 0.5271739130434783, 'T': 0.4701086956521739, 'G': 0.002717391304347826}	{'C': '-0.47', 'G': '+0.00', 'T': '+0.47'}	GOH	TRP1	orf19.6096	0	0	'unannotated_repeat_region'	-7749
Chr1	27557	snp	{'C': 1.0}	{'T': 0.4627906976744186, 'C': 0.5348837209302325, 'N': 0.002325581395348837}	{'N': '+0.00', 'C': '-0.47', 'T': '+0.46'}	GOH	RIM8	orf19.6091	-308	-308	'unannotated_repeat_region'	8869		Chr1	19343	snp	{'A': 1.0}	{'A': 0.5233918128654971, 'G': 0.4766081871345029}	{'G': '+0.48', 'A': '-0.48'}	GOH	TRP1	orf19.6096	0	0	'unannotated_repeat_region'	-7787
Chr1	27581	snp	{'C': 1.0}	{'T': 0.5067567567567568, 'C': 0.49324324324324326}	{'C': '-0.51', 'T': '+0.51'}	GOH	RIM8	orf19.6091	-332	-332	'unannotated_repeat_region'	8845		Chr1	19511	snp	{'A': 0.9946524064171123, 'T': 0.0053475935828877}	{'A': 0.48554913294797686, 'C': 0.5115606936416185, 'T': 0.002890173410404624}	{'C': '+0.51', 'T': '-0.00', 'A': '-0.51'}	GOH	TRP1	orf19.6096	0	0	'unannotated_repeat_region'	-7955
Chr1	27614	snp	{'C': 1.0}	{'C': 0.4898876404494382, 'T': 0.5101123595505618}	{'C': '-0.51', 'T': '+0.51'}	GOH	RIM8	orf19.6091	-365	-365	'unannotated_repeat_region'	8812		Chr1	20223	snp	{'T': 1.0}	{'C': 0.5127551020408163, 'T': 0.4872448979591837}	{'C': '+0.51', 'T': '-0.51'}	GOH	VPS53	orf19.6094	0	0	'unannotated_repeat_region'	-8667
Chr1	27659	snp	{'C': 1.0}	{'G': 0.4671361502347418, 'C': 0.5328638497652582}	{'G': '+0.47', 'C': '-0.47'}	GOH	RIM8	orf19.6091	-410	-410	'unannotated_repeat_region'	8767		Chr1	20519	snp	{'G': 1.0}	{'A': 0.5365168539325843, 'G': 0.4606741573033708, 'C': 0.0028089887640449437}	{'C': '+0.00', 'G': '-0.54', 'A': '+0.54'}	GOH	VPS53	orf19.6094	0	0	'unannotated_repeat_region'	-8963
Chr1	27665	snp	{'T': 1.0}	{'T': 0.5439429928741093, 'A': 0.45605700712589076}	{'A': '+0.46', 'T': '-0.46'}	GOH	RIM8	orf19.6091	-416	-416	'unannotated_repeat_region'	8761		Chr1	20572	snp	{'A': 0.46794871794871795, 'C': 0.532051282051282}	{'A': 1.0}	{'C': '-0.53', 'A': '+0.53'}	LOH	VPS53	orf19.6094	0	0	'unannotated_repeat_region'	-9016
Chr1	27704	snp	{'C': 1.0}	{'C': 0.5329512893982808, 'T': 0.4670487106017192}	{'C': '-0.47', 'T': '+0.47'}	GOH	RIM8	orf19.6091	-455	-455	'unannotated_repeat_region'	8722		Chr1	20659	snp	{'G': 1.0}	{'G': 0.5495495495495496, 'A': 0.45045045045045046}	{'G': '-0.45', 'A': '+0.45'}	GOH	VPS53	orf19.6094	0	0	'unannotated_repeat_region'	-9103
Chr1	27767	snp	{'G': 1.0}	{'A': 0.44534412955465585, 'G': 0.5546558704453441}	{'G': '-0.45', 'A': '+0.45'}	GOH	RIM8, C1_00160C_A	orf19.6091, orf19.6090	-518	-518	'unannotated_repeat_region'	8659		Chr1	21190	snp	{'C': 1.0}	{'T': 0.4883720930232558, 'C': 0.5116279069767442}	{'C': '-0.49', 'T': '+0.49'}	GOH	VPS53	orf19.6094	0	0	'unannotated_repeat_region'	-9634
Chr1	27771	snp	{'A': 0.9230769230769231, 'G': 0.07692307692307693}	{'A': 0.4765625, 'G': 0.5234375}	{'G': '+0.45', 'A': '-0.45'}	GOH	C1_00160C_A	orf19.6090	514	514	'unannotated_repeat_region'	8655		Chr1	21433	snp	{'C': 1.0}	{'C': 0.453804347826087, 'T': 0.5407608695652174, 'G': 0.005434782608695652}	{'C': '-0.55', 'G': '+0.01', 'T': '+0.54'}	GOH	VPS53	orf19.6094	0	0	'unannotated_repeat_region'	-9877
Chr1	27902	snp	{'T': 0.9876543209876543, 'C': 0.012345679012345678}	{'T': 0.5064935064935064, 'C': 0.4935064935064935}	{'C': '+0.48', 'T': '-0.48'}	GOH	C1_00160C_A	orf19.6090	383	383	'unannotated_repeat_region'	8524		Chr1	21493	snp	{'A': 1.0}	{'G': 0.46472019464720193, 'A': 0.5352798053527981}	{'G': '+0.46', 'A': '-0.46'}	GOH	VPS53	orf19.6094	0	0	'unannotated_repeat_region'	-9937
Chr1	27912	snp	{'C': 1.0}	{'C': 0.5193236714975845, 'T': 0.4806763285024155}	{'C': '-0.48', 'T': '+0.48'}	GOH	C1_00160C_A	orf19.6090	373	373	'unannotated_repeat_region'	8514		Chr1	21571	snp	{'G': 1.0}	{'A': 1.0}	{'G': '-1.00', 'A': '+1.00'}		VPS53	orf19.6094	0	0	'unannotated_repeat_region'	-10015
Chr1	27922	indel	{0: 1.0}	{0: 0.5862068965517241, -1: 0.41379310344827586}	{0: '-0.41', -1: '+0.41'}	GOH	C1_00160C_A	orf19.6090	363	363	'unannotated_repeat_region'	8504		Chr1	21628	snp	{'T': 1.0}	{'C': 1.0}	{'C': '+1.00', 'T': '-1.00'}		VPS53	orf19.6094	0	0	'unannotated_repeat_region'	-10072
Chr1	28206	snp	{'C': 1.0}	{'C': 0.47900763358778625, 'T': 0.5209923664122137}	{'C': '-0.52', 'T': '+0.52'}	GOH	C1_00160C_A	orf19.6090	79	79	'unannotated_repeat_region'	8220		Chr1	21688	snp	{'C': 1.0}	{'T': 1.0}	{'C': '-1.00', 'T': '+1.00'}		VPS53	orf19.6094	0	0	'unannotated_repeat_region'	-10132
Chr1	28216	indel	{0: 0.9473684210526315, 1: 0.022556390977443608, -1: 0.022556390977443608, -2: 0.007518796992481203}	{0: 0.5482546201232033, -1: 0.44353182751540043, -2: 0.004106776180698152, 1: 0.004106776180698152}	{0: '-0.40', 1: '-0.02', -1: '+0.42', -2: '-0.00'}	GOH	C1_00160C_A	orf19.6090	69	69	'unannotated_repeat_region'	8210		Chr1	22216	snp	{'T': 1.0}	{'C': 0.4875, 'T': 0.50625, 'G': 0.00625}	{'C': '+0.49', 'G': '+0.01', 'T': '-0.49'}	GOH	KEL1	orf19.6092	53	53	'unannotated_repeat_region'	-10660
Chr1	28754	snp	{'A': 1.0}	{'G': 0.4701492537313433, 'A': 0.5298507462686567}	{'G': '+0.47', 'A': '-0.47'}	GOH	C1_00160C_A	orf19.6090	0	0	'unannotated_repeat_region'	7672		Chr1	22692	snp	{'G': 1.0}	{'G': 0.5068493150684932, 'A': 0.4931506849315068}	{'G': '-0.49', 'A': '+0.49'}	GOH	KEL1	orf19.6092	0	0	'unannotated_repeat_region'	-11136
Chr1	28826	snp	{'G': 1.0}	{'A': 0.5138461538461538, 'G': 0.48615384615384616}	{'G': '-0.51', 'A': '+0.51'}	GOH	C1_00160C_A	orf19.6090	0	0	'unannotated_repeat_region'	7600		Chr1	22707	snp	{'C': 1.0}	{'C': 0.47354497354497355, 'T': 0.5264550264550265}	{'C': '-0.53', 'T': '+0.53'}	GOH	KEL1	orf19.6092	0	0	'unannotated_repeat_region'	-11151
Chr1	28841	snp	{'G': 1.0}	{'A': 0.4877675840978593, 'G': 0.5107033639143731, 'T': 0.0015290519877675841}	{'G': '-0.49', 'A': '+0.49', 'T': '+0.00'}	GOH	C1_00160C_A	orf19.6090	0	0	'unannotated_repeat_region'	7585		Chr1	22761	snp	{'C': 1.0}	{'C': 0.5346062052505967, 'T': 0.4630071599045346, 'A': 0.002386634844868735}	{'C': '-0.47', 'T': '+0.46', 'A': '+0.00'}	GOH	KEL1	orf19.6092	0	0	'unannotated_repeat_region'	-11205
Chr1	29003	snp	{'A': 1.0}	{'G': 0.48164464023494863, 'A': 0.5183553597650514}	{'G': '+0.48', 'A': '-0.48'}	GOH	C1_00160C_A	orf19.6090	0	0	'unannotated_repeat_region'	7423		Chr1	22926	snp	{'G': 1.0}	{'C': 0.5125, 'G': 0.4875}	{'C': '+0.51', 'G': '-0.51'}	GOH	KEL1	orf19.6092	0	0	'unannotated_repeat_region'	-11370
Chr1	29352	snp	{'T': 1.0}	{'C': 0.47674418604651164, 'T': 0.5232558139534884}	{'C': '+0.48', 'T': '-0.48'}	GOH	C1_00160C_A	orf19.6090	0	0	'unannotated_repeat_region'	7074		Chr1	22974	snp	{'C': 1.0}	{'T': 0.4606205250596659, 'C': 0.5393794749403341}	{'C': '-0.46', 'T': '+0.46'}	GOH	KEL1	orf19.6092	0	0	'unannotated_repeat_region'	-11418
Chr1	29406	snp	{'G': 1.0}	{'G': 0.5009345794392523, 'A': 0.49906542056074765}	{'G': '-0.50', 'A': '+0.50'}	GOH	C1_00160C_A	orf19.6090	0	0	'unannotated_repeat_region'	7020		Chr1	23274	snp	{'T': 1.0}	{'C': 0.5014084507042254, 'T': 0.49859154929577465}	{'C': '+0.50', 'T': '-0.50'}	GOH	KEL1	orf19.6092	0	0	'unannotated_repeat_region'	-11718
Chr1	29520	snp	{'A': 0.5524475524475524, 'T': 0.44755244755244755}	{'A': 1.0}	{'A': '+0.45', 'T': '-0.45'}	LOH	C1_00160C_A	orf19.6090	-32	-32	'unannotated_repeat_region'	6906		Chr1	23338	snp	{'C': 0.9900497512437811, 'A': 0.009950248756218905}	{'C': 0.5062344139650873, 'G': 0.4912718204488778, 'T': 0.0024937655860349127}	{'C': '-0.48', 'T': '+0.00', 'G': '+0.49', 'A': '-0.01'}	GOH	KEL1	orf19.6092	0	0	'unannotated_repeat_region'	-11782
Chr1	29602	snp	{'T': 1.0}	{'T': 0.4642857142857143, 'C': 0.5331632653061225, 'A': 0.002551020408163265}	{'A': '+0.00', 'C': '+0.53', 'T': '-0.54'}	GOH	C1_00160C_A	orf19.6090	-114	-114	'unannotated_repeat_region'	6824		Chr1	23363	snp	{'G': 1.0}	{'A': 0.4775, 'G': 0.5225}	{'G': '-0.48', 'A': '+0.48'}	GOH	KEL1	orf19.6092	0	0	'unannotated_repeat_region'	-11807
Chr1	30238	snp	{'T': 0.9488636363636364, 'C': 0.05113636363636364}	{'C': 0.9945945945945946, 'T': 0.005405405405405406}	{'C': '+0.94', 'T': '-0.94'}		LEU4	orf19.6086	0	0	'unannotated_repeat_region'	6188		Chr1	23399	snp	{'T': 1.0}	{'C': 0.4766355140186916, 'T': 0.5233644859813084}	{'C': '+0.48', 'T': '-0.48'}	GOH	KEL1	orf19.6092	0	0	'unannotated_repeat_region'	-11843
Chr1	30604	snp	{'T': 1.0}	{'G': 0.9967373572593801, 'T': 0.0016313213703099511, 'A': 0.0016313213703099511}	{'G': '+1.00', 'A': '+0.00', 'T': '-1.00'}		LEU4	orf19.6086	0	0	'unannotated_repeat_region'	5822		Chr1	23439	snp	{'C': 0.9308510638297872, 'T': 0.06914893617021277}	{'T': 1.0}	{'C': '-0.93', 'T': '+0.93'}		KEL1	orf19.6092	0	0	'unannotated_repeat_region'	-11883
Chr1	30787	snp	{'C': 1.0}	{'C': 0.5146520146520146, 'T': 0.48534798534798534}	{'C': '-0.49', 'T': '+0.49'}	GOH	LEU4	orf19.6086	0	0	'unannotated_repeat_region'	5639		Chr1	23581	snp	{'C': 1.0}	{'C': 0.5165165165165165, 'N': 0.006006006006006006, 'T': 0.4774774774774775}	{'C': '-0.48', 'N': '+0.01', 'T': '+0.48'}	GOH	KEL1	orf19.6092	0	0	'unannotated_repeat_region'	-12025
Chr1	30997	snp	{'C': 1.0}	{'C': 0.49108589951377635, 'T': 0.5056726094003241, 'A': 0.0032414910858995136}	{'A': '+0.00', 'C': '-0.51', 'T': '+0.51'}	GOH	LEU4	orf19.6086	0	0	'unannotated_repeat_region'	5429		Chr1	23583	snp	{'A': 1.0}	{'G': 0.5138461538461538, 'A': 0.48615384615384616}	{'G': '+0.51', 'A': '-0.51'}	GOH	KEL1	orf19.6092	0	0	'unannotated_repeat_region'	-12027
Chr1	31510	snp	{'C': 1.0}	{'T': 0.4895833333333333, 'C': 0.5104166666666666}	{'C': '-0.49', 'T': '+0.49'}	GOH	LEU4	orf19.6086	0	0	'unannotated_repeat_region'	4916		Chr1	23637	snp	{'C': 0.9929577464788732, 'T': 0.007042253521126761}	{'T': 0.5, 'C': 0.5}	{'C': '-0.49', 'T': '+0.49'}	GOH	KEL1	orf19.6092	0	0	'unannotated_repeat_region'	-12081
Chr1	31511	snp	{'T': 1.0}	{'T': 0.5145833333333333, 'A': 0.48541666666666666}	{'A': '+0.49', 'T': '-0.49'}	GOH	LEU4	orf19.6086	0	0	'unannotated_repeat_region'	4915		Chr1	24141	snp	{'A': 1.0}	{'A': 0.48125, 'T': 0.515625, 'C': 0.003125}	{'C': '+0.00', 'T': '+0.52', 'A': '-0.52'}	GOH	KEL1	orf19.6092	0	0	'unannotated_repeat_region'	12285
Chr1	31525	snp	{'G': 0.9937888198757764, 'A': 0.006211180124223602}	{'A': 0.48406374501992033, 'G': 0.5159362549800797}	{'G': '-0.48', 'A': '+0.48'}	GOH	LEU4	orf19.6086	0	0	'unannotated_repeat_region'	4901		Chr1	24198	snp	{'C': 1.0}	{'T': 0.5236593059936908, 'C': 0.47318611987381703, 'A': 0.0031545741324921135}	{'C': '-0.53', 'T': '+0.52', 'A': '+0.00'}	GOH	KEL1	orf19.6092	0	0	'unannotated_repeat_region'	12228
Chr1	31973	snp	{'T': 1.0}	{'C': 0.5086580086580087, 'T': 0.49134199134199136}	{'C': '+0.51', 'T': '-0.51'}	GOH	RPL16A	orf19.6085	0	0	'unannotated_repeat_region'	4453		Chr1	24837	snp	{'A': 1.0}	{'G': 0.9946091644204852, 'A': 0.005390835579514825}	{'G': '+0.99', 'A': '-0.99'}		KEL1	orf19.6092	0	0	'unannotated_repeat_region'	11589
Chr1	32965	snp	{'G': 1.0}	{'A': 0.50293542074364, 'G': 0.49510763209393344, 'T': 0.0019569471624266144}	{'G': '-0.50', 'A': '+0.50', 'T': '+0.00'}	GOH	C1_00190C_A	orf19.6084	0	0	'unannotated_repeat_region'	3461		Chr1	24840	snp	{'G': 1.0}	{'A': 0.997275204359673, 'C': 0.0027247956403269754}	{'C': '+0.00', 'G': '-1.00', 'A': '+1.00'}		KEL1	orf19.6092	0	0	'unannotated_repeat_region'	11586
Chr1	33635	snp	{'G': 1.0}	{'G': 0.5121951219512195, 'A': 0.4878048780487805}	{'G': '-0.49', 'A': '+0.49'}	GOH	C1_00190C_A	orf19.6084	-317	-317	'unannotated_repeat_region'	2791		Chr1	25200	snp	{'A': 1.0}	{'A': 0.5070921985815603, 'G': 0.4929078014184397}	{'G': '+0.49', 'A': '-0.49'}	GOH	KEL1	orf19.6092	0	0	'unannotated_repeat_region'	11226
Chr1	33943	snp	{'C': 1.0}	{'A': 0.49146110056925996, 'C': 0.50853889943074}	{'A': '+0.49', 'C': '-0.49'}	GOH	C1_00200C_A	orf19.6083	155	155	'unannotated_repeat_region'	2483		Chr1	25553	snp	{'G': 0.9920634920634921, 'T': 0.007936507936507936}	{'A': 0.5121951219512195, 'G': 0.4878048780487805}	{'T': '-0.01', 'G': '-0.50', 'A': '+0.51'}	GOH	RIM8	orf19.6091	0	0	'unannotated_repeat_region'	10873
Chr1	33977	snp	{'A': 1.0}	{'A': 0.500945179584121, 'T': 0.499054820415879}	{'A': '-0.50', 'T': '+0.50'}	GOH	C1_00200C_A	orf19.6083	121	121	'unannotated_repeat_region'	2449		Chr1	25557	snp	{'T': 1.0}	{'T': 0.4847457627118644, 'C': 0.511864406779661, 'G': 0.003389830508474576}	{'C': '+0.51', 'G': '+0.00', 'T': '-0.52'}	GOH	RIM8	orf19.6091	0	0	'unannotated_repeat_region'	10869
Chr1	34024	snp	{'C': 1.0}	{'C': 0.490272373540856, 'T': 0.5097276264591439}	{'C': '-0.51', 'T': '+0.51'}	GOH	C1_00200C_A	orf19.6083	74	74	'unannotated_repeat_region'	2402		Chr1	25570	snp	{'A': 1.0}	{'G': 0.5032051282051282, 'A': 0.4935897435897436, 'C': 0.003205128205128205}	{'C': '+0.00', 'G': '+0.50', 'A': '-0.51'}	GOH	RIM8	orf19.6091	0	0	'unannotated_repeat_region'	10856
Chr1	34132	snp	{'A': 1.0}	{'A': 0.48717948717948717, 'T': 0.5128205128205128}	{'A': '-0.51', 'T': '+0.51'}	GOH	C1_00200C_A	orf19.6083	0	0	'unannotated_repeat_region'	2294		Chr1	25741	snp	{'T': 1.0}	{'C': 0.4613259668508287, 'T': 0.5386740331491713}	{'C': '+0.46', 'T': '-0.46'}	GOH	RIM8	orf19.6091	0	0	'unannotated_repeat_region'	10685
Chr1	34396	snp	{'C': 1.0}	{'C': 0.47645429362880887, 'T': 0.5235457063711911}	{'C': '-0.52', 'T': '+0.52'}	GOH	C1_00200C_A	orf19.6083	0	0	'unannotated_repeat_region'	2030		Chr1	26008	snp	{'G': 1.0}	{'A': 0.5, 'G': 0.4969512195121951, 'C': 0.003048780487804878}	{'C': '+0.00', 'G': '-0.50', 'A': '+0.50'}	GOH	RIM8	orf19.6091	0	0	'unannotated_repeat_region'	10418
Chr1	34455	snp	{'T': 1.0}	{'C': 0.5559006211180124, 'T': 0.4440993788819876}	{'C': '+0.56', 'T': '-0.56'}	GOH	C1_00200C_A	orf19.6083	-9	-9	'unannotated_repeat_region'	1971		Chr1	26038	snp	{'T': 1.0}	{'T': 0.5232198142414861, 'C': 0.47678018575851394}	{'C': '+0.48', 'T': '-0.48'}	GOH	RIM8	orf19.6091	0	0	'unannotated_repeat_region'	10388
Chr1	34482	indel	{0: 1.0}	{0: 0.45714285714285713, -4: 0.5285714285714286, -5: 0.014285714285714285}	{0: '-0.54', -5: '+0.01', -4: '+0.53'}	GOH	C1_00200C_A	orf19.6083	-36	-36	'unannotated_repeat_region'	1944		Chr1	26041	snp	{'T': 1.0}	{'T': 0.5217391304347826, 'C': 0.4751552795031056, 'A': 0.003105590062111801}	{'C': '+0.48', 'T': '-0.48', 'A': '+0.00'}	GOH	RIM8	orf19.6091	0	0	'unannotated_repeat_region'	10385
Chr1	34501	indel	{0: 0.9444444444444444, -1: 0.041666666666666664, 1: 0.013888888888888888}	{0: 0.5518867924528302, 1: 0.30660377358490565, 2: 0.11320754716981132, -1: 0.018867924528301886, 3: 0.009433962264150943}	{0: '-0.39', 1: '+0.29', 2: '+0.11', 3: '+0.01', -1: '-0.02'}	GOH	C1_00210C_A	orf19.6082	23	23	'unannotated_repeat_region'	1925		Chr1	26080	snp	{'A': 1.0}	{'A': 0.5284810126582279, 'G': 0.47151898734177217}	{'G': '+0.47', 'A': '-0.47'}	GOH	RIM8	orf19.6091	0	0	'unannotated_repeat_region'	10346
Chr1	34542	snp	{'C': 1.0}	{'T': 0.534375, 'C': 0.465625}	{'C': '-0.53', 'T': '+0.53'}	GOH	C1_00210C_A	orf19.6082	0	0	'unannotated_repeat_region'	1884		Chr1	26389	snp	{'C': 1.0}	{'T': 0.5181818181818182, 'C': 0.47878787878787876, 'A': 0.0030303030303030303}	{'C': '-0.52', 'T': '+0.52', 'A': '+0.00'}	GOH	RIM8	orf19.6091	0	0	'unannotated_repeat_region'	10037
Chr1	34711	snp	{'A': 0.5508982035928144, 'G': 0.4491017964071856}	{'A': 1.0}	{'G': '-0.45', 'A': '+0.45'}	LOH	C1_00210C_A	orf19.6082	0	0	'unannotated_repeat_region'	1715		Chr1	26689	snp	{'G': 1.0}	{'A': 0.4963235294117647, 'G': 0.5036764705882353}	{'G': '-0.50', 'A': '+0.50'}	GOH	RIM8	orf19.6091	0	0	'unannotated_repeat_region'	9737
Chr1	34900	snp	{'A': 1.0}	{'G': 0.4756554307116105, 'A': 0.5243445692883895}	{'G': '+0.48', 'A': '-0.48'}	GOH	C1_00210C_A	orf19.6082	0	0	'unannotated_repeat_region'	1526		Chr1	26988	snp	{'T': 1.0}	{'T': 0.5539033457249071, 'G': 0.44609665427509293}	{'G': '+0.45', 'T': '-0.45'}	GOH	RIM8	orf19.6091	0	0	'unannotated_repeat_region'	9438
Chr1	35667	snp	{'T': 0.46107784431137727, 'C': 0.5389221556886228}	{'C': 1.0}	{'C': '+0.46', 'T': '-0.46'}	LOH	C1_00210C_A	orf19.6082	0	0	'unannotated_repeat_region'	759		Chr1	27192	snp	{'G': 1.0}	{'T': 0.5412541254125413, 'G': 0.45874587458745875}	{'T': '+0.54', 'G': '-0.54'}	GOH	RIM8	orf19.6091	0	0	'unannotated_repeat_region'	9234
Chr1	35704	snp	{'C': 1.0}	{'G': 0.5145833333333333, 'C': 0.48541666666666666}	{'G': '+0.51', 'C': '-0.51'}	GOH	C1_00210C_A	orf19.6082	-25	-25	'unannotated_repeat_region'	722		Chr1	27614	snp	{'C': 1.0}	{'T': 0.4732824427480916, 'C': 0.5267175572519084}	{'C': '-0.47', 'T': '+0.47'}	GOH	RIM8	orf19.6091	-365	-365	'unannotated_repeat_region'	8812
Chr1	35845	snp	{'C': 0.9927007299270073, 'T': 0.0072992700729927005}	{'T': 0.4988662131519274, 'C': 0.5011337868480725}	{'C': '-0.49', 'T': '+0.49'}	GOH	C1_00210C_A	orf19.6082	-166	-166	'unannotated_repeat_region'	581		Chr1	27659	snp	{'C': 1.0}	{'G': 0.5263157894736842, 'C': 0.47368421052631576}	{'C': '-0.53', 'G': '+0.53'}	GOH	RIM8	orf19.6091	-410	-410	'unannotated_repeat_region'	8767
Chr1	35941	snp	{'C': 1.0}	{'C': 0.47551020408163264, 'T': 0.5244897959183673}	{'C': '-0.52', 'T': '+0.52'}	GOH	C1_00210C_A	orf19.6082	-262	-262	'unannotated_repeat_region'	485		Chr1	27771	snp	{'A': 0.9230769230769231, 'G': 0.07692307692307693}	{'G': 0.9954128440366973, 'T': 0.0045871559633027525}	{'T': '+0.00', 'G': '+0.92', 'A': '-0.92'}		C1_00160C_A	orf19.6090	514	514	'unannotated_repeat_region'	8655
Chr1	36455	snp	{'G': 1.0}	{'G': 0.5138632162661737, 'T': 0.48613678373382624}	{'G': '-0.49', 'T': '+0.49'}	GOH	C1_00210C_A	orf19.6082	-776	-776	'unannotated_repeat_region'	0		Chr1	27802	indel	{0: 0.897196261682243, 1: 0.102803738317757}	{0: 0.5492957746478874, 1: 0.4507042253521127}	{0: '-0.35', 1: '+0.35'}	GOH	C1_00160C_A	orf19.6090	483	483	'unannotated_repeat_region'	8624
Chr1	36486	snp	{'G': 0.9875, 'N': 0.00625, 'A': 0.00625}	{'A': 0.998272884283247, 'G': 0.0017271157167530224}	{'G': '-0.99', 'N': '-0.01', 'A': '+0.99'}		C1_00210C_A	orf19.6082	-807	-807	'unannotated_repeat_region'	0		Chr1	27811	indel	{0: 0.7904761904761904, -1: 0.047619047619047616, -3: 0.10476190476190476, 1: 0.02857142857142857, -2: 0.01904761904761905, -4: 0.009523809523809525}	{0: 0.4512820512820513, -2: 0.4153846153846154, -1: 0.07692307692307693, -4: 0.010256410256410256, -3: 0.010256410256410256, 1: 0.035897435897435895}	{0: '-0.34', 1: '+0.01', -2: '+0.40', -4: '+0.00', -3: '-0.09', -1: '+0.03'}	GOH	C1_00160C_A	orf19.6090	474	474	'unannotated_repeat_region'	8615
Chr1	36610	snp	{'A': 1.0}	{'C': 0.9931972789115646, 'T': 0.0017006802721088435, 'A': 0.00510204081632653}	{'A': '-0.99', 'C': '+0.99', 'T': '+0.00'}		C1_00210C_A	orf19.6082	-931	-931	'unannotated_repeat_region'	-103		Chr1	27902	snp	{'T': 0.9876543209876543, 'C': 0.012345679012345678}	{'C': 0.5384615384615384, 'T': 0.46153846153846156}	{'C': '+0.53', 'T': '-0.53'}	GOH	C1_00160C_A	orf19.6090	383	383	'unannotated_repeat_region'	8524
Chr1	36886	snp	{'G': 1.0}	{'A': 1.0}	{'G': '-1.00', 'A': '+1.00'}		PHR2	orf19.6081	964	964	'unannotated_repeat_region'	-379		Chr1	27912	snp	{'C': 1.0}	{'C': 0.5566037735849056, 'T': 0.4386792452830189, 'A': 0.0047169811320754715}	{'C': '-0.44', 'T': '+0.44', 'A': '+0.00'}	GOH	C1_00160C_A	orf19.6090	373	373	'unannotated_repeat_region'	8514
Chr1	37025	snp	{'C': 0.5617977528089888, 'T': 0.43820224719101125}	{'C': 1.0}	{'C': '+0.44', 'T': '-0.44'}	LOH	PHR2	orf19.6081	825	825	'unannotated_repeat_region'	-518		Chr1	28490	snp	{'C': 1.0}	{'T': 1.0}	{'C': '-1.00', 'T': '+1.00'}		C1_00160C_A	orf19.6090	0	0	'unannotated_repeat_region'	7936
Chr1	37625	indel	{0: 0.9493670886075949, -1: 0.02531645569620253, 1: 0.02531645569620253}	{0: 0.192090395480226, 1: 0.7711864406779662, 2: 0.031073446327683617, 3: 0.005649717514124294}	{0: '-0.76', 1: '+0.75', 2: '+0.03', 3: '+0.01', -1: '-0.03'}		PHR2	orf19.6081	225	225	'unannotated_repeat_region'	-1118		Chr1	28493	snp	{'G': 1.0}	{'A': 0.9970501474926253, 'G': 0.0029498525073746312}	{'G': '-1.00', 'A': '+1.00'}		C1_00160C_A	orf19.6090	0	0	'unannotated_repeat_region'	7933
Chr1	37984	snp	{'A': 1.0}	{'T': 0.5150976909413855, 'A': 0.4849023090586146}	{'A': '-0.52', 'T': '+0.52'}	GOH	PHR2	orf19.6081	0	0	'unannotated_repeat_region'	-1477		Chr1	28523	snp	{'A': 1.0}	{'A': 0.480225988700565, 'T': 0.5169491525423728, 'G': 0.002824858757062147}	{'G': '+0.00', 'T': '+0.52', 'A': '-0.52'}	GOH	C1_00160C_A	orf19.6090	0	0	'unannotated_repeat_region'	7903
Chr1	38123	snp	{'T': 1.0}	{'C': 0.5115511551155115, 'T': 0.4884488448844885}	{'C': '+0.51', 'T': '-0.51'}	GOH	PHR2	orf19.6081	0	0	'unannotated_repeat_region'	-1616		Chr1	28562	snp	{'T': 1.0}	{'C': 0.5116883116883116, 'T': 0.4883116883116883}	{'C': '+0.51', 'T': '-0.51'}	GOH	C1_00160C_A	orf19.6090	0	0	'unannotated_repeat_region'	7864
Chr1	38201	snp	{'C': 1.0}	{'C': 0.5102040816326531, 'T': 0.4897959183673469}	{'C': '-0.49', 'T': '+0.49'}	GOH	PHR2	orf19.6081	0	0	'unannotated_repeat_region'	-1694		Chr1	28826	snp	{'G': 1.0}	{'A': 1.0}	{'G': '-1.00', 'A': '+1.00'}		C1_00160C_A	orf19.6090	0	0	'unannotated_repeat_region'	7600
Chr1	38207	snp	{'A': 1.0}	{'T': 0.494077834179357, 'A': 0.505922165820643}	{'A': '-0.49', 'T': '+0.49'}	GOH	PHR2	orf19.6081	0	0	'unannotated_repeat_region'	-1700		Chr1	29003	snp	{'A': 1.0}	{'G': 0.467966573816156, 'A': 0.5292479108635098, 'T': 0.002785515320334262}	{'T': '+0.00', 'G': '+0.47', 'A': '-0.47'}	GOH	C1_00160C_A	orf19.6090	0	0	'unannotated_repeat_region'	7423
Chr1	38226	snp	{'G': 1.0}	{'G': 0.4991364421416235, 'A': 0.5008635578583766}	{'G': '-0.50', 'A': '+0.50'}	GOH	PHR2	orf19.6081	0	0	'unannotated_repeat_region'	-1719		Chr1	29212	snp	{'C': 1.0}	{'C': 0.5274390243902439, 'T': 0.4725609756097561}	{'C': '-0.47', 'T': '+0.47'}	GOH	C1_00160C_A	orf19.6090	0	0	'unannotated_repeat_region'	7214
Chr1	39311	snp	{'G': 1.0}	{'T': 0.47275641025641024, 'G': 0.5272435897435898}	{'G': '-0.47', 'T': '+0.47'}	GOH	PHR2	orf19.6081	0	0	'unannotated_repeat_region'	2773		Chr1	29520	snp	{'A': 0.5524475524475524, 'T': 0.44755244755244755}	{'C': 0.0078125, 'A': 0.9921875}	{'C': '+0.01', 'T': '-0.45', 'A': '+0.44'}	LOH	C1_00160C_A	orf19.6090	-32	-32	'unannotated_repeat_region'	6906
Chr1	39497	snp	{'A': 0.94375, 'G': 0.05625}	{'G': 0.490234375, 'A': 0.509765625}	{'G': '+0.43', 'A': '-0.43'}	GOH	PHR2	orf19.6081	-12	-12	'unannotated_repeat_region'	2587		Chr1	29528	indel	{0: 0.9136690647482014, 1: 0.050359712230215826, -1: 0.03597122302158273}	{0: 0.5089285714285714, 2: 0.4017857142857143, 1: 0.07142857142857142, -1: 0.008928571428571428, 3: 0.008928571428571428}	{0: '-0.40', 1: '+0.02', 2: '+0.40', 3: '+0.01', -1: '-0.03'}	GOH	C1_00160C_A	orf19.6090	-40	-40	'unannotated_repeat_region'	6898
Chr1	39532	snp	{'A': 0.44654088050314467, 'T': 0.5534591194968553}	{'T': 0.9979879275653923, 'A': 0.002012072434607646}	{'A': '-0.44', 'T': '+0.44'}	LOH	PHR2	orf19.6081	-47	-47	'unannotated_repeat_region'	2552		Chr1	30116	snp	{'A': 1.0}	{'A': 0.502906976744186, 'G': 0.4941860465116279, 'T': 0.0029069767441860465}	{'T': '+0.00', 'G': '+0.49', 'A': '-0.50'}	GOH	LEU4	orf19.6086	0	0	'unannotated_repeat_region'	6310
Chr1	39561	snp	{'G': 0.9477124183006536, 'A': 0.05228758169934641}	{'A': 0.4680073126142596, 'G': 0.5319926873857403}	{'G': '-0.42', 'A': '+0.42'}	GOH	PHR2	orf19.6081	-76	-76	'unannotated_repeat_region'	2523		Chr1	30238	snp	{'T': 0.9488636363636364, 'C': 0.05113636363636364}	{'C': 0.5091383812010444, 'T': 0.48825065274151436, 'G': 0.0026109660574412533}	{'C': '+0.46', 'G': '+0.00', 'T': '-0.46'}	GOH	LEU4	orf19.6086	0	0	'unannotated_repeat_region'	6188
Chr1	39637	snp	{'T': 1.0}	{'T': 0.5157342657342657, 'G': 0.48426573426573427}	{'G': '+0.48', 'T': '-0.48'}	GOH	PHR2	orf19.6081	-152	-152	'unannotated_repeat_region'	2447		Chr1	30604	snp	{'T': 1.0}	{'T': 0.5431472081218274, 'G': 0.45685279187817257}	{'G': '+0.46', 'T': '-0.46'}	GOH	LEU4	orf19.6086	0	0	'unannotated_repeat_region'	5822
Chr1	39666	snp	{'T': 0.5189873417721519, 'G': 0.4810126582278481}	{'G': 0.9963768115942029, 'T': 0.0018115942028985507, 'A': 0.0018115942028985507}	{'G': '+0.52', 'A': '+0.00', 'T': '-0.52'}	LOH	PHR2	orf19.6081	-181	-181	'unannotated_repeat_region'	2418		Chr1	31510	snp	{'C': 1.0}	{'T': 1.0}	{'C': '-1.00', 'T': '+1.00'}		LEU4	orf19.6086	0	0	'unannotated_repeat_region'	4916
Chr1	39700	snp	{'A': 0.49673202614379086, 'C': 0.5032679738562091}	{'C': 1.0}	{'A': '-0.50', 'C': '+0.50'}	LOH	PHR2	orf19.6081	-215	-215	'unannotated_repeat_region'	2384		Chr1	31511	snp	{'T': 1.0}	{'A': 1.0}	{'T': '-1.00', 'A': '+1.00'}		LEU4	orf19.6086	0	0	'unannotated_repeat_region'	4915
Chr1	39704	snp	{'A': 0.5161290322580645, 'T': 0.4838709677419355}	{'A': 1.0}	{'A': '+0.48', 'T': '-0.48'}	LOH	PHR2	orf19.6081	-219	-219	'unannotated_repeat_region'	2380		Chr1	31525	snp	{'G': 0.9937888198757764, 'A': 0.006211180124223602}	{'A': 1.0}	{'G': '-0.99', 'A': '+0.99'}		LEU4	orf19.6086	0	0	'unannotated_repeat_region'	4901
Chr1	39749	snp	{'C': 0.5328947368421053, 'A': 0.46710526315789475}	{'A': 1.0}	{'A': '+0.53', 'C': '-0.53'}	LOH	PHR2	orf19.6081	-264	-264	'unannotated_repeat_region'	2335		Chr1	31636	snp	{'C': 1.0}	{'T': 0.4423076923076923, 'C': 0.5576923076923077}	{'C': '-0.44', 'T': '+0.44'}	GOH	LEU4	orf19.6086	-93	-93	'unannotated_repeat_region'	4790
Chr1	39855	snp	{'A': 1.0}	{'A': 0.5, 'G': 0.5}	{'G': '+0.50', 'A': '-0.50'}	GOH	PHR2	orf19.6081	-370	-370	'unannotated_repeat_region'	2229		Chr1	31736	snp	{'A': 1.0}	{'G': 0.5133928571428571, 'A': 0.48214285714285715, 'C': 0.004464285714285714}	{'C': '+0.00', 'G': '+0.51', 'A': '-0.52'}	GOH	RPL16A	orf19.6085	105	105	'unannotated_repeat_region'	4690
Chr1	40033	snp	{'G': 1.0}	{'T': 0.4844961240310077, 'G': 0.5155038759689923}	{'G': '-0.48', 'T': '+0.48'}	GOH	BFA1	orf19.6080	450	450	'unannotated_repeat_region'	2051		Chr1	31740	indel	{0: 0.9856115107913669, -1: 0.007194244604316547, 1: 0.007194244604316547}	{0: 0.6108597285067874, 1: 0.3665158371040724, 2: 0.02262443438914027}	{0: '-0.37', 1: '+0.36', 2: '+0.02', -1: '-0.01'}	GOH	RPL16A	orf19.6085	101	101	'unannotated_repeat_region'	4686
Chr1	40053	snp	{'G': 0.4521276595744681, 'A': 0.5478723404255319}	{'A': 0.9962406015037594, 'G': 0.0037593984962406013}	{'G': '-0.45', 'A': '+0.45'}	LOH	BFA1	orf19.6080	430	430	'unannotated_repeat_region'	2031		Chr1	31749	snp	{'C': 1.0}	{'C': 0.541871921182266, 'T': 0.458128078817734}	{'C': '-0.46', 'T': '+0.46'}	GOH	RPL16A	orf19.6085	92	92	'unannotated_repeat_region'	4677
Chr1	40158	snp	{'T': 1.0}	{'G': 0.47257383966244726, 'T': 0.5274261603375527}	{'G': '+0.47', 'T': '-0.47'}	GOH	BFA1	orf19.6080	325	325	'unannotated_repeat_region'	1926		Chr1	31761	snp	{'C': 1.0}	{'C': 0.5165876777251185, 'G': 0.4834123222748815}	{'C': '-0.48', 'G': '+0.48'}	GOH	RPL16A	orf19.6085	80	80	'unannotated_repeat_region'	4665
Chr1	40205	snp	{'C': 1.0}	{'T': 0.5406593406593406, 'C': 0.4593406593406593}	{'C': '-0.54', 'T': '+0.54'}	GOH	BFA1	orf19.6080	278	278	'unannotated_repeat_region'	1879		Chr1	31973	snp	{'T': 1.0}	{'C': 0.5176991150442478, 'T': 0.4778761061946903, 'A': 0.004424778761061947}	{'C': '+0.52', 'T': '-0.52', 'A': '+0.00'}	GOH	RPL16A	orf19.6085	0	0	'unannotated_repeat_region'	4453
Chr1	40212	snp	{'A': 1.0}	{'G': 0.4491150442477876, 'A': 0.5508849557522124}	{'G': '+0.45', 'A': '-0.45'}	GOH	BFA1	orf19.6080	271	271	'unannotated_repeat_region'	1872		Chr1	31988	snp	{'C': 1.0}	{'T': 0.5, 'C': 0.5}	{'C': '-0.50', 'T': '+0.50'}	GOH	RPL16A	orf19.6085	0	0	'unannotated_repeat_region'	4438
Chr1	40261	snp	{'T': 1.0}	{'T': 0.5011990407673861, 'C': 0.4988009592326139}	{'C': '+0.50', 'T': '-0.50'}	GOH	BFA1	orf19.6080	222	222	'unannotated_repeat_region'	1823		Chr1	32637	snp	{'T': 1.0}	{'A': 0.4945054945054945, 'T': 0.5054945054945055}	{'T': '-0.49', 'A': '+0.49'}	GOH	C1_00190C_A	orf19.6084	42	42	'unannotated_repeat_region'	3789
Chr1	40262	snp	{'A': 0.9937888198757764, 'T': 0.006211180124223602}	{'A': 0.5047846889952153, 'G': 0.49521531100478466}	{'G': '+0.50', 'A': '-0.49', 'T': '-0.01'}	GOH	BFA1	orf19.6080	221	221	'unannotated_repeat_region'	1822		Chr1	32965	snp	{'G': 1.0}	{'A': 0.5416666666666666, 'G': 0.4583333333333333}	{'G': '-0.54', 'A': '+0.54'}	GOH	C1_00190C_A	orf19.6084	0	0	'unannotated_repeat_region'	3461
Chr1	40284	snp	{'A': 1.0}	{'A': 0.48625792811839325, 'C': 0.5137420718816068}	{'A': '-0.51', 'C': '+0.51'}	GOH	BFA1	orf19.6080	199	199	'unannotated_repeat_region'	1800		Chr1	33466	indel	{0: 0.9760479041916168, -1: 0.011976047904191617, 1: 0.011976047904191617}	{0: 0.5380116959064327, 1: 0.45614035087719296, 2: 0.005847953216374269}	{0: '-0.44', 1: '+0.44', 2: '+0.01', -1: '-0.01'}	GOH	C1_00190C_A	orf19.6084	-148	-148	'unannotated_repeat_region'	2960
Chr1	40360	snp	{'C': 0.9946236559139785, 'A': 0.005376344086021506}	{'C': 0.5165692007797271, 'T': 0.4834307992202729}	{'A': '-0.01', 'C': '-0.48', 'T': '+0.48'}	GOH	BFA1	orf19.6080	123	123	'unannotated_repeat_region'	1724		Chr1	33696	snp	{'T': 1.0}	{'A': 0.5415384615384615, 'T': 0.4553846153846154, 'C': 0.003076923076923077}	{'C': '+0.00', 'T': '-0.54', 'A': '+0.54'}	GOH	C1_00190C_A	orf19.6084	-378	-378	'unannotated_repeat_region'	2730
Chr1	40372	snp	{'C': 1.0}	{'T': 0.5009487666034156, 'C': 0.4990512333965844}	{'C': '-0.50', 'T': '+0.50'}	GOH	BFA1	orf19.6080	111	111	'unannotated_repeat_region'	1712		Chr1	33701	snp	{'C': 1.0}	{'T': 0.5432098765432098, 'C': 0.4567901234567901}	{'C': '-0.54', 'T': '+0.54'}	GOH	C1_00190C_A	orf19.6084	-383	-383	'unannotated_repeat_region'	2725
Chr1	40389	snp	{'T': 1.0}	{'C': 0.5039840637450199, 'T': 0.4960159362549801}	{'C': '+0.50', 'T': '-0.50'}	GOH	BFA1	orf19.6080	94	94	'unannotated_repeat_region'	1695		Chr1	33943	snp	{'C': 1.0}	{'A': 1.0}	{'C': '-1.00', 'A': '+1.00'}		C1_00200C_A	orf19.6083	155	155	'unannotated_repeat_region'	2483
Chr1	40444	snp	{'G': 1.0}	{'G': 0.47761194029850745, 'A': 0.5223880597014925}	{'G': '-0.52', 'A': '+0.52'}	GOH	BFA1	orf19.6080	39	39	'unannotated_repeat_region'	1640		Chr1	33977	snp	{'A': 1.0}	{'T': 1.0}	{'T': '+1.00', 'A': '-1.00'}		C1_00200C_A	orf19.6083	121	121	'unannotated_repeat_region'	2449
Chr1	40455	snp	{'G': 1.0}	{'G': 0.5193370165745856, 'A': 0.48066298342541436}	{'G': '-0.48', 'A': '+0.48'}	GOH	BFA1	orf19.6080	28	28	'unannotated_repeat_region'	1629		Chr1	34024	snp	{'C': 1.0}	{'T': 1.0}	{'C': '-1.00', 'T': '+1.00'}		C1_00200C_A	orf19.6083	74	74	'unannotated_repeat_region'	2402
Chr1	40474	snp	{'G': 1.0}	{'G': 0.5086705202312138, 'A': 0.4913294797687861}	{'G': '-0.49', 'A': '+0.49'}	GOH	BFA1	orf19.6080	9	9	'unannotated_repeat_region'	1610		Chr1	34132	snp	{'A': 1.0}	{'T': 0.5240963855421686, 'A': 0.4759036144578313}	{'T': '+0.52', 'A': '-0.52'}	GOH	C1_00200C_A	orf19.6083	0	0	'unannotated_repeat_region'	2294
Chr1	40493	snp	{'A': 1.0}	{'T': 0.9981132075471698, 'A': 0.0018867924528301887}	{'A': '-1.00', 'T': '+1.00'}		BFA1	orf19.6080	0	0	'unannotated_repeat_region'	1591		Chr1	34396	snp	{'C': 1.0}	{'T': 0.44366197183098594, 'C': 0.5563380281690141}	{'C': '-0.44', 'T': '+0.44'}	GOH	C1_00200C_A	orf19.6083	0	0	'unannotated_repeat_region'	2030
Chr1	40562	snp	{'G': 1.0}	{'A': 1.0}	{'G': '-1.00', 'A': '+1.00'}		BFA1	orf19.6080	0	0	'unannotated_repeat_region'	1522		Chr1	34455	snp	{'T': 1.0}	{'T': 0.5649717514124294, 'C': 0.4350282485875706}	{'C': '+0.44', 'T': '-0.44'}	GOH	C1_00200C_A	orf19.6083	-9	-9	'unannotated_repeat_region'	1971
Chr1	40563	snp	{'T': 1.0}	{'C': 1.0}	{'C': '+1.00', 'T': '-1.00'}		BFA1	orf19.6080	0	0	'unannotated_repeat_region'	1521		Chr1	34482	indel	{0: 1.0}	{0: 0.5478723404255319, -4: 0.44680851063829785, -3: 0.005319148936170213}	{0: '-0.45', -4: '+0.45', -3: '+0.01'}	GOH	C1_00200C_A	orf19.6083	-36	-36	'unannotated_repeat_region'	1944
Chr1	40772	snp	{'A': 1.0}	{'G': 0.5222602739726028, 'A': 0.476027397260274, 'T': 0.0017123287671232876}	{'G': '+0.52', 'A': '-0.52', 'T': '+0.00'}	GOH	BFA1	orf19.6080	0	0	'unannotated_repeat_region'	1312		Chr1	34711	snp	{'A': 0.5508982035928144, 'G': 0.4491017964071856}	{'A': 1.0}	{'G': '-0.45', 'A': '+0.45'}	LOH	C1_00210C_A	orf19.6082	0	0	'unannotated_repeat_region'	1715
Chr1	41360	snp	{'G': 1.0}	{'G': 0.47700170357751276, 'A': 0.5229982964224872}	{'G': '-0.52', 'A': '+0.52'}	GOH	BFA1	orf19.6080	0	0	'unannotated_repeat_region'	724		Chr1	34900	snp	{'A': 1.0}	{'G': 0.4830287206266319, 'A': 0.5117493472584856, 'C': 0.005221932114882507}	{'C': '+0.01', 'G': '+0.48', 'A': '-0.49'}	GOH	C1_00210C_A	orf19.6082	0	0	'unannotated_repeat_region'	1526
Chr1	41477	snp	{'C': 1.0}	{'C': 0.510752688172043, 'T': 0.4874551971326165, 'A': 0.0017921146953405018}	{'A': '+0.00', 'C': '-0.49', 'T': '+0.49'}	GOH	BFA1	orf19.6080	0	0	'unannotated_repeat_region'	607		Chr1	35566	snp	{'G': 1.0}	{'A': 0.4634146341463415, 'G': 0.5365853658536586}	{'G': '-0.46', 'A': '+0.46'}	GOH	C1_00210C_A	orf19.6082	0	0	'unannotated_repeat_region'	860
Chr1	41538	snp	{'T': 1.0}	{'C': 0.49029126213592233, 'T': 0.5097087378640777}	{'C': '+0.49', 'T': '-0.49'}	GOH	BFA1	orf19.6080	0	0	'unannotated_repeat_region'	546		Chr1	35667	snp	{'T': 0.46107784431137727, 'C': 0.5389221556886228}	{'C': 1.0}	{'C': '+0.46', 'T': '-0.46'}	LOH	C1_00210C_A	orf19.6082	0	0	'unannotated_repeat_region'	759
Chr1	41623	snp	{'C': 1.0}	{'A': 0.47448015122873344, 'C': 0.5236294896030246, 'T': 0.001890359168241966}	{'A': '+0.47', 'C': '-0.48', 'T': '+0.00'}	GOH	BFA1	orf19.6080	0	0	'unannotated_repeat_region'	461		Chr1	35752	indel	{0: 1.0}	{0: 0.6095617529880478, 3: 0.3904382470119522}	{0: '-0.39', 3: '+0.39'}	GOH	C1_00210C_A	orf19.6082	-73	-73	'unannotated_repeat_region'	674
Chr1	41804	snp	{'A': 1.0}	{'A': 0.5047846889952153, 'G': 0.49521531100478466}	{'G': '+0.50', 'A': '-0.50'}	GOH	BFA1	orf19.6080	-34	-34	'unannotated_repeat_region'	280		Chr1	35855	snp	{'G': 1.0}	{'A': 1.0}	{'G': '-1.00', 'A': '+1.00'}		C1_00210C_A	orf19.6082	-176	-176	'unannotated_repeat_region'	571
Chr1	42079	indel	{0: 0.7053571428571429, -1: 0.29464285714285715}	{0: 0.9920634920634921, 1: 0.005952380952380952, -2: 0.001984126984126984}	{0: '+0.29', 1: '+0.01', -1: '-0.29', -2: '+0.00'}	LOH	tT 28AGU 296	orf_classification=Uncharacterized;Alias=C1_00240C,C1_00240C_B,tT	20	20	'unannotated_repeat_region'	5		Chr1	36009	snp	{'C': 1.0}	{'C': 0.5474006116207951, 'T': 0.4525993883792049}	{'C': '-0.45', 'T': '+0.45'}	GOH	C1_00210C_A	orf19.6082	-330	-330	'unannotated_repeat_region'	417
Chr1	42453	indel	{0: 0.8513513513513513, 1: 0.14864864864864866}	{0: 0.2899728997289973, 1: 0.7100271002710027}	{0: '-0.56', 1: '+0.56'}	GOH	C1_00270W_A	orf19.6079	151	151	'retrotransposon', 'long_terminal_repeat', 'unannotated_repeat_region'	0		Chr1	36037	snp	{'G': 1.0}	{'A': 0.5395894428152492, 'G': 0.4604105571847507}	{'G': '-0.54', 'A': '+0.54'}	GOH	C1_00210C_A	orf19.6082	-358	-358	'unannotated_repeat_region'	389
Chr1	42610	snp	{'C': 0.5390625, 'T': 0.4609375}	{'C': 0.9315426669835988, 'T': 0.06798193487045401, 'G': 0.0004753981459472308}	{'G': '+0.00', 'C': '+0.39', 'T': '-0.39'}	LOH	C1_00270W_A	orf19.6079	0	0	'retrotransposon'	0		Chr1	36344	snp	{'T': 1.0}	{'G': 0.5034965034965035, 'T': 0.493006993006993, 'C': 0.0034965034965034965}	{'G': '+0.50', 'C': '+0.00', 'T': '-0.51'}	GOH	C1_00210C_A	orf19.6082	-665	-665	'unannotated_repeat_region'	82
Chr1	43153	snp	{'C': 1.0}	{'C': 0.5453689167974882, 'T': 0.4546310832025118}	{'C': '-0.45', 'T': '+0.45'}	GOH	C1_00270W_A	orf19.6079	0	0	'retrotransposon'	0		Chr1	36346	snp	{'C': 1.0}	{'C': 0.5085324232081911, 'T': 0.49146757679180886}	{'C': '-0.49', 'T': '+0.49'}	GOH	C1_00210C_A	orf19.6082	-667	-667	'unannotated_repeat_region'	80
Chr1	43866	snp	{'A': 0.8771929824561403, 'G': 0.12280701754385964}	{'G': 0.9993313273152792, 'A': 0.0006686726847208291}	{'G': '+0.88', 'A': '-0.88'}		POL93	orf19.6078	0	0	'retrotransposon'	0		Chr1	36349	snp	{'T': 1.0}	{'T': 0.49310344827586206, 'C': 0.506896551724138}	{'C': '+0.51', 'T': '-0.51'}	GOH	C1_00210C_A	orf19.6082	-670	-670	'unannotated_repeat_region'	77
Chr1	43888	snp	{'C': 0.8615384615384616, 'T': 0.13846153846153847}	{'T': 0.9984409105082632, 'C': 0.0015590894917368258}	{'C': '-0.86', 'T': '+0.86'}		POL93	orf19.6078	0	0	'retrotransposon'	0		Chr1	36359	snp	{'G': 1.0}	{'A': 0.44983818770226536, 'G': 0.5501618122977346}	{'G': '-0.45', 'A': '+0.45'}	GOH	C1_00210C_A	orf19.6082	-680	-680	'unannotated_repeat_region'	67
Chr1	45167	snp	{'C': 1.0}	{'T': 0.9990375360923965, 'G': 0.00048123195380173246, 'C': 0.00048123195380173246}	{'G': '+0.00', 'C': '-1.00', 'T': '+1.00'}		POL93	orf19.6078	0	0	'retrotransposon'	0		Chr1	36375	snp	{'T': 1.0}	{'T': 0.5337620578778135, 'C': 0.4662379421221865}	{'C': '+0.47', 'T': '-0.47'}	GOH	C1_00210C_A	orf19.6082	-696	-696	'unannotated_repeat_region'	51
Chr1	45383	snp	{'C': 1.0}	{'T': 0.9994900560938297, 'N': 0.0005099439061703213}	{'N': '+0.00', 'C': '-1.00', 'T': '+1.00'}		POL93	orf19.6078	0	0	'retrotransposon'	0		Chr1	36486	snp	{'G': 0.9875, 'N': 0.00625, 'A': 0.00625}	{'A': 0.4700460829493088, 'G': 0.5276497695852534, 'T': 0.002304147465437788}	{'N': '-0.01', 'T': '+0.00', 'G': '-0.46', 'A': '+0.46'}	GOH	C1_00210C_A	orf19.6082	-807	-807	'unannotated_repeat_region'	0
Chr1	45674	snp	{'C': 1.0}	{'T': 1.0}	{'C': '-1.00', 'T': '+1.00'}		POL93	orf19.6078	0	0	'retrotransposon'	0		Chr1	36610	snp	{'A': 1.0}	{'C': 0.5019455252918288, 'A': 0.4980544747081712}	{'C': '+0.50', 'A': '-0.50'}	GOH	C1_00210C_A	orf19.6082	-931	-931	'unannotated_repeat_region'	-103
Chr1	45677	snp	{'C': 1.0}	{'T': 0.9996433666191156, 'N': 0.0003566333808844508}	{'N': '+0.00', 'C': '-1.00', 'T': '+1.00'}		POL93	orf19.6078	0	0	'retrotransposon'	0		Chr1	36738	snp	{'A': 1.0}	{'A': 0.4815668202764977, 'G': 0.5184331797235023}	{'G': '+0.52', 'A': '-0.52'}	GOH	C1_00210C_A	orf19.6082	-1059	-1059	'unannotated_repeat_region'	-231
Chr1	46172	snp	{'T': 1.0}	{'G': 0.9969418960244648, 'T': 0.0030581039755351682}	{'G': '+1.00', 'T': '-1.00'}		POL93	orf19.6078	-408	-408	'unannotated_repeat_region'	-6		Chr1	36764	snp	{'G': 1.0}	{'A': 0.481651376146789, 'G': 0.518348623853211}	{'G': '-0.48', 'A': '+0.48'}	GOH	C1_00210C_A	orf19.6082	-1085	-1085	'unannotated_repeat_region'	-257
Chr1	46307	snp	{'C': 0.5428571428571428, 'G': 0.45714285714285713}	{'G': 1.0}	{'G': '+0.54', 'C': '-0.54'}	LOH	C1_00310W_A	orf19.6077	495	495	'unannotated_repeat_region'	-141		Chr1	36886	snp	{'G': 1.0}	{'A': 0.4840764331210191, 'G': 0.5127388535031847, 'N': 0.0031847133757961785}	{'N': '+0.00', 'G': '-0.49', 'A': '+0.48'}	GOH	PHR2	orf19.6081	964	964	'unannotated_repeat_region'	-379
Chr1	46333	snp	{'T': 1.0}	{'T': 0.5603644646924829, 'C': 0.4396355353075171}	{'C': '+0.44', 'T': '-0.44'}	GOH	C1_00310W_A	orf19.6077	469	469	'unannotated_repeat_region'	-167		Chr1	36933	snp	{'A': 1.0}	{'G': 0.5228571428571429, 'A': 0.47714285714285715}	{'G': '+0.52', 'A': '-0.52'}	GOH	PHR2	orf19.6081	917	917	'unannotated_repeat_region'	-426
Chr1	46378	snp	{'T': 1.0}	{'C': 0.48314606741573035, 'T': 0.5168539325842697}	{'C': '+0.48', 'T': '-0.48'}	GOH	C1_00310W_A	orf19.6077	424	424	'unannotated_repeat_region'	-212		Chr1	37025	snp	{'C': 0.5617977528089888, 'T': 0.43820224719101125}	{'C': 1.0}	{'C': '+0.44', 'T': '-0.44'}	LOH	PHR2	orf19.6081	825	825	'unannotated_repeat_region'	-518
Chr1	46437	snp	{'A': 1.0}	{'G': 0.45454545454545453, 'A': 0.5454545454545454}	{'G': '+0.45', 'A': '-0.45'}	GOH	C1_00310W_A	orf19.6077	365	365	'unannotated_repeat_region'	-271		Chr1	37347	snp	{'C': 1.0}	{'A': 1.0}	{'C': '-1.00', 'A': '+1.00'}		PHR2	orf19.6081	503	503	'unannotated_repeat_region'	-840
Chr1	46441	snp	{'G': 1.0}	{'G': 0.5498839907192575, 'C': 0.45011600928074247}	{'G': '-0.45', 'C': '+0.45'}	GOH	C1_00310W_A	orf19.6077	361	361	'unannotated_repeat_region'	-275		Chr1	37425	snp	{'T': 1.0}	{'C': 0.9961389961389961, 'A': 0.003861003861003861}	{'C': '+1.00', 'T': '-1.00', 'A': '+0.00'}		PHR2	orf19.6081	425	425	'unannotated_repeat_region'	-918
Chr1	46448	snp	{'G': 1.0}	{'T': 0.4696629213483146, 'G': 0.5303370786516854}	{'G': '-0.47', 'T': '+0.47'}	GOH	C1_00310W_A	orf19.6077	354	354	'unannotated_repeat_region'	-282		Chr1	37625	indel	{0: 0.9493670886075949, -1: 0.02531645569620253, 1: 0.02531645569620253}	{0: 0.05714285714285714, -1: 0.9428571428571428}	{0: '-0.89', 1: '-0.03', -1: '+0.92'}		PHR2	orf19.6081	225	225	'unannotated_repeat_region'	-1118
Chr1	46450	snp	{'A': 0.5594405594405595, 'G': 0.4405594405594406}	{'A': 1.0}	{'G': '-0.44', 'A': '+0.44'}	LOH	C1_00310W_A	orf19.6077	352	352	'unannotated_repeat_region'	-284		Chr1	38135	snp	{'T': 1.0}	{'C': 1.0}	{'C': '+1.00', 'T': '-1.00'}		PHR2	orf19.6081	0	0	'unannotated_repeat_region'	-1628
Chr1	46455	snp	{'C': 1.0}	{'C': 0.5299334811529933, 'G': 0.4700665188470067}	{'G': '+0.47', 'C': '-0.47'}	GOH	C1_00310W_A	orf19.6077	347	347	'unannotated_repeat_region'	-289		Chr1	39338	indel	{0: 1.0}	{0: 0.6398601398601399, 3: 0.36013986013986016}	{0: '-0.36', 3: '+0.36'}	GOH	PHR2	orf19.6081	0	0	'unannotated_repeat_region'	2746
Chr1	46464	snp	{'T': 1.0}	{'T': 0.5440180586907449, 'C': 0.45598194130925507}	{'C': '+0.46', 'T': '-0.46'}	GOH	C1_00310W_A	orf19.6077	338	338	'unannotated_repeat_region'	-298		Chr1	39532	snp	{'A': 0.44654088050314467, 'T': 0.5534591194968553}	{'T': 1.0}	{'T': '+0.45', 'A': '-0.45'}	LOH	PHR2	orf19.6081	-47	-47	'unannotated_repeat_region'	2552
Chr1	46679	snp	{'T': 1.0}	{'T': 0.5395033860045146, 'C': 0.4604966139954853}	{'C': '+0.46', 'T': '-0.46'}	GOH	C1_00310W_A	orf19.6077	123	123	'unannotated_repeat_region'	-513		Chr1	39666	snp	{'T': 0.5189873417721519, 'G': 0.4810126582278481}	{'G': 1.0}	{'G': '+0.52', 'T': '-0.52'}	LOH	PHR2	orf19.6081	-181	-181	'unannotated_repeat_region'	2418
Chr1	46788	snp	{'C': 1.0}	{'T': 0.4419551934826884, 'C': 0.5580448065173116}	{'C': '-0.44', 'T': '+0.44'}	GOH	C1_00310W_A	orf19.6077	14	14	'unannotated_repeat_region'	-622		Chr1	39700	snp	{'A': 0.49673202614379086, 'C': 0.5032679738562091}	{'C': 1.0}	{'C': '+0.50', 'A': '-0.50'}	LOH	PHR2	orf19.6081	-215	-215	'unannotated_repeat_region'	2384
Chr1	46789	snp	{'C': 1.0}	{'C': 0.5555555555555556, 'A': 0.44238683127572015, 'G': 0.00205761316872428}	{'G': '+0.00', 'A': '+0.44', 'C': '-0.44'}	GOH	C1_00310W_A	orf19.6077	13	13	'unannotated_repeat_region'	-623		Chr1	39704	snp	{'A': 0.5161290322580645, 'T': 0.4838709677419355}	{'A': 0.9967105263157895, 'G': 0.003289473684210526}	{'G': '+0.00', 'T': '-0.48', 'A': '+0.48'}	LOH	PHR2	orf19.6081	-219	-219	'unannotated_repeat_region'	2380
Chr1	47102	snp	{'C': 1.0}	{'T': 0.5090180360721442, 'C': 0.4909819639278557}	{'C': '-0.51', 'T': '+0.51'}	GOH	C1_00310W_A	orf19.6077	0	0	'unannotated_repeat_region'	-936		Chr1	39749	snp	{'C': 0.5328947368421053, 'A': 0.46710526315789475}	{'A': 1.0}	{'C': '-0.53', 'A': '+0.53'}	LOH	PHR2	orf19.6081	-264	-264	'unannotated_repeat_region'	2335
Chr1	47279	snp	{'C': 1.0}	{'T': 0.4939271255060729, 'C': 0.5060728744939271}	{'C': '-0.49', 'T': '+0.49'}	GOH	C1_00310W_A	orf19.6077	0	0	'unannotated_repeat_region'	-1113		Chr1	40053	snp	{'G': 0.4521276595744681, 'A': 0.5478723404255319}	{'A': 0.994475138121547, 'G': 0.0055248618784530384}	{'G': '-0.45', 'A': '+0.45'}	LOH	BFA1	orf19.6080	430	430	'unannotated_repeat_region'	2031
Chr1	47630	snp	{'A': 1.0}	{'A': 0.508637236084453, 'G': 0.491362763915547}	{'G': '+0.49', 'A': '-0.49'}	GOH	C1_00310W_A	orf19.6077	0	0	'unannotated_repeat_region'	-1464		Chr1	40136	snp	{'T': 1.0}	{'T': 0.5355805243445693, 'A': 0.46441947565543074}	{'T': '-0.46', 'A': '+0.46'}	GOH	BFA1	orf19.6080	347	347	'unannotated_repeat_region'	1948
Chr1	48017	snp	{'T': 1.0}	{'T': 0.511986301369863, 'C': 0.488013698630137}	{'C': '+0.49', 'T': '-0.49'}	GOH	C1_00310W_A	orf19.6077	0	0	'unannotated_repeat_region'	-1851		Chr1	40205	snp	{'C': 1.0}	{'T': 1.0}	{'C': '-1.00', 'T': '+1.00'}		BFA1	orf19.6080	278	278	'unannotated_repeat_region'	1879
Chr1	48487	snp	{'T': 0.9214285714285714, 'C': 0.07857142857142857}	{'C': 0.9960079840319361, 'T': 0.003992015968063872}	{'C': '+0.92', 'T': '-0.92'}		C1_00320W_A	orf19.6076	25	25	'unannotated_repeat_region'	-2321		Chr1	40261	snp	{'T': 1.0}	{'C': 1.0}	{'C': '+1.00', 'T': '-1.00'}		BFA1	orf19.6080	222	222	'unannotated_repeat_region'	1823
Chr1	48992	snp	{'A': 1.0}	{'T': 1.0}	{'A': '-1.00', 'T': '+1.00'}		C1_00320W_A	orf19.6076	0	0	'unannotated_repeat_region'	-2826		Chr1	40262	snp	{'A': 0.9937888198757764, 'T': 0.006211180124223602}	{'G': 1.0}	{'G': '+1.00', 'T': '-0.01', 'A': '-0.99'}		BFA1	orf19.6080	221	221	'unannotated_repeat_region'	1822
Chr1	49106	snp	{'G': 0.9939024390243902, 'T': 0.006097560975609756}	{'A': 1.0}	{'G': '-0.99', 'A': '+1.00', 'T': '-0.01'}		C1_00320W_A	orf19.6076	0	0	'unannotated_repeat_region'	-2940		Chr1	40284	snp	{'A': 1.0}	{'C': 1.0}	{'C': '+1.00', 'A': '-1.00'}		BFA1	orf19.6080	199	199	'unannotated_repeat_region'	1800
Chr1	49335	snp	{'T': 0.5125, 'C': 0.4875}	{'T': 0.9961464354527938, 'C': 0.0038535645472061657}	{'C': '-0.48', 'T': '+0.48'}	LOH	C1_00330C_A	orf19.6075	0	0	'unannotated_repeat_region'	-3169		Chr1	40319	snp	{'G': 1.0}	{'A': 0.4966442953020134, 'G': 0.4966442953020134, 'N': 0.006711409395973154}	{'N': '+0.01', 'G': '-0.50', 'A': '+0.50'}	GOH	BFA1	orf19.6080	164	164	'unannotated_repeat_region'	1765
Chr1	49472	snp	{'C': 0.9347826086956522, 'A': 0.059782608695652176, 'T': 0.005434782608695652}	{'A': 0.9980353634577603, 'C': 0.0019646365422396855}	{'A': '+0.94', 'C': '-0.93', 'T': '-0.01'}		C1_00330C_A	orf19.6075	0	0	'unannotated_repeat_region'	-3306		Chr1	40360	snp	{'C': 0.9946236559139785, 'A': 0.005376344086021506}	{'T': 1.0}	{'C': '-0.99', 'T': '+1.00', 'A': '-0.01'}		BFA1	orf19.6080	123	123	'unannotated_repeat_region'	1724
Chr1	51902	indel	{0: 0.9387755102040817, 1: 0.05442176870748299, 2: 0.006802721088435374}	{0: 0.15803108808290156, 1: 0.8212435233160622, 2: 0.012953367875647668, -1: 0.007772020725388601}	{0: '-0.78', 1: '+0.77', 2: '+0.01', -1: '+0.01'}		HMX1	orf19.6073	-221	-221	'unannotated_repeat_region'	-5736		Chr1	40372	snp	{'C': 1.0}	{'T': 0.9953703703703703, 'C': 0.004629629629629629}	{'C': '-1.00', 'T': '+1.00'}		BFA1	orf19.6080	111	111	'unannotated_repeat_region'	1712
Chr1	51997	snp	{'C': 1.0}	{'T': 1.0}	{'C': '-1.00', 'T': '+1.00'}		HMX1	orf19.6073	-316	-316	'unannotated_repeat_region'	-5831		Chr1	40389	snp	{'T': 1.0}	{'C': 1.0}	{'C': '+1.00', 'T': '-1.00'}		BFA1	orf19.6080	94	94	'unannotated_repeat_region'	1695
Chr1	52148	snp	{'T': 0.9265536723163842, 'C': 0.07344632768361582}	{'C': 1.0}	{'C': '+0.93', 'T': '-0.93'}		HMX1	orf19.6073	-467	-467	'unannotated_repeat_region'	-5982		Chr1	40444	snp	{'G': 1.0}	{'A': 0.996742671009772, 'C': 0.003257328990228013}	{'C': '+0.00', 'G': '-1.00', 'A': '+1.00'}		BFA1	orf19.6080	39	39	'unannotated_repeat_region'	1640
Chr1	52490	snp	{'C': 1.0}	{'T': 1.0}	{'C': '-1.00', 'T': '+1.00'}		CDC13	orf19.6072	608	608	'unannotated_repeat_region'	-6324		Chr1	40474	snp	{'G': 1.0}	{'A': 0.9963369963369964, 'G': 0.003663003663003663}	{'G': '-1.00', 'A': '+1.00'}		BFA1	orf19.6080	9	9	'unannotated_repeat_region'	1610
Chr1	53158	indel	{0: 0.5159235668789809, -1: 0.4394904458598726, 1: 0.044585987261146494}	{0: 0.19148936170212766, -1: 0.43882978723404253, 1: 0.32180851063829785, 2: 0.0425531914893617, -2: 0.005319148936170213}	{0: '-0.32', 1: '+0.28', 2: '+0.04', -2: '+0.01', -1: '-0.00'}		CDC13	orf19.6072	0	0	'unannotated_repeat_region'	-6992		Chr1	40493	snp	{'A': 1.0}	{'T': 0.9962546816479401, 'G': 0.003745318352059925}	{'G': '+0.00', 'T': '+1.00', 'A': '-1.00'}		BFA1	orf19.6080	0	0	'unannotated_repeat_region'	1591
Chr1	53971	snp	{'C': 1.0}	{'T': 0.5194274028629857, 'C': 0.48057259713701433}	{'C': '-0.52', 'T': '+0.52'}	GOH	CDC13	orf19.6072	0	0	'unannotated_repeat_region'	6262		Chr1	40562	snp	{'G': 1.0}	{'A': 1.0}	{'G': '-1.00', 'A': '+1.00'}		BFA1	orf19.6080	0	0	'unannotated_repeat_region'	1522
Chr1	54566	snp	{'T': 0.48026315789473684, 'C': 0.5197368421052632}	{'C': 1.0}	{'C': '+0.48', 'T': '-0.48'}	LOH	C1_00370W_A	orf19.6072.1	0	0	'unannotated_repeat_region'	5667		Chr1	40563	snp	{'T': 1.0}	{'C': 1.0}	{'C': '+1.00', 'T': '-1.00'}		BFA1	orf19.6080	0	0	'unannotated_repeat_region'	1521
Chr1	57234	snp	{'A': 1.0}	{'C': 0.4879032258064516, 'A': 0.5120967741935484}	{'A': '-0.49', 'C': '+0.49'}	GOH	NAA25	orf19.6071	-160	-160	'unannotated_repeat_region'	2999		Chr1	40772	snp	{'A': 1.0}	{'G': 1.0}	{'G': '+1.00', 'A': '-1.00'}		BFA1	orf19.6080	0	0	'unannotated_repeat_region'	1312
Chr1	57296	snp	{'G': 1.0}	{'G': 0.49176954732510286, 'A': 0.5082304526748971}	{'G': '-0.51', 'A': '+0.51'}	GOH	NAA25	orf19.6071	-222	-222	'unannotated_repeat_region'	2937		Chr1	41360	snp	{'G': 1.0}	{'G': 0.5, 'A': 0.5}	{'G': '-0.50', 'A': '+0.50'}	GOH	BFA1	orf19.6080	0	0	'unannotated_repeat_region'	724
Chr1	57677	snp	{'C': 1.0}	{'C': 0.49551569506726456, 'T': 0.5044843049327354}	{'C': '-0.50', 'T': '+0.50'}	GOH	NAA25	orf19.6071	-603	-603	'unannotated_repeat_region'	2556		Chr1	41477	snp	{'C': 1.0}	{'T': 0.4869281045751634, 'C': 0.5130718954248366}	{'C': '-0.49', 'T': '+0.49'}	GOH	BFA1	orf19.6080	0	0	'unannotated_repeat_region'	607
Chr1	57748	indel	{0: 0.9513888888888888, -1: 0.006944444444444444, 1: 0.041666666666666664}	{0: 0.6198979591836735, 1: 0.3622448979591837, -1: 0.007653061224489796, 2: 0.01020408163265306}	{0: '-0.33', 1: '+0.32', 2: '+0.01', -1: '+0.00'}	GOH	NAA25	orf19.6071	-674	-674	'unannotated_repeat_region'	2485		Chr1	41804	snp	{'A': 1.0}	{'G': 0.9924812030075187, 'A': 0.007518796992481203}	{'G': '+0.99', 'A': '-0.99'}		BFA1	orf19.6080	-34	-34	'unannotated_repeat_region'	280
Chr1	57983	snp	{'C': 1.0}	{'T': 0.4852941176470588, 'C': 0.5147058823529411}	{'C': '-0.49', 'T': '+0.49'}	GOH	NAA25	orf19.6071	-909	-909	'unannotated_repeat_region'	2250		Chr1	41808	indel	{0: 1.0}	{0: 0.6717557251908397, -2: 0.3282442748091603}	{0: '-0.33', -2: '+0.33'}	GOH	BFA1	orf19.6080	-38	-38	'unannotated_repeat_region'	276
Chr1	58657	snp	{'G': 1.0}	{'A': 0.47671840354767187, 'G': 0.5232815964523282}	{'G': '-0.48', 'A': '+0.48'}	GOH	ENA2	orf19.6070	691	691	'unannotated_repeat_region'	1576		Chr1	41852	snp	{'A': 1.0}	{'G': 0.9938271604938271, 'N': 0.006172839506172839}	{'N': '+0.01', 'G': '+0.99', 'A': '-1.00'}		BFA1	orf19.6080	-82	-82	'unannotated_repeat_region'	232
Chr1	58814	snp	{'G': 1.0}	{'C': 0.5106888361045131, 'G': 0.48931116389548696}	{'G': '-0.51', 'C': '+0.51'}	GOH	ENA2	orf19.6070	534	534	'unannotated_repeat_region'	1419		Chr1	41864	snp	{'G': 1.0}	{'A': 1.0}	{'G': '-1.00', 'A': '+1.00'}		BFA1	orf19.6080	-94	-94	'unannotated_repeat_region'	220
Chr1	58960	snp	{'G': 1.0}	{'A': 0.5015290519877675, 'G': 0.4954128440366973, 'C': 0.0030581039755351682}	{'G': '-0.50', 'A': '+0.50', 'C': '+0.00'}	GOH	ENA2	orf19.6070	388	388	'unannotated_repeat_region'	1273		Chr1	41887	indel	{0: 0.9300699300699301, 1: 0.03496503496503497, -1: 0.03496503496503497}	{-1: 0.9578544061302682, 0: 0.03065134099616858, -2: 0.011494252873563218}	{0: '-0.90', 1: '-0.03', -1: '+0.92', -2: '+0.01'}		BFA1	orf19.6080	-117	-117	'unannotated_repeat_region'	197
Chr1	59003	snp	{'A': 1.0}	{'A': 0.49612403100775193, 'G': 0.5038759689922481}	{'G': '+0.50', 'A': '-0.50'}	GOH	ENA2	orf19.6070	345	345	'unannotated_repeat_region'	1230		Chr1	42087	snp	{'A': 1.0}	{'T': 0.5049833887043189, 'A': 0.4950166112956811}	{'T': '+0.50', 'A': '-0.50'}	GOH	tT 28AGU 296	orf_classification=Uncharacterized;Alias=C1_00240C,C1_00240C_B,tT	12	12	'unannotated_repeat_region'	0
Chr1	59729	snp	{'T': 1.0}	{'T': 0.499054820415879, 'C': 0.500945179584121}	{'C': '+0.50', 'T': '-0.50'}	GOH	ENA2	orf19.6070	0	0	'unannotated_repeat_region'	504		Chr1	42453	indel	{0: 0.8513513513513513, 1: 0.14864864864864866}	{0: 0.35398230088495575, 1: 0.6460176991150443}	{0: '-0.50', 1: '+0.50'}	GOH	C1_00270W_A	orf19.6079	151	151	'retrotransposon', 'long_terminal_repeat', 'unannotated_repeat_region'	0
Chr1	59795	snp	{'G': 1.0}	{'G': 0.49897750511247446, 'A': 0.5010224948875256}	{'G': '-0.50', 'A': '+0.50'}	GOH	ENA2	orf19.6070	0	0	'unannotated_repeat_region'	438		Chr1	42465	snp	{'C': 0.8382352941176471, 'T': 0.16176470588235295}	{'T': 0.6578947368421053, 'C': 0.34210526315789475}	{'C': '-0.50', 'T': '+0.50'}	GOH	C1_00270W_A	orf19.6079	139	139	'retrotransposon', 'long_terminal_repeat', 'unannotated_repeat_region'	0
Chr1	60839	snp	{'A': 1.0}	{'A': 0.5168986083499006, 'T': 0.4831013916500994}	{'A': '-0.48', 'T': '+0.48'}	GOH	ENA2	orf19.6070	0	0	'unannotated_repeat_region'	0		Chr1	42470	indel	{0: 0.8382352941176471, 1: 0.16176470588235295}	{0: 0.3706896551724138, 1: 0.6293103448275862}	{0: '-0.47', 1: '+0.47'}	GOH	C1_00270W_A	orf19.6079	134	134	'retrotransposon', 'long_terminal_repeat', 'unannotated_repeat_region'	0
Chr1	61514	snp	{'C': 1.0}	{'T': 0.47858197932053176, 'C': 0.518463810930576, 'G': 0.0014771048744460858, 'A': 0.0014771048744460858}	{'G': '+0.00', 'A': '+0.00', 'C': '-0.48', 'T': '+0.48'}	GOH	ENA2	orf19.6070	0	0	'unannotated_repeat_region'	0		Chr1	42472	snp	{'G': 0.8405797101449275, 'C': 0.15942028985507245}	{'C': 0.626984126984127, 'G': 0.36507936507936506, 'N': 0.007936507936507936}	{'C': '+0.47', 'N': '+0.01', 'G': '-0.48'}	GOH	C1_00270W_A	orf19.6079	132	132	'retrotransposon', 'long_terminal_repeat', 'unannotated_repeat_region'	0
Chr1	61946	snp	{'T': 1.0}	{'C': 0.4795539033457249, 'T': 0.5204460966542751}	{'C': '+0.48', 'T': '-0.48'}	GOH	ENA2	orf19.6070	0	0	'unannotated_repeat_region'	0		Chr1	43042	snp	{'A': 1.0}	{'G': 0.9935897435897436, 'T': 0.00641025641025641}	{'T': '+0.01', 'G': '+0.99', 'A': '-1.00'}		C1_00270W_A	orf19.6079	0	0	'retrotransposon'	0
Chr1	62030	snp	{'G': 1.0}	{'G': 0.5197255574614065, 'T': 0.48027444253859347}	{'G': '-0.48', 'T': '+0.48'}	GOH	ENA2	orf19.6070	0	0	'unannotated_repeat_region'	0		Chr1	43054	snp	{'T': 1.0}	{'A': 1.0}	{'T': '-1.00', 'A': '+1.00'}		C1_00270W_A	orf19.6079	0	0	'retrotransposon'	0
Chr1	62653	snp	{'G': 1.0}	{'A': 0.5021186440677966, 'G': 0.4978813559322034}	{'G': '-0.50', 'A': '+0.50'}	GOH	ENA2	orf19.6070	-101	-101	'unannotated_repeat_region'	-570		Chr1	43066	snp	{'T': 0.9240506329113924, 'C': 0.0759493670886076}	{'G': 0.9941176470588236, 'T': 0.0058823529411764705}	{'C': '-0.08', 'G': '+0.99', 'T': '-0.92'}		C1_00270W_A	orf19.6079	0	0	'retrotransposon'	0
Chr1	62768	snp	{'T': 0.9878787878787879, 'C': 0.012121212121212121}	{'T': 0.5088408644400786, 'C': 0.4911591355599214}	{'C': '+0.48', 'T': '-0.48'}	GOH	ENA2	orf19.6070	-216	-216	'unannotated_repeat_region'	-685		Chr1	43096	snp	{'C': 1.0}	{'T': 1.0}	{'C': '-1.00', 'T': '+1.00'}		C1_00270W_A	orf19.6079	0	0	'retrotransposon'	0
Chr1	62938	indel	{0: 0.9671052631578947, -2: 0.03289473684210526}	{0: 0.7045454545454546, 2: 0.2916666666666667, -2: 0.003787878787878788}	{0: '-0.26', 2: '+0.29', -2: '-0.03'}	GOH	SVF1	orf19.6068	263	263	'unannotated_repeat_region'	-855		Chr1	43117	snp	{'C': 0.9770114942528736, 'T': 0.022988505747126436}	{'T': 1.0}	{'C': '-0.98', 'T': '+0.98'}		C1_00270W_A	orf19.6079	0	0	'retrotransposon'	0
Chr1	62958	indel	{0: 1.0}	{0: 0.5138888888888888, -6: 0.4861111111111111}	{0: '-0.49', -6: '+0.49'}	GOH	SVF1	orf19.6068	243	243	'unannotated_repeat_region'	-875		Chr1	43153	snp	{'C': 1.0}	{'T': 1.0}	{'C': '-1.00', 'T': '+1.00'}		C1_00270W_A	orf19.6079	0	0	'retrotransposon'	0
Chr1	63339	snp	{'A': 1.0}	{'A': 0.5215686274509804, 'G': 0.47843137254901963}	{'G': '+0.48', 'A': '-0.48'}	GOH	SVF1	orf19.6068	0	0	'unannotated_repeat_region'	-1256		Chr1	43177	snp	{'T': 1.0}	{'C': 0.9937106918238994, 'A': 0.006289308176100629}	{'C': '+0.99', 'T': '-1.00', 'A': '+0.01'}		C1_00270W_A	orf19.6079	0	0	'retrotransposon'	0
Chr1	64553	snp	{'T': 0.5474452554744526, 'C': 0.45255474452554745}	{'T': 1.0}	{'C': '-0.45', 'T': '+0.45'}	LOH	C1_00410C_A	orf19.6066	142	142	'unannotated_repeat_region'	-2470		Chr1	43251	snp	{'A': 1.0}	{'C': 1.0}	{'C': '+1.00', 'A': '-1.00'}		C1_00270W_A	orf19.6079	0	0	'retrotransposon'	0
Chr1	64696	snp	{'T': 1.0}	{'T': 0.4981203007518797, 'C': 0.5018796992481203}	{'C': '+0.50', 'T': '-0.50'}	GOH	C1_00410C_A	orf19.6066	0	0	'unannotated_repeat_region'	-2613		Chr1	43866	snp	{'A': 0.8771929824561403, 'G': 0.12280701754385964}	{'G': 1.0}	{'G': '+0.88', 'A': '-0.88'}		POL93	orf19.6078	0	0	'retrotransposon'	0
Chr1	65655	snp	{'C': 0.5481481481481482, 'T': 0.45185185185185184}	{'T': 1.0}	{'C': '-0.55', 'T': '+0.55'}	LOH	C1_00410C_A	orf19.6066	0	0	'unannotated_repeat_region'	-3572		Chr1	43888	snp	{'C': 0.8615384615384616, 'T': 0.13846153846153847}	{'T': 0.984375, 'A': 0.015625}	{'C': '-0.86', 'T': '+0.85', 'A': '+0.02'}		POL93	orf19.6078	0	0	'retrotransposon'	0
Chr1	66378	snp	{'A': 1.0}	{'A': 0.5676328502415459, 'G': 0.4323671497584541}	{'G': '+0.43', 'A': '-0.43'}	GOH	C1_00410C_A	orf19.6066	-54	-54	'unannotated_repeat_region'	-4295		Chr1	43900	snp	{'A': 1.0}	{'G': 1.0}	{'G': '+1.00', 'A': '-1.00'}		POL93	orf19.6078	0	0	'retrotransposon'	0
Chr1	67302	snp	{'C': 1.0}	{'C': 0.49049429657794674, 'T': 0.5095057034220533}	{'C': '-0.51', 'T': '+0.51'}	GOH	C1_00420W_A	orf19.6065	540	540	'unannotated_repeat_region'	-5219		Chr1	43913	snp	{'T': 0.8765432098765432, 'C': 0.12345679012345678}	{'C': 1.0}	{'C': '+0.88', 'T': '-0.88'}		POL93	orf19.6078	0	0	'retrotransposon'	0
Chr1	67350	snp	{'A': 1.0}	{'G': 0.49034749034749037, 'A': 0.5096525096525096}	{'G': '+0.49', 'A': '-0.49'}	GOH	C1_00420W_A	orf19.6065	492	492	'unannotated_repeat_region'	-5267		Chr1	43917	snp	{'A': 0.8780487804878049, 'T': 0.12195121951219512}	{'T': 1.0}	{'T': '+0.88', 'A': '-0.88'}		POL93	orf19.6078	0	0	'retrotransposon'	0
Chr1	67576	snp	{'A': 1.0}	{'A': 0.4816955684007707, 'C': 0.5183044315992292}	{'A': '-0.52', 'C': '+0.52'}	GOH	C1_00420W_A	orf19.6065	266	266	'unannotated_repeat_region'	-5493		Chr1	43935	snp	{'A': 1.0}	{'G': 1.0}	{'G': '+1.00', 'A': '-1.00'}		POL93	orf19.6078	0	0	'retrotransposon'	0
Chr1	67585	snp	{'C': 1.0}	{'T': 0.5134099616858238, 'C': 0.4827586206896552, 'G': 0.0038314176245210726}	{'G': '+0.00', 'C': '-0.52', 'T': '+0.51'}	GOH	C1_00420W_A	orf19.6065	257	257	'unannotated_repeat_region'	-5502		Chr1	44063	snp	{'T': 1.0}	{'C': 1.0}	{'C': '+1.00', 'T': '-1.00'}		POL93	orf19.6078	0	0	'retrotransposon'	0
Chr1	67756	indel	{0: 0.9940476190476191, -1: 0.005952380952380952}	{0: 0.5901639344262295, 1: 0.4098360655737705}	{0: '-0.40', 1: '+0.41', -1: '-0.01'}	GOH	C1_00420W_A	orf19.6065	86	86	'unannotated_repeat_region'	-5673		Chr1	44717	snp	{'T': 1.0}	{'C': 1.0}	{'C': '+1.00', 'T': '-1.00'}		POL93	orf19.6078	0	0	'retrotransposon'	0
Chr1	68160	snp	{'A': 1.0}	{'A': 0.4959183673469388, 'G': 0.5040816326530613}	{'G': '+0.50', 'A': '-0.50'}	GOH	C1_00420W_A	orf19.6065	0	0	'unannotated_repeat_region'	-6077		Chr1	44720	snp	{'T': 1.0}	{'C': 1.0}	{'C': '+1.00', 'T': '-1.00'}		POL93	orf19.6078	0	0	'retrotransposon'	0
Chr1	68169	snp	{'C': 1.0}	{'C': 0.4959349593495935, 'T': 0.5020325203252033, 'A': 0.0020325203252032522}	{'A': '+0.00', 'C': '-0.50', 'T': '+0.50'}	GOH	C1_00420W_A	orf19.6065	0	0	'unannotated_repeat_region'	-6086		Chr1	44745	snp	{'A': 1.0}	{'G': 0.9949748743718593, 'T': 0.005025125628140704}	{'T': '+0.01', 'G': '+0.99', 'A': '-1.00'}		POL93	orf19.6078	0	0	'retrotransposon'	0
Chr1	68576	snp	{'A': 1.0}	{'A': 0.502092050209205, 'G': 0.49581589958158995, 'T': 0.0020920502092050207}	{'G': '+0.50', 'A': '-0.50', 'T': '+0.00'}	GOH	C1_00420W_A	orf19.6065	0	0	'unannotated_repeat_region'	-6493		Chr1	44792	snp	{'C': 0.9636363636363636, 'T': 0.03636363636363636}	{'T': 0.9888888888888889, 'C': 0.011111111111111112}	{'C': '-0.95', 'T': '+0.95'}		POL93	orf19.6078	0	0	'retrotransposon'	0
Chr1	68993	indel	{0: 0.9568965517241379, 1: 0.034482758620689655, -1: 0.008620689655172414}	{0: 0.6443914081145584, 1: 0.3436754176610978, -1: 0.00477326968973747, 2: 0.007159904534606206}	{0: '-0.31', 1: '+0.31', 2: '+0.01', -1: '-0.00'}	GOH	C1_00420W_A	orf19.6065	-179	-179	'unannotated_repeat_region'	-6910		Chr1	45140	snp	{'A': 1.0}	{'T': 1.0}	{'T': '+1.00', 'A': '-1.00'}		POL93	orf19.6078	0	0	'retrotransposon'	0
Chr1	70773	snp	{'C': 0.5666666666666667, 'G': 0.43333333333333335}	{'G': 0.9982847341337907, 'T': 0.0017152658662092624}	{'G': '+0.56', 'C': '-0.57', 'T': '+0.00'}	LOH	C1_00430W_A	orf19.6064	0	0	'unannotated_repeat_region'	-8690		Chr1	45152	snp	{'T': 1.0}	{'G': 0.9950738916256158, 'C': 0.0049261083743842365}	{'G': '+1.00', 'C': '+0.00', 'T': '-1.00'}		POL93	orf19.6078	0	0	'retrotransposon'	0
Chr1	70843	snp	{'C': 1.0}	{'T': 0.49534450651769085, 'C': 0.5046554934823091}	{'C': '-0.50', 'T': '+0.50'}	GOH	C1_00430W_A	orf19.6064	0	0	'unannotated_repeat_region'	-8760		Chr1	45167	snp	{'C': 1.0}	{'T': 1.0}	{'C': '-1.00', 'T': '+1.00'}		POL93	orf19.6078	0	0	'retrotransposon'	0
Chr1	71036	snp	{'A': 1.0}	{'T': 0.504424778761062, 'A': 0.49557522123893805}	{'A': '-0.50', 'T': '+0.50'}	GOH	UBP6	orf19.6063	31	31	'unannotated_repeat_region'	-8953		Chr1	45383	snp	{'C': 1.0}	{'T': 0.9942196531791907, 'C': 0.005780346820809248}	{'C': '-0.99', 'T': '+0.99'}		POL93	orf19.6078	0	0	'retrotransposon'	0
Chr1	71177	snp	{'C': 1.0}	{'C': 0.4863636363636364, 'T': 0.5136363636363637}	{'C': '-0.51', 'T': '+0.51'}	GOH	UBP6	orf19.6063	0	0	'unannotated_repeat_region'	-9094		Chr1	45443	snp	{'A': 1.0}	{'G': 1.0}	{'G': '+1.00', 'A': '-1.00'}		POL93	orf19.6078	0	0	'retrotransposon'	0
Chr1	71939	snp	{'A': 1.0}	{'G': 0.5106837606837606, 'A': 0.4893162393162393}	{'G': '+0.51', 'A': '-0.51'}	GOH	UBP6	orf19.6063	0	0	'unannotated_repeat_region'	-9856		Chr1	45674	snp	{'C': 1.0}	{'T': 0.9903381642512077, 'A': 0.004830917874396135, 'G': 0.004830917874396135}	{'C': '-1.00', 'G': '+0.00', 'T': '+0.99', 'A': '+0.00'}		POL93	orf19.6078	0	0	'retrotransposon'	0
Chr1	72596	snp	{'C': 1.0}	{'T': 0.46593406593406594, 'C': 0.5318681318681319, 'N': 0.002197802197802198}	{'N': '+0.00', 'C': '-0.47', 'T': '+0.47'}	GOH	UBP6	orf19.6063	-15	-15	'unannotated_repeat_region'	-10513		Chr1	45677	snp	{'C': 1.0}	{'T': 0.9952153110047847, 'A': 0.004784688995215311}	{'C': '-1.00', 'T': '+1.00', 'A': '+0.00'}		POL93	orf19.6078	0	0	'retrotransposon'	0
Chr1	72921	snp	{'G': 1.0}	{'A': 0.516, 'G': 0.484}	{'G': '-0.52', 'A': '+0.52'}	GOH	C1_00450C_A	orf19.6062.3	0	0	'unannotated_repeat_region'	-10838		Chr1	45680	snp	{'T': 1.0}	{'G': 1.0}	{'G': '+1.00', 'T': '-1.00'}		POL93	orf19.6078	0	0	'retrotransposon'	0
Chr1	73163	indel	{0: 1.0}	{0: 0.5995850622406639, -1: 0.4004149377593361}	{0: '-0.40', -1: '+0.40'}	GOH	C1_00450C_A	orf19.6062.3	0	18	'unannotated_repeat_region'	-11080		Chr1	45742	snp	{'T': 1.0}	{'C': 1.0}	{'C': '+1.00', 'T': '-1.00'}		POL93	orf19.6078	0	0	'retrotransposon'	0
Chr1	73164	snp	{'T': 1.0}	{'C': 0.9148936170212766, 'T': 0.08156028368794327, 'A': 0.0035460992907801418}	{'A': '+0.00', 'C': '+0.91', 'T': '-0.92'}		C1_00450C_A	orf19.6062.3	0	17	'unannotated_repeat_region'	-11081		Chr1	45758	snp	{'G': 1.0}	{'C': 0.9954128440366973, 'A': 0.0045871559633027525}	{'C': '+1.00', 'G': '-1.00', 'A': '+0.00'}		POL93	orf19.6078	0	0	'retrotransposon'	0
Chr1	73171	snp	{'T': 0.9144736842105263, 'G': 0.08552631578947369}	{'G': 0.5485961123110151, 'T': 0.4514038876889849}	{'G': '+0.46', 'T': '-0.46'}	GOH	C1_00450C_A	orf19.6062.3	0	10	'unannotated_repeat_region'	-11088		Chr1	46182	snp	{'T': 1.0}	{'C': 0.9960629921259843, 'A': 0.003937007874015748}	{'C': '+1.00', 'T': '-1.00', 'A': '+0.00'}		POL93	orf19.6078	-418	-418	'unannotated_repeat_region'	-16
Chr1	73266	snp	{'G': 1.0}	{'A': 0.4638949671772429, 'G': 0.5361050328227571}	{'G': '-0.46', 'A': '+0.46'}	GOH	C1_00450C_A	orf19.6062.3	0	0	'unannotated_repeat_region'	-11183		Chr1	46307	snp	{'C': 0.5428571428571428, 'G': 0.45714285714285713}	{'A': 0.5062240663900415, 'G': 0.49377593360995853}	{'C': '-0.54', 'G': '+0.04', 'A': '+0.51'}		C1_00310W_A	orf19.6077	495	495	'unannotated_repeat_region'	-141
Chr1	73378	indel	{0: 1.0}	{0: 0.10311750599520383, 1: 0.8968824940047961}	{0: '-0.90', 1: '+0.90'}		C1_00450C_A	orf19.6062.3	-95	-95	'unannotated_repeat_region'	-11295		Chr1	46320	snp	{'G': 1.0}	{'A': 1.0}	{'G': '-1.00', 'A': '+1.00'}		C1_00310W_A	orf19.6077	482	482	'unannotated_repeat_region'	-154
Chr1	73405	indel	{0: 0.9932432432432432, 1: 0.006756756756756757}	{0: 0.15656565656565657, -1: 0.8434343434343434}	{0: '-0.84', 1: '-0.01', -1: '+0.84'}		C1_00450C_A	orf19.6062.3	-122	-122	'unannotated_repeat_region'	-11322		Chr1	46321	indel	{0: 1.0}	{-1: 0.989010989010989, 0: 0.01098901098901099}	{0: '-0.99', -1: '+0.99'}		C1_00310W_A	orf19.6077	481	481	'unannotated_repeat_region'	-155
Chr1	73411	snp	{'A': 1.0}	{'A': 0.5404699738903395, 'T': 0.4595300261096606}	{'A': '-0.46', 'T': '+0.46'}	GOH	C1_00450C_A	orf19.6062.3	-128	-128	'unannotated_repeat_region'	-11328		Chr1	46333	snp	{'T': 1.0}	{'C': 1.0}	{'C': '+1.00', 'T': '-1.00'}		C1_00310W_A	orf19.6077	469	469	'unannotated_repeat_region'	-167
Chr1	73478	snp	{'G': 0.9930555555555556, 'A': 0.006944444444444444}	{'N': 0.002785515320334262, 'G': 0.532033426183844, 'A': 0.46518105849582175}	{'G': '-0.46', 'N': '+0.00', 'A': '+0.46'}	GOH	C1_00460W_A	orf19.6062	101	101	'unannotated_repeat_region'	-11395		Chr1	46366	snp	{'G': 1.0}	{'T': 0.9956896551724138, 'G': 0.004310344827586207}	{'T': '+1.00', 'G': '-1.00'}		C1_00310W_A	orf19.6077	436	436	'unannotated_repeat_region'	-200
Chr1	73518	snp	{'C': 1.0}	{'C': 0.5396825396825397, 'G': 0.4603174603174603}	{'G': '+0.46', 'C': '-0.46'}	GOH	C1_00460W_A	orf19.6062	61	61	'unannotated_repeat_region'	-11435		Chr1	46378	snp	{'T': 1.0}	{'C': 0.9959677419354839, 'T': 0.004032258064516129}	{'C': '+1.00', 'T': '-1.00'}		C1_00310W_A	orf19.6077	424	424	'unannotated_repeat_region'	-212
Chr1	73524	snp	{'T': 1.0}	{'T': 0.4824561403508772, 'C': 0.5175438596491229}	{'C': '+0.52', 'T': '-0.52'}	GOH	C1_00460W_A	orf19.6062	55	55	'unannotated_repeat_region'	-11441		Chr1	46437	snp	{'A': 1.0}	{'G': 1.0}	{'G': '+1.00', 'A': '-1.00'}		C1_00310W_A	orf19.6077	365	365	'unannotated_repeat_region'	-271
Chr1	73819	snp	{'A': 1.0}	{'T': 1.0}	{'A': '-1.00', 'T': '+1.00'}		C1_00460W_A	orf19.6062	0	0	'unannotated_repeat_region'	-11736		Chr1	46441	snp	{'G': 1.0}	{'C': 0.9955156950672646, 'T': 0.004484304932735426}	{'C': '+1.00', 'T': '+0.00', 'G': '-1.00'}		C1_00310W_A	orf19.6077	361	361	'unannotated_repeat_region'	-275
Chr1	73825	snp	{'G': 1.0}	{'A': 1.0}	{'G': '-1.00', 'A': '+1.00'}		C1_00460W_A	orf19.6062	0	0	'unannotated_repeat_region'	-11742		Chr1	46448	snp	{'G': 1.0}	{'T': 1.0}	{'T': '+1.00', 'G': '-1.00'}		C1_00310W_A	orf19.6077	354	354	'unannotated_repeat_region'	-282
Chr1	73859	snp	{'A': 1.0}	{'T': 1.0}	{'A': '-1.00', 'T': '+1.00'}		C1_00460W_A	orf19.6062	0	0	'unannotated_repeat_region'	-11776		Chr1	46450	snp	{'A': 0.5594405594405595, 'G': 0.4405594405594406}	{'A': 0.9907407407407407, 'T': 0.009259259259259259}	{'T': '+0.01', 'G': '-0.44', 'A': '+0.43'}	LOH	C1_00310W_A	orf19.6077	352	352	'unannotated_repeat_region'	-284
Chr1	73912	snp	{'T': 1.0}	{'T': 0.548469387755102, 'G': 0.45153061224489793}	{'G': '+0.45', 'T': '-0.45'}	GOH	C1_00460W_A	orf19.6062	-12	-12	'unannotated_repeat_region'	-11829		Chr1	46455	snp	{'C': 1.0}	{'G': 1.0}	{'C': '-1.00', 'G': '+1.00'}		C1_00310W_A	orf19.6077	347	347	'unannotated_repeat_region'	-289
Chr1	73914	snp	{'T': 1.0}	{'C': 0.9972527472527473, 'A': 0.0027472527472527475}	{'A': '+0.00', 'C': '+1.00', 'T': '-1.00'}		C1_00460W_A	orf19.6062	-14	-14	'unannotated_repeat_region'	-11831		Chr1	46464	snp	{'T': 1.0}	{'C': 1.0}	{'C': '+1.00', 'T': '-1.00'}		C1_00310W_A	orf19.6077	338	338	'unannotated_repeat_region'	-298
Chr1	73917	snp	{'C': 0.9929577464788732, 'N': 0.007042253521126761}	{'T': 1.0}	{'N': '-0.01', 'C': '-0.99', 'T': '+1.00'}		C1_00460W_A	orf19.6062	-17	-17	'unannotated_repeat_region'	-11834		Chr1	46679	snp	{'T': 1.0}	{'C': 0.99644128113879, 'T': 0.0035587188612099642}	{'C': '+1.00', 'T': '-1.00'}		C1_00310W_A	orf19.6077	123	123	'unannotated_repeat_region'	-513
Chr1	73920	snp	{'T': 1.0}	{'C': 1.0}	{'C': '+1.00', 'T': '-1.00'}		C1_00460W_A	orf19.6062	-20	-20	'unannotated_repeat_region'	-11837		Chr1	46788	snp	{'C': 1.0}	{'T': 1.0}	{'C': '-1.00', 'T': '+1.00'}		C1_00310W_A	orf19.6077	14	14	'unannotated_repeat_region'	-622
Chr1	74027	indel	{0: 0.9929577464788732, -1: 0.007042253521126761}	{0: 0.5989974937343359, -1: 0.39849624060150374, -2: 0.002506265664160401}	{0: '-0.39', -1: '+0.39', -2: '+0.00'}	GOH	C1_00470C_A	orf19.6061	28	28	'unannotated_repeat_region'	-11944		Chr1	46789	snp	{'C': 1.0}	{'A': 1.0}	{'C': '-1.00', 'A': '+1.00'}		C1_00310W_A	orf19.6077	13	13	'unannotated_repeat_region'	-623
Chr1	74773	snp	{'G': 1.0}	{'A': 0.5191489361702127, 'G': 0.4808510638297872}	{'G': '-0.52', 'A': '+0.52'}	GOH	C1_00470C_A	orf19.6061	0	0	'unannotated_repeat_region'	-12690		Chr1	47036	snp	{'T': 0.5, 'C': 0.5}	{'T': 0.9972826086956522, 'G': 0.002717391304347826}	{'C': '-0.50', 'G': '+0.00', 'T': '+0.50'}	LOH	C1_00310W_A	orf19.6077	0	0	'unannotated_repeat_region'	-870
Chr1	75441	indel	{0: 1.0}	{0: 0.6030150753768844, 1: 0.3844221105527638, 2: 0.01256281407035176}	{0: '-0.40', 1: '+0.38', 2: '+0.01'}	GOH	C1_00470C_A	orf19.6061	-60	-60	'unannotated_repeat_region'	-13358		Chr1	47630	snp	{'A': 1.0}	{'G': 1.0}	{'G': '+1.00', 'A': '-1.00'}		C1_00310W_A	orf19.6077	0	0	'unannotated_repeat_region'	-1464
Chr1	75506	snp	{'G': 1.0}	{'G': 0.5128805620608899, 'A': 0.48711943793911006}	{'G': '-0.49', 'A': '+0.49'}	GOH	GCN20	orf19.6060	66	66	'unannotated_repeat_region'	-13423		Chr1	48487	snp	{'T': 0.9214285714285714, 'C': 0.07857142857142857}	{'C': 0.9925650557620818, 'A': 0.007434944237918215}	{'C': '+0.91', 'T': '-0.92', 'A': '+0.01'}		C1_00320W_A	orf19.6076	25	25	'unannotated_repeat_region'	-2321
Chr1	76139	snp	{'C': 1.0}	{'C': 0.4735202492211838, 'T': 0.5264797507788161}	{'C': '-0.53', 'T': '+0.53'}	GOH	GCN20	orf19.6060	0	0	'unannotated_repeat_region'	-14056		Chr1	48595	snp	{'C': 1.0}	{'C': 0.5032051282051282, 'T': 0.4967948717948718}	{'C': '-0.50', 'T': '+0.50'}	GOH	C1_00320W_A	orf19.6076	0	0	'unannotated_repeat_region'	-2429
Chr1	76275	snp	{'A': 1.0}	{'A': 0.483065953654189, 'G': 0.5169340463458111}	{'G': '+0.52', 'A': '-0.52'}	GOH	GCN20	orf19.6060	0	0	'unannotated_repeat_region'	-14192		Chr1	48992	snp	{'A': 1.0}	{'T': 0.49591280653950953, 'A': 0.5040871934604905}	{'T': '+0.50', 'A': '-0.50'}	GOH	C1_00320W_A	orf19.6076	0	0	'unannotated_repeat_region'	-2826
Chr1	76413	snp	{'G': 0.9274193548387096, 'T': 0.07258064516129033}	{'T': 1.0}	{'G': '-0.93', 'T': '+0.93'}		GCN20	orf19.6060	0	0	'unannotated_repeat_region'	-14330		Chr1	49030	snp	{'G': 1.0}	{'G': 0.518005540166205, 'A': 0.481994459833795}	{'G': '-0.48', 'A': '+0.48'}	GOH	C1_00320W_A	orf19.6076	0	0	'unannotated_repeat_region'	-2864
Chr1	77037	snp	{'A': 1.0}	{'G': 0.5175438596491229, 'A': 0.4824561403508772}	{'G': '+0.52', 'A': '-0.52'}	GOH	GCN20	orf19.6060	0	0	'unannotated_repeat_region'	-14954		Chr1	49106	snp	{'G': 0.9939024390243902, 'T': 0.006097560975609756}	{'A': 0.9952153110047847, 'C': 0.004784688995215311}	{'C': '+0.00', 'T': '-0.01', 'G': '-0.99', 'A': '+1.00'}		C1_00320W_A	orf19.6076	0	0	'unannotated_repeat_region'	-2940
Chr1	77049	snp	{'G': 1.0}	{'A': 0.5160714285714286, 'G': 0.48214285714285715, 'C': 0.0017857142857142857}	{'G': '-0.52', 'A': '+0.52', 'C': '+0.00'}	GOH	GCN20	orf19.6060	0	0	'unannotated_repeat_region'	-14966		Chr1	49137	snp	{'C': 1.0}	{'C': 0.49624060150375937, 'T': 0.5037593984962406}	{'C': '-0.50', 'T': '+0.50'}	GOH	C1_00320W_A	orf19.6076	0	0	'unannotated_repeat_region'	-2971
Chr1	77280	snp	{'A': 0.44047619047619047, 'G': 0.5595238095238095}	{'G': 1.0}	{'G': '+0.44', 'A': '-0.44'}	LOH	GCN20	orf19.6060	0	0	'unannotated_repeat_region'	-15197		Chr1	49335	snp	{'T': 0.5125, 'C': 0.4875}	{'T': 1.0}	{'C': '-0.49', 'T': '+0.49'}	LOH	C1_00330C_A	orf19.6075	0	0	'unannotated_repeat_region'	-3169
Chr1	77322	snp	{'G': 1.0}	{'A': 0.49287169042769857, 'G': 0.5071283095723014}	{'G': '-0.49', 'A': '+0.49'}	GOH	GCN20	orf19.6060	0	0	'unannotated_repeat_region'	-15239		Chr1	49472	snp	{'C': 0.9347826086956522, 'A': 0.059782608695652176, 'T': 0.005434782608695652}	{'C': 0.496875, 'A': 0.503125}	{'C': '-0.44', 'T': '-0.01', 'A': '+0.44'}	GOH	C1_00330C_A	orf19.6075	0	0	'unannotated_repeat_region'	-3306
Chr1	77394	snp	{'T': 0.4817073170731707, 'C': 0.5182926829268293}	{'T': 1.0}	{'C': '-0.52', 'T': '+0.52'}	LOH	GCN20	orf19.6060	0	0	'unannotated_repeat_region'	-15311		Chr1	49865	snp	{'G': 1.0}	{'G': 0.5070028011204482, 'T': 0.49299719887955185}	{'T': '+0.49', 'G': '-0.49'}	GOH	C1_00330C_A	orf19.6075	-22	-22	'unannotated_repeat_region'	-3699
Chr1	77457	snp	{'A': 1.0}	{'G': 0.4955116696588869, 'A': 0.5044883303411131}	{'G': '+0.50', 'A': '-0.50'}	GOH	GCN20	orf19.6060	0	0	'unannotated_repeat_region'	-15374		Chr1	50103	snp	{'C': 1.0}	{'T': 0.5157068062827225, 'C': 0.48429319371727747}	{'C': '-0.52', 'T': '+0.52'}	GOH	HBR1	orf19.6074	0	0	'unannotated_repeat_region'	-3937
Chr1	77541	snp	{'C': 1.0}	{'C': 0.48118811881188117, 'T': 0.5188118811881188}	{'C': '-0.52', 'T': '+0.52'}	GOH	GCN20	orf19.6060	0	0	'unannotated_repeat_region'	-15458		Chr1	51902	indel	{0: 0.9387755102040817, 1: 0.05442176870748299, 2: 0.006802721088435374}	{0: 0.46473029045643155, 1: 0.5103734439834025, -1: 0.016597510373443983, 2: 0.008298755186721992}	{0: '-0.47', 1: '+0.46', 2: '+0.00', -1: '+0.02'}	GOH	HMX1	orf19.6073	-221	-221	'unannotated_repeat_region'	-5736
Chr1	77630	snp	{'C': 1.0}	{'T': 0.49125874125874125, 'C': 0.5087412587412588}	{'C': '-0.49', 'T': '+0.49'}	GOH	GCN20	orf19.6060	0	0	'unannotated_repeat_region'	-15547		Chr1	52148	snp	{'T': 0.9265536723163842, 'C': 0.07344632768361582}	{'C': 1.0}	{'C': '+0.93', 'T': '-0.93'}		HMX1	orf19.6073	-467	-467	'unannotated_repeat_region'	-5982
Chr1	77694	snp	{'G': 0.53125, 'A': 0.46875}	{'G': 0.9982238010657194, 'A': 0.0017761989342806395}	{'G': '+0.47', 'A': '-0.47'}	LOH	GCN20	orf19.6060	0	0	'unannotated_repeat_region'	-15611		Chr1	52469	snp	{'G': 0.9919354838709677, 'T': 0.008064516129032258}	{'A': 0.5266272189349113, 'G': 0.46745562130177515, 'C': 0.0029585798816568047, 'N': 0.0029585798816568047}	{'A': '+0.53', 'N': '+0.00', 'G': '-0.52', 'T': '-0.01', 'C': '+0.00'}	GOH	CDC13	orf19.6072	629	629	'unannotated_repeat_region'	-6303
Chr1	77875	snp	{'T': 1.0}	{'T': 0.5352112676056338, 'G': 0.4647887323943662}	{'G': '+0.46', 'T': '-0.46'}	GOH	GCN20	orf19.6060	-47	-47	'unannotated_repeat_region'	-15792		Chr1	52490	snp	{'C': 1.0}	{'C': 0.5179640718562875, 'T': 0.4820359281437126}	{'C': '-0.48', 'T': '+0.48'}	GOH	CDC13	orf19.6072	608	608	'unannotated_repeat_region'	-6324
Chr1	78224	snp	{'G': 1.0}	{'T': 0.5065420560747663, 'G': 0.4934579439252336}	{'G': '-0.51', 'T': '+0.51'}	GOH	TTR1	orf19.6059	0	0	'unannotated_repeat_region'	-16141		Chr1	53158	indel	{0: 0.5159235668789809, -1: 0.4394904458598726, 1: 0.044585987261146494}	{0: 0.12345679012345678, -1: 0.8703703703703703, -2: 0.006172839506172839}	{0: '-0.39', 1: '-0.04', -1: '+0.43', -2: '+0.01'}	LOH	CDC13	orf19.6072	0	0	'unannotated_repeat_region'	-6992
Chr1	78362	snp	{'G': 0.5534591194968553, 'A': 0.44654088050314467}	{'G': 0.9978118161925602, 'T': 0.002188183807439825}	{'G': '+0.44', 'A': '-0.45', 'T': '+0.00'}	LOH	TTR1	orf19.6059	0	0	'unannotated_repeat_region'	-16279		Chr1	53753	snp	{'C': 1.0}	{'C': 0.46770025839793283, 'T': 0.5322997416020672}	{'C': '-0.53', 'T': '+0.53'}	GOH	CDC13	orf19.6072	0	0	'unannotated_repeat_region'	6480
Chr1	78383	snp	{'A': 1.0}	{'A': 0.47334754797441364, 'G': 0.5266524520255863}	{'G': '+0.53', 'A': '-0.53'}	GOH	TTR1	orf19.6059	-16	-16	'unannotated_repeat_region'	-16300		Chr1	53971	snp	{'C': 1.0}	{'C': 0.4793388429752066, 'T': 0.5179063360881543, 'G': 0.0027548209366391185}	{'C': '-0.52', 'G': '+0.00', 'T': '+0.52'}	GOH	CDC13	orf19.6072	0	0	'unannotated_repeat_region'	6262
Chr1	78917	snp	{'G': 0.5511811023622047, 'A': 0.44881889763779526}	{'G': 0.9946524064171123, 'A': 0.0053475935828877}	{'G': '+0.44', 'A': '-0.44'}	LOH	GLO1	orf19.6058	0	0	'unannotated_repeat_region'	-16834		Chr1	54169	snp	{'C': 0.5760869565217391, 'T': 0.42391304347826086}	{'C': 0.9898648648648649, 'N': 0.0033783783783783786, 'A': 0.006756756756756757}	{'C': '+0.41', 'N': '+0.00', 'T': '-0.42', 'A': '+0.01'}	LOH	CDC13	orf19.6072	0	0	'unannotated_repeat_region'	6064
Chr1	79664	snp	{'G': 1.0}	{'G': 0.5121293800539084, 'A': 0.48787061994609165}	{'G': '-0.49', 'A': '+0.49'}	GOH	GLO1	orf19.6058	0	0	'unannotated_repeat_region'	-17581		Chr1	54566	snp	{'T': 0.48026315789473684, 'C': 0.5197368421052632}	{'C': 0.9943977591036415, 'A': 0.0028011204481792717, 'T': 0.0028011204481792717}	{'C': '+0.47', 'T': '-0.48', 'A': '+0.00'}	LOH	C1_00370W_A	orf19.6072.1	0	0	'unannotated_repeat_region'	5667
Chr1	79785	snp	{'C': 1.0}	{'C': 0.5, 'G': 0.5}	{'G': '+0.50', 'C': '-0.50'}	GOH	GLO1	orf19.6058	-116	-116	'unannotated_repeat_region'	-17702		Chr1	56254	snp	{'A': 1.0}	{'G': 0.4851190476190476, 'A': 0.5119047619047619, 'C': 0.002976190476190476}	{'C': '+0.00', 'G': '+0.49', 'A': '-0.49'}	GOH	NAA25	orf19.6071	0	0	'unannotated_repeat_region'	3979
Chr1	80369	snp	{'C': 1.0}	{'C': 0.48484848484848486, 'T': 0.5151515151515151}	{'C': '-0.52', 'T': '+0.52'}	GOH	C1_00510W_A	orf19.6057	0	0	'unannotated_repeat_region'	-18286		Chr1	57234	snp	{'A': 1.0}	{'G': 0.5298245614035088, 'A': 0.47017543859649125}	{'G': '+0.53', 'A': '-0.53'}	GOH	NAA25	orf19.6071	-160	-160	'unannotated_repeat_region'	2999
Chr1	80507	snp	{'A': 0.9938271604938271, 'T': 0.006172839506172839}	{'G': 0.5133079847908745, 'A': 0.4866920152091255}	{'G': '+0.51', 'A': '-0.51', 'T': '-0.01'}	GOH	C1_00510W_A	orf19.6057	0	0	'unannotated_repeat_region'	-18424		Chr1	57677	snp	{'C': 1.0}	{'C': 0.5084269662921348, 'T': 0.49157303370786515}	{'C': '-0.49', 'T': '+0.49'}	GOH	NAA25	orf19.6071	-603	-603	'unannotated_repeat_region'	2556
Chr1	81084	snp	{'T': 0.0196078431372549, 'A': 0.9803921568627451}	{'T': 0.009195402298850575, 'A': 0.5149425287356322, 'G': 0.47586206896551725}	{'G': '+0.48', 'A': '-0.47', 'T': '-0.01'}	GOH	C1_00510W_A	orf19.6057	-31	-31	'unannotated_repeat_region'	-19001		Chr1	57748	indel	{0: 0.9513888888888888, -1: 0.006944444444444444, 1: 0.041666666666666664}	{0: 0.55, 1: 0.434375, 2: 0.00625, -1: 0.009375}	{0: '-0.40', 1: '+0.39', 2: '+0.01', -1: '+0.00'}	GOH	NAA25	orf19.6071	-674	-674	'unannotated_repeat_region'	2485
Chr1	81212	snp	{'C': 1.0}	{'T': 0.9954128440366973, 'C': 0.0045871559633027525}	{'C': '-1.00', 'T': '+1.00'}		C1_00520W_A	orf19.6056	20	20	'unannotated_repeat_region'	-19129		Chr1	58657	snp	{'G': 1.0}	{'G': 0.5108225108225108, 'A': 0.48917748917748916}	{'G': '-0.49', 'A': '+0.49'}	GOH	ENA2	orf19.6070	691	691	'unannotated_repeat_region'	1576
Chr1	81264	snp	{'C': 1.0}	{'T': 0.45990566037735847, 'C': 0.5400943396226415}	{'C': '-0.46', 'T': '+0.46'}	GOH	C1_00520W_A	orf19.6056	0	0	'unannotated_repeat_region'	-19181		Chr1	60284	snp	{'G': 1.0}	{'A': 0.5252808988764045, 'G': 0.4747191011235955}	{'G': '-0.53', 'A': '+0.53'}	GOH	ENA2	orf19.6070	0	0	'unannotated_repeat_region'	0
Chr1	81314	snp	{'G': 1.0}	{'A': 0.49547511312217196, 'G': 0.504524886877828}	{'G': '-0.50', 'A': '+0.50'}	GOH	C1_00520W_A	orf19.6056	0	0	'unannotated_repeat_region'	-19231		Chr1	60839	snp	{'A': 1.0}	{'A': 0.48564593301435405, 'T': 0.5143540669856459}	{'T': '+0.51', 'A': '-0.51'}	GOH	ENA2	orf19.6070	0	0	'unannotated_repeat_region'	0
Chr1	83128	snp	{'C': 1.0}	{'C': 0.4853195164075993, 'T': 0.5146804835924007}	{'C': '-0.51', 'T': '+0.51'}	GOH	C1_00530C_A	orf19.6055	0	0	'unannotated_repeat_region'	-21045		Chr1	61514	snp	{'C': 1.0}	{'C': 0.5231607629427792, 'T': 0.4768392370572207}	{'C': '-0.48', 'T': '+0.48'}	GOH	ENA2	orf19.6070	0	0	'unannotated_repeat_region'	0
Chr1	83155	snp	{'T': 1.0}	{'T': 0.49725776965265084, 'C': 0.5027422303473492}	{'C': '+0.50', 'T': '-0.50'}	GOH	C1_00530C_A	orf19.6055	0	0	'unannotated_repeat_region'	-21072		Chr1	62030	snp	{'G': 1.0}	{'G': 0.49117647058823527, 'T': 0.5088235294117647}	{'T': '+0.51', 'G': '-0.51'}	GOH	ENA2	orf19.6070	0	0	'unannotated_repeat_region'	0
Chr1	83161	snp	{'G': 1.0}	{'G': 0.49364791288566245, 'A': 0.5063520871143375}	{'G': '-0.51', 'A': '+0.51'}	GOH	C1_00530C_A	orf19.6055	0	0	'unannotated_repeat_region'	-21078		Chr1	62768	snp	{'T': 0.9878787878787879, 'C': 0.012121212121212121}	{'C': 0.44107744107744107, 'T': 0.5589225589225589}	{'C': '+0.43', 'T': '-0.43'}	GOH	ENA2	orf19.6070	-216	-216	'unannotated_repeat_region'	-685
Chr1	83164	snp	{'A': 1.0}	{'A': 0.5180505415162455, 'G': 0.48194945848375453}	{'G': '+0.48', 'A': '-0.48'}	GOH	C1_00530C_A	orf19.6055	0	0	'unannotated_repeat_region'	-21081		Chr1	63073	snp	{'G': 1.0}	{'A': 0.52, 'G': 0.48}	{'G': '-0.52', 'A': '+0.52'}	GOH	SVF1	orf19.6068	128	128	'unannotated_repeat_region'	-990
Chr1	83407	snp	{'G': 1.0}	{'G': 0.5080789946140036, 'A': 0.4919210053859964}	{'G': '-0.49', 'A': '+0.49'}	GOH	C1_00530C_A	orf19.6055	0	0	'unannotated_repeat_region'	-21324		Chr1	63075	indel	{0: 0.9470198675496688, -1: 0.026490066225165563, 1: 0.019867549668874173, -2: 0.006622516556291391}	{0: 0.5161290322580645, -1: 0.46774193548387094, 1: 0.016129032258064516}	{0: '-0.43', 1: '-0.00', -1: '+0.44', -2: '-0.01'}	GOH	SVF1	orf19.6068	126	126	'unannotated_repeat_region'	-992
Chr1	83503	snp	{'G': 0.9933333333333333, 'T': 0.006666666666666667}	{'G': 0.5147826086956522, 'A': 0.4852173913043478}	{'G': '-0.48', 'A': '+0.49', 'T': '-0.01'}	GOH	C1_00530C_A	orf19.6055	0	0	'unannotated_repeat_region'	-21420		Chr1	64380	indel	{0: 0.907563025210084, -1: 0.01680672268907563, 4: 0.008403361344537815, 1: 0.058823529411764705, 5: 0.008403361344537815}	{0: 0.5957446808510638, 4: 0.24822695035460993, 3: 0.07092198581560284, -1: 0.0070921985815602835, 5: 0.03546099290780142, 1: 0.028368794326241134, 2: 0.0070921985815602835, -2: 0.0070921985815602835}	{0: '-0.31', 1: '-0.03', 2: '+0.01', 3: '+0.07', 4: '+0.24', 5: '+0.03', -2: '+0.01', -1: '-0.01'}	GOH	SVF1	orf19.6068	-30	-30	'unannotated_repeat_region'	-2297
Chr1	84061	snp	{'A': 1.0}	{'G': 0.4953789279112754, 'A': 0.5027726432532348, 'N': 0.0018484288354898336}	{'G': '+0.50', 'N': '+0.00', 'A': '-0.50'}	GOH	C1_00530C_A	orf19.6055	0	0	'unannotated_repeat_region'	-21978		Chr1	64553	snp	{'T': 0.5474452554744526, 'C': 0.45255474452554745}	{'T': 1.0}	{'C': '-0.45', 'T': '+0.45'}	LOH	C1_00410C_A	orf19.6066	142	142	'unannotated_repeat_region'	-2470
Chr1	84075	snp	{'C': 1.0}	{'T': 0.4927007299270073, 'C': 0.5072992700729927}	{'C': '-0.49', 'T': '+0.49'}	GOH	C1_00530C_A	orf19.6055	0	0	'unannotated_repeat_region'	-21992		Chr1	64696	snp	{'T': 1.0}	{'C': 0.5236220472440944, 'T': 0.4763779527559055}	{'C': '+0.52', 'T': '-0.52'}	GOH	C1_00410C_A	orf19.6066	0	0	'unannotated_repeat_region'	-2613
Chr1	84160	snp	{'G': 1.0}	{'G': 0.5192660550458715, 'T': 0.48073394495412847}	{'G': '-0.48', 'T': '+0.48'}	GOH	C1_00530C_A	orf19.6055	0	0	'unannotated_repeat_region'	-22077		Chr1	65224	snp	{'T': 1.0}	{'T': 0.5105633802816901, 'A': 0.4894366197183099}	{'T': '-0.49', 'A': '+0.49'}	GOH	C1_00410C_A	orf19.6066	0	0	'unannotated_repeat_region'	-3141
Chr1	85318	snp	{'T': 1.0}	{'T': 0.4989517819706499, 'C': 0.5010482180293501}	{'C': '+0.50', 'T': '-0.50'}	GOH	C1_00540C_A	orf19.6054	0	0	'unannotated_repeat_region'	-23235		Chr1	65273	snp	{'G': 1.0}	{'A': 0.5131195335276968, 'G': 0.4839650145772595, 'C': 0.0029154518950437317}	{'C': '+0.00', 'G': '-0.52', 'A': '+0.51'}	GOH	C1_00410C_A	orf19.6066	0	0	'unannotated_repeat_region'	-3190
Chr1	85719	snp	{'G': 0.9932885906040269, 'T': 0.006711409395973154}	{'G': 0.5098814229249012, 'A': 0.4901185770750988}	{'G': '-0.48', 'A': '+0.49', 'T': '-0.01'}	GOH	C1_00540C_A	orf19.6054	0	0	'unannotated_repeat_region'	-23636		Chr1	65655	snp	{'C': 0.5481481481481482, 'T': 0.45185185185185184}	{'T': 0.9971509971509972, 'G': 0.002849002849002849}	{'C': '-0.55', 'G': '+0.00', 'T': '+0.55'}	LOH	C1_00410C_A	orf19.6066	0	0	'unannotated_repeat_region'	-3572
Chr1	85899	snp	{'A': 1.0}	{'A': 0.5127737226277372, 'G': 0.48722627737226276}	{'G': '+0.49', 'A': '-0.49'}	GOH	C1_00540C_A	orf19.6054	0	0	'unannotated_repeat_region'	-23816		Chr1	67302	snp	{'C': 1.0}	{'C': 0.5296296296296297, 'T': 0.4703703703703704}	{'C': '-0.47', 'T': '+0.47'}	GOH	C1_00420W_A	orf19.6065	540	540	'unannotated_repeat_region'	-5219
Chr1	86035	snp	{'C': 0.9246575342465754, 'G': 0.07534246575342465}	{'G': 0.9982935153583617, 'C': 0.0017064846416382253}	{'G': '+0.92', 'C': '-0.92'}		C1_00540C_A	orf19.6054	0	0	'unannotated_repeat_region'	-23952		Chr1	67350	snp	{'A': 1.0}	{'A': 0.497737556561086, 'G': 0.502262443438914}	{'G': '+0.50', 'A': '-0.50'}	GOH	C1_00420W_A	orf19.6065	492	492	'unannotated_repeat_region'	-5267
Chr1	86041	snp	{'C': 1.0}	{'C': 0.4854202401372213, 'T': 0.5145797598627787}	{'C': '-0.51', 'T': '+0.51'}	GOH	C1_00540C_A	orf19.6054	0	0	'unannotated_repeat_region'	-23958		Chr1	67576	snp	{'A': 1.0}	{'C': 0.49166666666666664, 'A': 0.5083333333333333}	{'C': '+0.49', 'A': '-0.49'}	GOH	C1_00420W_A	orf19.6065	266	266	'unannotated_repeat_region'	-5493
Chr1	86054	snp	{'T': 1.0}	{'T': 0.4893238434163701, 'C': 0.5106761565836299}	{'C': '+0.51', 'T': '-0.51'}	GOH	C1_00540C_A	orf19.6054	0	0	'unannotated_repeat_region'	-23971		Chr1	67585	snp	{'C': 1.0}	{'C': 0.5129310344827587, 'T': 0.4870689655172414}	{'C': '-0.49', 'T': '+0.49'}	GOH	C1_00420W_A	orf19.6065	257	257	'unannotated_repeat_region'	-5502
Chr1	86395	snp	{'A': 0.48322147651006714, 'G': 0.5167785234899329}	{'G': 1.0}	{'G': '+0.48', 'A': '-0.48'}	LOH	C1_00540C_A	orf19.6054	0	0	'unannotated_repeat_region'	-24312		Chr1	67756	indel	{0: 0.9940476190476191, -1: 0.005952380952380952}	{0: 0.5296803652968036, 1: 0.4703196347031963}	{0: '-0.46', 1: '+0.47', -1: '-0.01'}	GOH	C1_00420W_A	orf19.6065	86	86	'unannotated_repeat_region'	-5673
Chr1	86400	snp	{'C': 0.4246575342465753, 'T': 0.5753424657534246}	{'T': 1.0}	{'C': '-0.42', 'T': '+0.42'}	LOH	C1_00540C_A	orf19.6054	0	0	'unannotated_repeat_region'	-24317		Chr1	68160	snp	{'A': 1.0}	{'A': 0.4775641025641026, 'G': 0.5192307692307693, 'N': 0.003205128205128205}	{'N': '+0.00', 'G': '+0.52', 'A': '-0.52'}	GOH	C1_00420W_A	orf19.6065	0	0	'unannotated_repeat_region'	-6077
Chr1	87090	snp	{'G': 1.0}	{'A': 0.4751131221719457, 'G': 0.5248868778280543}	{'G': '-0.48', 'A': '+0.48'}	GOH	C1_00540C_A	orf19.6054	0	0	'unannotated_repeat_region'	-25007		Chr1	68169	snp	{'C': 1.0}	{'C': 0.487012987012987, 'T': 0.512987012987013}	{'C': '-0.51', 'T': '+0.51'}	GOH	C1_00420W_A	orf19.6065	0	0	'unannotated_repeat_region'	-6086
Chr1	87323	snp	{'T': 1.0}	{'T': 0.48427672955974843, 'C': 0.5157232704402516}	{'C': '+0.52', 'T': '-0.52'}	GOH	C1_00540C_A	orf19.6054	-75	-75	'unannotated_repeat_region'	-25240		Chr1	69935	snp	{'C': 1.0}	{'T': 0.5, 'C': 0.49673202614379086, 'A': 0.0032679738562091504}	{'C': '-0.50', 'T': '+0.50', 'A': '+0.00'}	GOH	C1_00430W_A	orf19.6064	0	0	'unannotated_repeat_region'	-7852
Chr1	87507	snp	{'C': 1.0}	{'C': 0.48760330578512395, 'T': 0.512396694214876}	{'C': '-0.51', 'T': '+0.51'}	GOH	C1_00540C_A	orf19.6054	-259	-259	'unannotated_repeat_region'	-25424		Chr1	70032	snp	{'C': 1.0}	{'T': 0.494949494949495, 'C': 0.5, 'G': 0.0025252525252525255, 'N': 0.0025252525252525255}	{'C': '-0.50', 'G': '+0.00', 'N': '+0.00', 'T': '+0.49'}	GOH	C1_00430W_A	orf19.6064	0	0	'unannotated_repeat_region'	-7949
Chr1	87514	indel	{0: 0.984, -1: 0.016}	{0: 0.6131078224101479, -1: 0.386892177589852}	{0: '-0.37', -1: '+0.37'}	GOH	C1_00540C_A	orf19.6054	-266	-266	'unannotated_repeat_region'	-25431		Chr1	70152	snp	{'T': 1.0}	{'G': 0.5194805194805194, 'T': 0.4805194805194805}	{'G': '+0.52', 'T': '-0.52'}	GOH	C1_00430W_A	orf19.6064	0	0	'unannotated_repeat_region'	-8069
Chr1	87521	snp	{'A': 1.0}	{'A': 0.4610526315789474, 'G': 0.5368421052631579, 'C': 0.002105263157894737}	{'G': '+0.54', 'A': '-0.54', 'C': '+0.00'}	GOH	C1_00540C_A	orf19.6054	-273	-273	'unannotated_repeat_region'	-25438		Chr1	70773	snp	{'C': 0.5666666666666667, 'G': 0.43333333333333335}	{'G': 1.0}	{'C': '-0.57', 'G': '+0.57'}	LOH	C1_00430W_A	orf19.6064	0	0	'unannotated_repeat_region'	-8690
Chr1	87557	snp	{'C': 1.0}	{'C': 0.49242424242424243, 'T': 0.5075757575757576}	{'C': '-0.51', 'T': '+0.51'}	GOH	C1_00540C_A	orf19.6054	-309	-309	'unannotated_repeat_region'	-25474		Chr1	71027	snp	{'G': 1.0}	{'G': 0.5308641975308642, 'A': 0.4691358024691358}	{'G': '-0.47', 'A': '+0.47'}	GOH	UBP6	orf19.6063	40	40	'unannotated_repeat_region'	-8944
Chr1	87666	snp	{'A': 1.0}	{'C': 0.5258126195028681, 'T': 0.4722753346080306, 'A': 0.0019120458891013384}	{'A': '-1.00', 'C': '+0.53', 'T': '+0.47'}	GOH	CIS2	orf19.6053	233	233	'unannotated_repeat_region'	-25583		Chr1	71510	snp	{'C': 1.0}	{'T': 0.46037735849056605, 'C': 0.5358490566037736, 'G': 0.0037735849056603774}	{'C': '-0.46', 'G': '+0.00', 'T': '+0.46'}	GOH	UBP6	orf19.6063	0	0	'unannotated_repeat_region'	-9427
Chr1	87896	snp	{'C': 1.0}	{'C': 0.46693386773547096, 'A': 0.533066132264529}	{'A': '+0.53', 'C': '-0.53'}	GOH	CIS2	orf19.6053	3	3	'unannotated_repeat_region'	-25813		Chr1	71541	snp	{'G': 1.0}	{'G': 0.5354330708661418, 'A': 0.4645669291338583}	{'G': '-0.46', 'A': '+0.46'}	GOH	UBP6	orf19.6063	0	0	'unannotated_repeat_region'	-9458
Chr1	88025	snp	{'C': 1.0}	{'T': 0.4634146341463415, 'C': 0.5345528455284553, 'A': 0.0020325203252032522}	{'A': '+0.00', 'C': '-0.47', 'T': '+0.46'}	GOH	CIS2	orf19.6053	0	0	'unannotated_repeat_region'	-25942		Chr1	71618	snp	{'G': 1.0}	{'A': 0.46, 'G': 0.54}	{'G': '-0.46', 'A': '+0.46'}	GOH	UBP6	orf19.6063	0	0	'unannotated_repeat_region'	-9535
Chr1	88154	snp	{'A': 1.0}	{'T': 0.47358834244080145, 'A': 0.5264116575591985}	{'A': '-0.47', 'T': '+0.47'}	GOH	CIS2	orf19.6053	0	0	'unannotated_repeat_region'	-26071		Chr1	73163	indel	{0: 1.0}	{0: 0.012269938650306749, -1: 0.9877300613496932}	{0: '-0.99', -1: '+0.99'}		C1_00450C_A	orf19.6062.3	0	18	'unannotated_repeat_region'	-11080
Chr1	88365	snp	{'G': 1.0}	{'A': 0.4742647058823529, 'G': 0.5257352941176471}	{'G': '-0.47', 'A': '+0.47'}	GOH	CIS2	orf19.6053	0	0	'unannotated_repeat_region'	-26282		Chr1	73266	snp	{'G': 1.0}	{'A': 0.5231316725978647, 'G': 0.47686832740213525}	{'G': '-0.52', 'A': '+0.52'}	GOH	C1_00450C_A	orf19.6062.3	0	0	'unannotated_repeat_region'	-11183
Chr1	88583	snp	{'A': 1.0}	{'G': 0.5314401622718052, 'A': 0.4685598377281947}	{'G': '+0.53', 'A': '-0.53'}	GOH	CIS2	orf19.6053	0	0	'unannotated_repeat_region'	-26500		Chr1	73378	indel	{0: 1.0}	{0: 0.5135135135135135, 1: 0.4864864864864865}	{0: '-0.49', 1: '+0.49'}	GOH	C1_00450C_A	orf19.6062.3	-95	-95	'unannotated_repeat_region'	-11295
Chr1	88625	snp	{'T': 1.0}	{'T': 0.47297297297297297, 'C': 0.527027027027027}	{'C': '+0.53', 'T': '-0.53'}	GOH	CIS2	orf19.6053	0	0	'unannotated_repeat_region'	-26542		Chr1	73405	indel	{0: 0.9932432432432432, 1: 0.006756756756756757}	{0: 0.5150375939849624, -1: 0.4699248120300752, -2: 0.011278195488721804, 1: 0.0037593984962406013}	{0: '-0.48', 1: '-0.00', -1: '+0.47', -2: '+0.01'}	GOH	C1_00450C_A	orf19.6062.3	-122	-122	'unannotated_repeat_region'	-11322
Chr1	88640	snp	{'A': 1.0}	{'G': 0.5232558139534884, 'A': 0.47674418604651164}	{'G': '+0.52', 'A': '-0.52'}	GOH	CIS2	orf19.6053	0	0	'unannotated_repeat_region'	-26557		Chr1	73819	snp	{'A': 1.0}	{'T': 0.47530864197530864, 'A': 0.5246913580246914}	{'T': '+0.48', 'A': '-0.48'}	GOH	C1_00460W_A	orf19.6062	0	0	'unannotated_repeat_region'	-11736
Chr1	88646	snp	{'C': 1.0}	{'C': 0.48084291187739464, 'A': 0.5191570881226054}	{'A': '+0.52', 'C': '-0.52'}	GOH	CIS2	orf19.6053	0	0	'unannotated_repeat_region'	-26563		Chr1	73825	snp	{'G': 1.0}	{'G': 0.5333333333333333, 'A': 0.4666666666666667}	{'G': '-0.47', 'A': '+0.47'}	GOH	C1_00460W_A	orf19.6062	0	0	'unannotated_repeat_region'	-11742
Chr1	89035	snp	{'A': 0.55, 'G': 0.45}	{'G': 1.0}	{'G': '+0.55', 'A': '-0.55'}	LOH	CIS2	orf19.6053	0	0	'unannotated_repeat_region'	-26952		Chr1	73859	snp	{'A': 1.0}	{'T': 0.4542483660130719, 'A': 0.5392156862745098, 'G': 0.006535947712418301}	{'G': '+0.01', 'T': '+0.45', 'A': '-0.46'}	GOH	C1_00460W_A	orf19.6062	0	0	'unannotated_repeat_region'	-11776
Chr1	89637	snp	{'A': 1.0}	{'T': 0.4505703422053232, 'A': 0.5494296577946768}	{'A': '-0.45', 'T': '+0.45'}	GOH	CIS2	orf19.6053	0	0	'unannotated_repeat_region'	-27554		Chr1	73912	snp	{'T': 1.0}	{'T': 0.6096256684491979, 'G': 0.39037433155080214}	{'G': '+0.39', 'T': '-0.39'}	GOH	C1_00460W_A	orf19.6062	-12	-12	'unannotated_repeat_region'	-11829
Chr1	89639	snp	{'C': 1.0}	{'T': 0.9980916030534351, 'C': 0.0019083969465648854}	{'C': '-1.00', 'T': '+1.00'}		CIS2	orf19.6053	0	0	'unannotated_repeat_region'	-27556		Chr1	73914	snp	{'T': 1.0}	{'T': 0.6096256684491979, 'C': 0.39037433155080214}	{'C': '+0.39', 'T': '-0.39'}	GOH	C1_00460W_A	orf19.6062	-14	-14	'unannotated_repeat_region'	-11831
Chr1	89754	snp	{'A': 1.0}	{'G': 0.5148936170212766, 'A': 0.4851063829787234}	{'G': '+0.51', 'A': '-0.51'}	GOH	CIS2	orf19.6053	0	0	'unannotated_repeat_region'	-27671		Chr1	73917	snp	{'C': 0.9929577464788732, 'N': 0.007042253521126761}	{'C': 0.6096256684491979, 'T': 0.39037433155080214}	{'C': '-0.38', 'N': '-0.01', 'T': '+0.39'}	GOH	C1_00460W_A	orf19.6062	-17	-17	'unannotated_repeat_region'	-11834
Chr1	90191	snp	{'A': 1.0}	{'C': 0.5183585313174947, 'A': 0.4816414686825054}	{'A': '-0.52', 'C': '+0.52'}	GOH	CNS1	orf19.6052	0	0	'unannotated_repeat_region'	-28108		Chr1	73920	snp	{'T': 1.0}	{'T': 0.6032608695652174, 'C': 0.3967391304347826}	{'C': '+0.40', 'T': '-0.40'}	GOH	C1_00460W_A	orf19.6062	-20	-20	'unannotated_repeat_region'	-11837
Chr1	90777	snp	{'C': 0.9929577464788732, 'A': 0.007042253521126761}	{'A': 0.49221789883268485, 'C': 0.5077821011673151}	{'A': '+0.49', 'C': '-0.49'}	GOH	CNS1	orf19.6052	0	0	'unannotated_repeat_region'	-28694		Chr1	74203	snp	{'C': 1.0}	{'C': 0.4766355140186916, 'T': 0.5202492211838006, 'G': 0.003115264797507788}	{'C': '-0.52', 'G': '+0.00', 'T': '+0.52'}	GOH	C1_00470C_A	orf19.6061	0	0	'unannotated_repeat_region'	-12120
Chr1	91100	snp	{'T': 1.0}	{'T': 0.5295315682281059, 'C': 0.4684317718940937, 'G': 0.002036659877800407}	{'G': '+0.00', 'C': '+0.47', 'T': '-0.47'}	GOH	CNS1	orf19.6052	0	0	'unannotated_repeat_region'	-29017		Chr1	74773	snp	{'G': 1.0}	{'G': 0.5283018867924528, 'A': 0.46900269541778977, 'T': 0.0026954177897574125}	{'T': '+0.00', 'G': '-0.47', 'A': '+0.47'}	GOH	C1_00470C_A	orf19.6061	0	0	'unannotated_repeat_region'	-12690
Chr1	91840	snp	{'C': 1.0}	{'T': 0.5229357798165137, 'C': 0.47522935779816516, 'A': 0.001834862385321101}	{'A': '+0.00', 'C': '-0.52', 'T': '+0.52'}	GOH	C1_00570C_A	orf19.6049	0	0	'unannotated_repeat_region'	-29757		Chr1	75506	snp	{'G': 1.0}	{'G': 0.5801526717557252, 'A': 0.4198473282442748}	{'G': '-0.42', 'A': '+0.42'}	GOH	GCN20	orf19.6060	66	66	'unannotated_repeat_region'	-13423
Chr1	91895	snp	{'G': 1.0}	{'A': 0.4804270462633452, 'G': 0.5195729537366548}	{'G': '-0.48', 'A': '+0.48'}	GOH	C1_00570C_A	orf19.6049	0	0	'unannotated_repeat_region'	-29812		Chr1	76275	snp	{'A': 1.0}	{'G': 0.49002849002849, 'A': 0.5071225071225072, 'C': 0.002849002849002849}	{'C': '+0.00', 'G': '+0.49', 'A': '-0.49'}	GOH	GCN20	orf19.6060	0	0	'unannotated_repeat_region'	-14192
Chr1	91952	snp	{'C': 1.0}	{'C': 0.48987108655616945, 'T': 0.5101289134438306}	{'C': '-0.51', 'T': '+0.51'}	GOH	C1_00570C_A	orf19.6049	0	0	'unannotated_repeat_region'	-29869		Chr1	76413	snp	{'G': 0.9274193548387096, 'T': 0.07258064516129033}	{'T': 0.9967948717948718, 'G': 0.003205128205128205}	{'T': '+0.92', 'G': '-0.92'}		GCN20	orf19.6060	0	0	'unannotated_repeat_region'	-14330
Chr1	92146	snp	{'C': 0.5929203539823009, 'A': 0.40707964601769914}	{'C': 1.0}	{'A': '-0.41', 'C': '+0.41'}	LOH	C1_00570C_A	orf19.6049	0	0	'unannotated_repeat_region'	-30063		Chr1	77280	snp	{'A': 0.44047619047619047, 'G': 0.5595238095238095}	{'G': 1.0}	{'G': '+0.44', 'A': '-0.44'}	LOH	GCN20	orf19.6060	0	0	'unannotated_repeat_region'	-15197
Chr1	92699	snp	{'C': 1.0}	{'C': 0.5289256198347108, 'T': 0.47107438016528924}	{'C': '-0.47', 'T': '+0.47'}	GOH	C1_00570C_A	orf19.6049	0	0	'unannotated_repeat_region'	-30616		Chr1	77457	snp	{'A': 1.0}	{'G': 0.4634146341463415, 'A': 0.5331010452961672, 'C': 0.003484320557491289}	{'C': '+0.00', 'G': '+0.46', 'A': '-0.47'}	GOH	GCN20	orf19.6060	0	0	'unannotated_repeat_region'	-15374
Chr1	92793	snp	{'G': 1.0}	{'C': 0.45746691871455575, 'G': 0.5425330812854442}	{'G': '-0.46', 'C': '+0.46'}	GOH	C1_00570C_A	orf19.6049	0	0	'unannotated_repeat_region'	-30710		Chr1	77541	snp	{'C': 1.0}	{'T': 0.44485294117647056, 'C': 0.5514705882352942, 'G': 0.003676470588235294}	{'C': '-0.45', 'G': '+0.00', 'T': '+0.44'}	GOH	GCN20	orf19.6060	0	0	'unannotated_repeat_region'	-15458
Chr1	93058	snp	{'T': 1.0}	{'T': 0.5418994413407822, 'A': 0.4581005586592179}	{'A': '+0.46', 'T': '-0.46'}	GOH	C1_00570C_A	orf19.6049	0	0	'unannotated_repeat_region'	-30975		Chr1	77875	snp	{'T': 1.0}	{'T': 0.508695652173913, 'G': 0.49130434782608695}	{'G': '+0.49', 'T': '-0.49'}	GOH	GCN20	orf19.6060	-47	-47	'unannotated_repeat_region'	-15792
Chr1	93237	snp	{'G': 1.0}	{'A': 0.48440366972477067, 'G': 0.5155963302752293}	{'G': '-0.48', 'A': '+0.48'}	GOH	C1_00570C_A	orf19.6049	0	0	'unannotated_repeat_region'	-31154		Chr1	77880	indel	{0: 0.9185185185185185, -1: 0.044444444444444446, 1: 0.037037037037037035}	{0: 0.5347826086956522, 2: 0.41739130434782606, 3: 0.030434782608695653, 1: 0.013043478260869565, -1: 0.004347826086956522}	{0: '-0.38', 1: '-0.02', 2: '+0.42', 3: '+0.03', -1: '-0.04'}	GOH	GCN20	orf19.6060	-52	-52	'unannotated_repeat_region'	-15797
Chr1	93291	snp	{'G': 1.0}	{'A': 0.4709090909090909, 'G': 0.5290909090909091}	{'G': '-0.47', 'A': '+0.47'}	GOH	C1_00570C_A	orf19.6049	0	0	'unannotated_repeat_region'	-31208		Chr1	78362	snp	{'G': 0.5534591194968553, 'A': 0.44654088050314467}	{'G': 0.9967213114754099, 'C': 0.003278688524590164}	{'C': '+0.00', 'G': '+0.44', 'A': '-0.45'}	LOH	TTR1	orf19.6059	0	0	'unannotated_repeat_region'	-16279
Chr1	93326	snp	{'G': 1.0}	{'C': 0.5206766917293233, 'G': 0.4793233082706767}	{'G': '-0.52', 'C': '+0.52'}	GOH	C1_00570C_A	orf19.6049	0	0	'unannotated_repeat_region'	-31243		Chr1	78383	snp	{'A': 1.0}	{'A': 0.48, 'G': 0.52}	{'G': '+0.52', 'A': '-0.52'}	GOH	TTR1	orf19.6059	-16	-16	'unannotated_repeat_region'	-16300
Chr1	93467	snp	{'T': 1.0}	{'C': 0.994263862332696, 'T': 0.0057361376673040155}	{'C': '+0.99', 'T': '-0.99'}		C1_00570C_A	orf19.6049	0	0	'unannotated_repeat_region'	-31384		Chr1	78526	indel	{0: 1.0}	{0: 0.5408163265306123, -1: 0.45918367346938777}	{0: '-0.46', -1: '+0.46'}	GOH	GLO1	orf19.6058	114	114	'unannotated_repeat_region'	-16443
Chr1	93603	snp	{'T': 0.5652173913043478, 'A': 0.43478260869565216}	{'T': 1.0}	{'A': '-0.43', 'T': '+0.43'}	LOH	C1_00570C_A	orf19.6049	0	0	'unannotated_repeat_region'	-31520		Chr1	78539	snp	{'C': 1.0}	{'T': 0.5331125827814569, 'C': 0.46688741721854304}	{'C': '-0.53', 'T': '+0.53'}	GOH	GLO1	orf19.6058	101	101	'unannotated_repeat_region'	-16456
Chr1	93642	snp	{'G': 1.0}	{'A': 0.47755834829443444, 'G': 0.5224416517055656}	{'G': '-0.48', 'A': '+0.48'}	GOH	C1_00570C_A	orf19.6049	0	0	'unannotated_repeat_region'	-31559		Chr1	78593	indel	{0: 1.0}	{0: 0.549520766773163, -3: 0.4504792332268371}	{0: '-0.45', -3: '+0.45'}	GOH	GLO1	orf19.6058	47	47	'unannotated_repeat_region'	-16510
Chr1	93866	indel	{0: 0.9568965517241379, -1: 0.034482758620689655, 1: 0.008620689655172414}	{0: 0.5654885654885655, -1: 0.43243243243243246, 1: 0.002079002079002079}	{0: '-0.39', 1: '-0.01', -1: '+0.40'}	GOH	C1_00580W_A	orf19.6048	103	103	'unannotated_repeat_region'	-31783		Chr1	78917	snp	{'G': 0.5511811023622047, 'A': 0.44881889763779526}	{'G': 1.0}	{'G': '+0.45', 'A': '-0.45'}	LOH	GLO1	orf19.6058	0	0	'unannotated_repeat_region'	-16834
Chr1	94023	snp	{'C': 1.0}	{'C': 0.4879852125693161, 'T': 0.512014787430684}	{'C': '-0.51', 'T': '+0.51'}	GOH	C1_00580W_A	orf19.6048	0	0	'unannotated_repeat_region'	-31940		Chr1	79543	snp	{'C': 1.0}	{'T': 0.483974358974359, 'C': 0.5128205128205128, 'A': 0.003205128205128205}	{'C': '-0.49', 'T': '+0.48', 'A': '+0.00'}	GOH	GLO1	orf19.6058	0	0	'unannotated_repeat_region'	-17460
Chr1	94557	snp	{'A': 1.0}	{'A': 0.5242214532871973, 'G': 0.4757785467128028}	{'G': '+0.48', 'A': '-0.48'}	GOH	C1_00580W_A	orf19.6048	0	0	'unannotated_repeat_region'	31950		Chr1	80507	snp	{'A': 0.9938271604938271, 'T': 0.006172839506172839}	{'G': 0.4696969696969697, 'A': 0.5303030303030303}	{'G': '+0.47', 'T': '-0.01', 'A': '-0.46'}	GOH	C1_00510W_A	orf19.6057	0	0	'unannotated_repeat_region'	-18424
Chr1	94575	snp	{'C': 0.9548872180451128, 'T': 0.045112781954887216}	{'T': 1.0}	{'C': '-0.95', 'T': '+0.95'}		C1_00580W_A	orf19.6048	0	0	'unannotated_repeat_region'	31932		Chr1	81212	snp	{'C': 1.0}	{'T': 0.49019607843137253, 'C': 0.5098039215686274}	{'C': '-0.49', 'T': '+0.49'}	GOH	C1_00520W_A	orf19.6056	20	20	'unannotated_repeat_region'	-19129
Chr1	94680	snp	{'T': 1.0}	{'C': 0.5, 'T': 0.5}	{'C': '+0.50', 'T': '-0.50'}	GOH	C1_00580W_A	orf19.6048	0	0	'unannotated_repeat_region'	31827		Chr1	81264	snp	{'C': 1.0}	{'C': 0.5099009900990099, 'T': 0.4900990099009901}	{'C': '-0.49', 'T': '+0.49'}	GOH	C1_00520W_A	orf19.6056	0	0	'unannotated_repeat_region'	-19181
Chr1	95082	snp	{'T': 1.0}	{'T': 0.5741324921135647, 'A': 0.42586750788643535}	{'A': '+0.43', 'T': '-0.43'}	GOH	TUF1	orf19.6047	131	131	'unannotated_repeat_region'	31425		Chr1	81314	snp	{'G': 1.0}	{'G': 0.5193798449612403, 'A': 0.4806201550387597}	{'G': '-0.48', 'A': '+0.48'}	GOH	C1_00520W_A	orf19.6056	0	0	'unannotated_repeat_region'	-19231
Chr1	95194	snp	{'T': 1.0}	{'T': 0.506198347107438, 'C': 0.493801652892562}	{'C': '+0.49', 'T': '-0.49'}	GOH	TUF1	orf19.6047	19	19	'unannotated_repeat_region'	31313		Chr1	82603	snp	{'G': 1.0}	{'G': 0.49666666666666665, 'A': 0.5033333333333333}	{'G': '-0.50', 'A': '+0.50'}	GOH	C1_00530C_A	orf19.6055	0	0	'unannotated_repeat_region'	-20520
Chr1	95699	snp	{'C': 1.0}	{'T': 1.0}	{'C': '-1.00', 'T': '+1.00'}		TUF1	orf19.6047	0	0	'unannotated_repeat_region'	30808		Chr1	84061	snp	{'A': 1.0}	{'A': 0.5057142857142857, 'G': 0.4942857142857143}	{'G': '+0.49', 'A': '-0.49'}	GOH	C1_00530C_A	orf19.6055	0	0	'unannotated_repeat_region'	-21978
Chr1	95828	snp	{'C': 1.0}	{'T': 1.0}	{'C': '-1.00', 'T': '+1.00'}		TUF1	orf19.6047	0	0	'unannotated_repeat_region'	30679		Chr1	84075	snp	{'C': 1.0}	{'T': 0.48450704225352115, 'C': 0.5154929577464789}	{'C': '-0.48', 'T': '+0.48'}	GOH	C1_00530C_A	orf19.6055	0	0	'unannotated_repeat_region'	-21992
Chr1	96561	snp	{'G': 1.0}	{'A': 0.504424778761062, 'G': 0.49557522123893805}	{'G': '-0.50', 'A': '+0.50'}	GOH	TUF1	orf19.6047	-67	-67	'unannotated_repeat_region'	29946		Chr1	84160	snp	{'G': 1.0}	{'T': 0.4594594594594595, 'G': 0.5405405405405406}	{'T': '+0.46', 'G': '-0.46'}	GOH	C1_00530C_A	orf19.6055	0	0	'unannotated_repeat_region'	-22077
Chr1	96903	snp	{'C': 1.0}	{'C': 0.5147313691507799, 'G': 0.4852686308492201}	{'G': '+0.49', 'C': '-0.49'}	GOH	APC1	orf19.6046	0	0	'unannotated_repeat_region'	29604		Chr1	84971	indel	{0: 0.9605263157894737, 1: 0.019736842105263157, -1: 0.019736842105263157}	{0: 0.4878048780487805, 1: 0.5, -1: 0.006097560975609756, 2: 0.006097560975609756}	{0: '-0.47', 1: '+0.48', 2: '+0.01', -1: '-0.01'}	GOH	C1_00540C_A	orf19.6054	108	108	'unannotated_repeat_region'	-22888
Chr1	97139	snp	{'G': 1.0}	{'C': 0.5086342229199372, 'G': 0.4913657770800628}	{'G': '-0.51', 'C': '+0.51'}	GOH	APC1	orf19.6046	0	0	'unannotated_repeat_region'	29368		Chr1	85422	snp	{'C': 0.43529411764705883, 'T': 0.5647058823529412}	{'T': 1.0}	{'C': '-0.44', 'T': '+0.44'}	LOH	C1_00540C_A	orf19.6054	0	0	'unannotated_repeat_region'	-23339
Chr1	97280	snp	{'C': 1.0}	{'G': 0.457286432160804, 'C': 0.542713567839196}	{'G': '+0.46', 'C': '-0.46'}	GOH	APC1	orf19.6046	0	0	'unannotated_repeat_region'	29227		Chr1	85899	snp	{'A': 1.0}	{'A': 0.46601941747572817, 'G': 0.5339805825242718}	{'G': '+0.53', 'A': '-0.53'}	GOH	C1_00540C_A	orf19.6054	0	0	'unannotated_repeat_region'	-23816
Chr1	97422	snp	{'A': 1.0}	{'A': 0.5416036308623298, 'G': 0.4568835098335855, 'N': 0.0015128593040847202}	{'G': '+0.46', 'N': '+0.00', 'A': '-0.46'}	GOH	APC1	orf19.6046	0	0	'unannotated_repeat_region'	29085		Chr1	86035	snp	{'C': 0.9246575342465754, 'G': 0.07534246575342465}	{'G': 1.0}	{'C': '-0.92', 'G': '+0.92'}		C1_00540C_A	orf19.6054	0	0	'unannotated_repeat_region'	-23952
Chr1	97854	snp	{'T': 0.568, 'C': 0.432}	{'C': 1.0}	{'C': '+0.57', 'T': '-0.57'}	LOH	APC1	orf19.6046	0	0	'unannotated_repeat_region'	28653		Chr1	86395	snp	{'A': 0.48322147651006714, 'G': 0.5167785234899329}	{'G': 1.0}	{'G': '+0.48', 'A': '-0.48'}	LOH	C1_00540C_A	orf19.6054	0	0	'unannotated_repeat_region'	-24312
Chr1	97861	snp	{'C': 0.42063492063492064, 'T': 0.5793650793650794}	{'T': 1.0}	{'C': '-0.42', 'T': '+0.42'}	LOH	APC1	orf19.6046	0	0	'unannotated_repeat_region'	28646		Chr1	86400	snp	{'C': 0.4246575342465753, 'T': 0.5753424657534246}	{'T': 1.0}	{'C': '-0.42', 'T': '+0.42'}	LOH	C1_00540C_A	orf19.6054	0	0	'unannotated_repeat_region'	-24317
Chr1	97938	snp	{'C': 1.0}	{'G': 1.0}	{'G': '+1.00', 'C': '-1.00'}		APC1	orf19.6046	0	0	'unannotated_repeat_region'	28569		Chr1	87090	snp	{'G': 1.0}	{'A': 0.5021645021645021, 'G': 0.49783549783549785}	{'G': '-0.50', 'A': '+0.50'}	GOH	C1_00540C_A	orf19.6054	0	0	'unannotated_repeat_region'	-25007
Chr1	97945	snp	{'A': 1.0}	{'G': 0.99800796812749, 'A': 0.00199203187250996}	{'G': '+1.00', 'A': '-1.00'}		APC1	orf19.6046	0	0	'unannotated_repeat_region'	28562		Chr1	87323	snp	{'T': 1.0}	{'T': 0.5, 'C': 0.5}	{'C': '+0.50', 'T': '-0.50'}	GOH	C1_00540C_A	orf19.6054	-75	-75	'unannotated_repeat_region'	-25240
Chr1	97952	snp	{'A': 1.0}	{'C': 1.0}	{'A': '-1.00', 'C': '+1.00'}		APC1	orf19.6046	0	0	'unannotated_repeat_region'	28555		Chr1	87507	snp	{'C': 1.0}	{'C': 0.5172413793103449, 'T': 0.4827586206896552}	{'C': '-0.48', 'T': '+0.48'}	GOH	C1_00540C_A	orf19.6054	-259	-259	'unannotated_repeat_region'	-25424
Chr1	97973	snp	{'C': 0.5909090909090909, 'T': 0.4090909090909091}	{'T': 1.0}	{'C': '-0.59', 'T': '+0.59'}	LOH	APC1	orf19.6046	0	0	'unannotated_repeat_region'	28534		Chr1	87521	snp	{'A': 1.0}	{'G': 0.48773006134969327, 'A': 0.5122699386503068}	{'G': '+0.49', 'A': '-0.49'}	GOH	C1_00540C_A	orf19.6054	-273	-273	'unannotated_repeat_region'	-25438
Chr1	97974	snp	{'A': 0.5877862595419847, 'G': 0.4122137404580153}	{'A': 0.9980237154150198, 'T': 0.001976284584980237}	{'G': '-0.41', 'A': '+0.41', 'T': '+0.00'}	LOH	APC1	orf19.6046	0	0	'unannotated_repeat_region'	28533		Chr1	87557	snp	{'C': 1.0}	{'T': 0.47606382978723405, 'C': 0.523936170212766}	{'C': '-0.48', 'T': '+0.48'}	GOH	C1_00540C_A	orf19.6054	-309	-309	'unannotated_repeat_region'	-25474
Chr1	97988	snp	{'A': 1.0}	{'G': 0.9939516129032258, 'A': 0.006048387096774193}	{'G': '+0.99', 'A': '-0.99'}		APC1	orf19.6046	0	0	'unannotated_repeat_region'	28519		Chr1	87666	snp	{'A': 1.0}	{'A': 0.4859550561797753, 'C': 0.5140449438202247}	{'C': '+0.51', 'A': '-0.51'}	GOH	CIS2	orf19.6053	233	233	'unannotated_repeat_region'	-25583
Chr1	98690	snp	{'C': 0.4276729559748428, 'T': 0.5723270440251572}	{'T': 1.0}	{'C': '-0.43', 'T': '+0.43'}	LOH	APC1	orf19.6046	0	0	'unannotated_repeat_region'	27817		Chr1	88365	snp	{'G': 1.0}	{'A': 0.4845679012345679, 'G': 0.5123456790123457, 'C': 0.0030864197530864196}	{'C': '+0.00', 'G': '-0.49', 'A': '+0.48'}	GOH	CIS2	orf19.6053	0	0	'unannotated_repeat_region'	-26282
Chr1	98747	snp	{'G': 0.5602409638554217, 'A': 0.4397590361445783}	{'A': 1.0}	{'G': '-0.56', 'A': '+0.56'}	LOH	APC1	orf19.6046	0	0	'unannotated_repeat_region'	27760		Chr1	89035	snp	{'A': 0.55, 'G': 0.45}	{'G': 0.9971590909090909, 'C': 0.002840909090909091}	{'C': '+0.00', 'G': '+0.55', 'A': '-0.55'}	LOH	CIS2	orf19.6053	0	0	'unannotated_repeat_region'	-26952
Chr1	99263	snp	{'T': 1.0}	{'G': 0.4692737430167598, 'T': 0.5307262569832403}	{'G': '+0.47', 'T': '-0.47'}	GOH	APC1	orf19.6046	0	0	'unannotated_repeat_region'	27244		Chr1	89637	snp	{'A': 1.0}	{'A': 0.5213032581453634, 'T': 0.47619047619047616, 'C': 0.002506265664160401}	{'C': '+0.00', 'T': '+0.48', 'A': '-0.48'}	GOH	CIS2	orf19.6053	0	0	'unannotated_repeat_region'	-27554
Chr1	99448	snp	{'T': 1.0}	{'T': 0.5112474437627812, 'A': 0.002044989775051125, 'C': 0.4867075664621677}	{'A': '+0.00', 'C': '+0.49', 'T': '-0.49'}	GOH	APC1	orf19.6046	0	0	'unannotated_repeat_region'	27059		Chr1	89639	snp	{'C': 1.0}	{'T': 0.4763092269326683, 'C': 0.5211970074812967, 'A': 0.0024937655860349127}	{'C': '-0.48', 'T': '+0.48', 'A': '+0.00'}	GOH	CIS2	orf19.6053	0	0	'unannotated_repeat_region'	-27556
Chr1	99578	snp	{'T': 1.0}	{'C': 0.47739602169981915, 'T': 0.5226039783001808}	{'C': '+0.48', 'T': '-0.48'}	GOH	APC1	orf19.6046	0	0	'unannotated_repeat_region'	26929		Chr1	89754	snp	{'A': 1.0}	{'G': 0.4807692307692308, 'A': 0.5192307692307693}	{'G': '+0.48', 'A': '-0.48'}	GOH	CIS2	orf19.6053	0	0	'unannotated_repeat_region'	-27671
Chr1	99650	snp	{'C': 1.0}	{'T': 0.508833922261484, 'C': 0.48939929328621906, 'G': 0.0017667844522968198}	{'G': '+0.00', 'C': '-0.51', 'T': '+0.51'}	GOH	APC1	orf19.6046	0	0	'unannotated_repeat_region'	26857		Chr1	90010	snp	{'C': 1.0}	{'C': 0.5155709342560554, 'T': 0.4844290657439446}	{'C': '-0.48', 'T': '+0.48'}	GOH	CNS1	orf19.6052	88	88	'unannotated_repeat_region'	-27927
Chr1	99842	snp	{'G': 1.0}	{'G': 0.49683544303797467, 'A': 0.5015822784810127, 'T': 0.0015822784810126582}	{'G': '-0.50', 'A': '+0.50', 'T': '+0.00'}	GOH	APC1	orf19.6046	0	0	'unannotated_repeat_region'	26665		Chr1	90191	snp	{'A': 1.0}	{'C': 0.4701492537313433, 'A': 0.5261194029850746, 'T': 0.0037313432835820895}	{'C': '+0.47', 'T': '+0.00', 'A': '-0.47'}	GOH	CNS1	orf19.6052	0	0	'unannotated_repeat_region'	-28108
Chr1	99923	snp	{'T': 1.0}	{'C': 0.4675118858954041, 'T': 0.5324881141045958}	{'C': '+0.47', 'T': '-0.47'}	GOH	APC1	orf19.6046	0	0	'unannotated_repeat_region'	26584		Chr1	90777	snp	{'C': 0.9929577464788732, 'A': 0.007042253521126761}	{'C': 0.527972027972028, 'A': 0.47202797202797203}	{'C': '-0.46', 'A': '+0.46'}	GOH	CNS1	orf19.6052	0	0	'unannotated_repeat_region'	-28694
Chr1	100010	snp	{'A': 1.0}	{'A': 0.49325337331334335, 'G': 0.5052473763118441, 'C': 0.0014992503748125937}	{'G': '+0.51', 'A': '-0.51', 'C': '+0.00'}	GOH	APC1	orf19.6046	0	0	'unannotated_repeat_region'	26497		Chr1	91100	snp	{'T': 1.0}	{'C': 0.5041551246537396, 'T': 0.4903047091412742, 'G': 0.002770083102493075, 'A': 0.002770083102493075}	{'C': '+0.50', 'G': '+0.00', 'T': '-0.51', 'A': '+0.00'}	GOH	CNS1	orf19.6052	0	0	'unannotated_repeat_region'	-29017
Chr1	100213	snp	{'C': 0.475177304964539, 'T': 0.5177304964539007, 'A': 0.0070921985815602835}	{'T': 1.0}	{'A': '-0.01', 'C': '-0.48', 'T': '+0.48'}	LOH	APC1	orf19.6046	0	0	'unannotated_repeat_region'	26294		Chr1	91840	snp	{'C': 1.0}	{'T': 0.48344370860927155, 'C': 0.5165562913907285}	{'C': '-0.48', 'T': '+0.48'}	GOH	C1_00570C_A	orf19.6049	0	0	'unannotated_repeat_region'	-29757
Chr1	100502	snp	{'C': 0.4563758389261745, 'T': 0.5436241610738255}	{'T': 1.0}	{'C': '-0.46', 'T': '+0.46'}	LOH	APC1	orf19.6046	0	0	'unannotated_repeat_region'	26005		Chr1	92146	snp	{'C': 0.5929203539823009, 'A': 0.40707964601769914}	{'C': 0.9971098265895953, 'A': 0.002890173410404624}	{'C': '+0.40', 'A': '-0.40'}	LOH	C1_00570C_A	orf19.6049	0	0	'unannotated_repeat_region'	-30063
Chr1	100643	snp	{'C': 1.0}	{'T': 0.5392491467576792, 'C': 0.46075085324232085}	{'C': '-0.54', 'T': '+0.54'}	GOH	APC1	orf19.6046	0	0	'unannotated_repeat_region'	25864		Chr1	92262	snp	{'G': 1.0}	{'G': 0.5512820512820513, 'C': 0.44871794871794873}	{'C': '+0.45', 'G': '-0.45'}	GOH	C1_00570C_A	orf19.6049	0	0	'unannotated_repeat_region'	-30179
Chr1	100709	snp	{'T': 1.0}	{'T': 0.5009416195856874, 'A': 0.4990583804143126}	{'A': '+0.50', 'T': '-0.50'}	GOH	APC1	orf19.6046	0	0	'unannotated_repeat_region'	25798		Chr1	92271	snp	{'C': 1.0}	{'T': 0.4560260586319218, 'C': 0.5439739413680782}	{'C': '-0.46', 'T': '+0.46'}	GOH	C1_00570C_A	orf19.6049	0	0	'unannotated_repeat_region'	-30188
Chr1	100712	snp	{'T': 1.0}	{'T': 0.49242424242424243, 'C': 0.5075757575757576}	{'C': '+0.51', 'T': '-0.51'}	GOH	APC1	orf19.6046	0	0	'unannotated_repeat_region'	25795		Chr1	92699	snp	{'C': 1.0}	{'T': 0.47848101265822784, 'C': 0.5189873417721519, 'A': 0.002531645569620253}	{'C': '-0.48', 'T': '+0.48', 'A': '+0.00'}	GOH	C1_00570C_A	orf19.6049	0	0	'unannotated_repeat_region'	-30616
Chr1	100718	snp	{'A': 1.0}	{'A': 0.488929889298893, 'G': 0.511070110701107}	{'G': '+0.51', 'A': '-0.51'}	GOH	APC1	orf19.6046	0	0	'unannotated_repeat_region'	25789		Chr1	92793	snp	{'G': 1.0}	{'C': 0.463768115942029, 'G': 0.5362318840579711}	{'C': '+0.46', 'G': '-0.46'}	GOH	C1_00570C_A	orf19.6049	0	0	'unannotated_repeat_region'	-30710
Chr1	101373	snp	{'C': 1.0}	{'G': 0.48118811881188117, 'C': 0.5188118811881188}	{'G': '+0.48', 'C': '-0.48'}	GOH	APC1	orf19.6046	0	0	'unannotated_repeat_region'	25134		Chr1	93326	snp	{'G': 1.0}	{'G': 0.4742857142857143, 'C': 0.5257142857142857}	{'C': '+0.53', 'G': '-0.53'}	GOH	C1_00570C_A	orf19.6049	0	0	'unannotated_repeat_region'	-31243
Chr1	101817	snp	{'A': 1.0}	{'A': 0.5352622061482821, 'T': 0.46473779385171793}	{'A': '-0.46', 'T': '+0.46'}	GOH	PSD1	orf19.6045	0	0	'unannotated_repeat_region'	24690		Chr1	93467	snp	{'T': 1.0}	{'C': 0.46397694524495675, 'T': 0.5360230547550432}	{'C': '+0.46', 'T': '-0.46'}	GOH	C1_00570C_A	orf19.6049	0	0	'unannotated_repeat_region'	-31384
Chr1	102113	snp	{'G': 1.0}	{'A': 0.491588785046729, 'G': 0.508411214953271}	{'G': '-0.49', 'A': '+0.49'}	GOH	PSD1	orf19.6045	0	0	'unannotated_repeat_region'	24394		Chr1	93603	snp	{'T': 0.5652173913043478, 'A': 0.43478260869565216}	{'T': 1.0}	{'T': '+0.43', 'A': '-0.43'}	LOH	C1_00570C_A	orf19.6049	0	0	'unannotated_repeat_region'	-31520
Chr1	102508	snp	{'G': 1.0}	{'G': 0.473967684021544, 'C': 0.526032315978456}	{'G': '-0.53', 'C': '+0.53'}	GOH	PSD1	orf19.6045	0	0	'unannotated_repeat_region'	23999		Chr1	93642	snp	{'G': 1.0}	{'G': 0.5565749235474006, 'A': 0.4434250764525994}	{'G': '-0.44', 'A': '+0.44'}	GOH	C1_00570C_A	orf19.6049	0	0	'unannotated_repeat_region'	-31559
Chr1	103289	snp	{'T': 1.0}	{'T': 0.5017421602787456, 'C': 0.49825783972125437}	{'C': '+0.50', 'T': '-0.50'}	GOH	PSD1	orf19.6045	0	0	'unannotated_repeat_region'	23218		Chr1	93866	indel	{0: 0.9568965517241379, -1: 0.034482758620689655, 1: 0.008620689655172414}	{0: 0.5278688524590164, -1: 0.46557377049180326, 1: 0.006557377049180328}	{0: '-0.43', 1: '-0.00', -1: '+0.43'}	GOH	C1_00580W_A	orf19.6048	103	103	'unannotated_repeat_region'	-31783
Chr1	103451	snp	{'G': 1.0}	{'C': 0.526615969581749, 'G': 0.47338403041825095}	{'G': '-0.53', 'C': '+0.53'}	GOH	PSD1	orf19.6045	0	0	'unannotated_repeat_region'	23056		Chr1	94557	snp	{'A': 1.0}	{'G': 0.480719794344473, 'A': 0.5167095115681234, 'T': 0.002570694087403599}	{'T': '+0.00', 'G': '+0.48', 'A': '-0.48'}	GOH	C1_00580W_A	orf19.6048	0	0	'unannotated_repeat_region'	31950
Chr1	103600	indel	{0: 0.9926470588235294, -1: 0.007352941176470588}	{0: 0.6083150984682714, 1: 0.3916849015317287}	{0: '-0.38', 1: '+0.39', -1: '-0.01'}	GOH	PSD1	orf19.6045	-77	-77	'unannotated_repeat_region'	22907		Chr1	94575	snp	{'C': 0.9548872180451128, 'T': 0.045112781954887216}	{'T': 1.0}	{'C': '-0.95', 'T': '+0.95'}		C1_00580W_A	orf19.6048	0	0	'unannotated_repeat_region'	31932
Chr1	103615	snp	{'G': 1.0}	{'G': 0.5275229357798165, 'A': 0.4724770642201835}	{'G': '-0.47', 'A': '+0.47'}	GOH	PSD1	orf19.6045	-92	-92	'unannotated_repeat_region'	22892		Chr1	94680	snp	{'T': 1.0}	{'T': 0.5372340425531915, 'C': 0.4627659574468085}	{'C': '+0.46', 'T': '-0.46'}	GOH	C1_00580W_A	orf19.6048	0	0	'unannotated_repeat_region'	31827
Chr1	103641	snp	{'G': 1.0}	{'C': 0.503370786516854, 'G': 0.4966292134831461}	{'G': '-0.50', 'C': '+0.50'}	GOH	PSD1	orf19.6045	-118	-118	'unannotated_repeat_region'	22866		Chr1	95699	snp	{'C': 1.0}	{'C': 0.5277777777777778, 'T': 0.4722222222222222}	{'C': '-0.47', 'T': '+0.47'}	GOH	TUF1	orf19.6047	0	0	'unannotated_repeat_region'	30808
Chr1	103781	snp	{'G': 0.9915966386554622, 'T': 0.008403361344537815}	{'A': 0.5, 'G': 0.5}	{'G': '-0.49', 'A': '+0.50', 'T': '-0.01'}	GOH	MOB2	orf19.6044	86	86	'unannotated_repeat_region'	22726		Chr1	95828	snp	{'C': 1.0}	{'T': 0.4693333333333333, 'C': 0.528, 'A': 0.0026666666666666666}	{'C': '-0.47', 'T': '+0.47', 'A': '+0.00'}	GOH	TUF1	orf19.6047	0	0	'unannotated_repeat_region'	30679
Chr1	103865	snp	{'C': 1.0}	{'T': 0.4540337711069418, 'C': 0.5459662288930581}	{'C': '-0.45', 'T': '+0.45'}	GOH	MOB2	orf19.6044	2	2	'unannotated_repeat_region'	22642		Chr1	95997	snp	{'G': 1.0}	{'G': 0.5206611570247934, 'A': 0.4765840220385675, 'C': 0.0027548209366391185}	{'C': '+0.00', 'G': '-0.48', 'A': '+0.48'}	GOH	TUF1	orf19.6047	0	0	'unannotated_repeat_region'	30510
Chr1	103918	snp	{'C': 0.991869918699187, 'N': 0.008130081300813009}	{'C': 0.5447897623400365, 'T': 0.45521023765996343}	{'N': '-0.01', 'C': '-0.45', 'T': '+0.46'}	GOH	MOB2	orf19.6044	0	0	'unannotated_repeat_region'	22589		Chr1	96903	snp	{'C': 1.0}	{'C': 0.49171270718232046, 'G': 0.5082872928176796}	{'C': '-0.51', 'G': '+0.51'}	GOH	APC1	orf19.6046	0	0	'unannotated_repeat_region'	29604
Chr1	103954	snp	{'T': 1.0}	{'T': 0.47249190938511326, 'C': 0.5275080906148867}	{'C': '+0.53', 'T': '-0.53'}	GOH	MOB2	orf19.6044	0	0	'unannotated_repeat_region'	22553		Chr1	97139	snp	{'G': 1.0}	{'C': 0.47506561679790027, 'G': 0.5249343832020997}	{'C': '+0.48', 'G': '-0.48'}	GOH	APC1	orf19.6046	0	0	'unannotated_repeat_region'	29368
Chr1	104590	snp	{'C': 1.0}	{'C': 0.5238970588235294, 'T': 0.47610294117647056}	{'C': '-0.48', 'T': '+0.48'}	GOH	MOB2	orf19.6044	0	0	'unannotated_repeat_region'	21917		Chr1	97861	snp	{'C': 0.42063492063492064, 'T': 0.5793650793650794}	{'T': 1.0}	{'C': '-0.42', 'T': '+0.42'}	LOH	APC1	orf19.6046	0	0	'unannotated_repeat_region'	28646
Chr1	104704	snp	{'T': 1.0}	{'T': 0.49568221070811747, 'C': 0.5043177892918825}	{'C': '+0.50', 'T': '-0.50'}	GOH	MOB2	orf19.6044	0	0	'unannotated_repeat_region'	21803		Chr1	97938	snp	{'C': 1.0}	{'C': 0.5242718446601942, 'G': 0.47572815533980584}	{'C': '-0.48', 'G': '+0.48'}	GOH	APC1	orf19.6046	0	0	'unannotated_repeat_region'	28569
Chr1	104735	snp	{'A': 1.0}	{'G': 0.4861878453038674, 'A': 0.5138121546961326}	{'G': '+0.49', 'A': '-0.49'}	GOH	MOB2	orf19.6044	0	0	'unannotated_repeat_region'	21772		Chr1	97945	snp	{'A': 1.0}	{'G': 0.47419354838709676, 'A': 0.5258064516129032}	{'G': '+0.47', 'A': '-0.47'}	GOH	APC1	orf19.6046	0	0	'unannotated_repeat_region'	28562
Chr1	104737	snp	{'T': 1.0}	{'T': 0.4944649446494465, 'C': 0.5055350553505535}	{'C': '+0.51', 'T': '-0.51'}	GOH	MOB2	orf19.6044	0	0	'unannotated_repeat_region'	21770		Chr1	97952	snp	{'A': 1.0}	{'C': 0.4523809523809524, 'A': 0.5476190476190477}	{'C': '+0.45', 'A': '-0.45'}	GOH	APC1	orf19.6046	0	0	'unannotated_repeat_region'	28555
Chr1	104873	snp	{'G': 1.0}	{'G': 0.5293040293040293, 'A': 0.4706959706959707}	{'G': '-0.47', 'A': '+0.47'}	GOH	MOB2	orf19.6044	-64	-64	'unannotated_repeat_region'	21634		Chr1	97974	snp	{'A': 0.5877862595419847, 'G': 0.4122137404580153}	{'A': 0.9932432432432432, 'C': 0.0033783783783783786, 'T': 0.0033783783783783786}	{'C': '+0.00', 'T': '+0.00', 'G': '-0.41', 'A': '+0.41'}	LOH	APC1	orf19.6046	0	0	'unannotated_repeat_region'	28533
Chr1	105101	snp	{'A': 1.0}	{'G': 0.5476673427991886, 'A': 0.45233265720081134}	{'G': '+0.55', 'A': '-0.55'}	GOH	C1_00630W_A	orf19.6043	77	77	'unannotated_repeat_region'	21406		Chr1	97988	snp	{'A': 1.0}	{'G': 0.4641638225255973, 'A': 0.5358361774744027}	{'G': '+0.46', 'A': '-0.46'}	GOH	APC1	orf19.6046	0	0	'unannotated_repeat_region'	28519
Chr1	105313	snp	{'G': 1.0}	{'A': 0.5117647058823529, 'G': 0.48823529411764705}	{'G': '-0.51', 'A': '+0.51'}	GOH	C1_00630W_A	orf19.6043	0	0	'unannotated_repeat_region'	21194		Chr1	98020	snp	{'C': 1.0}	{'T': 0.5374592833876222, 'C': 0.4592833876221498, 'G': 0.003257328990228013}	{'C': '-0.54', 'G': '+0.00', 'T': '+0.54'}	GOH	APC1	orf19.6046	0	0	'unannotated_repeat_region'	28487
Chr1	105319	snp	{'C': 1.0}	{'T': 0.4772727272727273, 'C': 0.5227272727272727}	{'C': '-0.48', 'T': '+0.48'}	GOH	C1_00630W_A	orf19.6043	0	0	'unannotated_repeat_region'	21188		Chr1	98690	snp	{'C': 0.4276729559748428, 'T': 0.5723270440251572}	{'T': 1.0}	{'C': '-0.43', 'T': '+0.43'}	LOH	APC1	orf19.6046	0	0	'unannotated_repeat_region'	27817
Chr1	106078	snp	{'G': 1.0}	{'A': 0.4831858407079646, 'G': 0.5168141592920354}	{'G': '-0.48', 'A': '+0.48'}	GOH	C1_00630W_A	orf19.6043	0	0	'unannotated_repeat_region'	20429		Chr1	99119	snp	{'A': 0.4732824427480916, 'G': 0.5267175572519084}	{'A': 1.0}	{'G': '-0.53', 'A': '+0.53'}	LOH	APC1	orf19.6046	0	0	'unannotated_repeat_region'	27388
Chr1	106091	snp	{'A': 1.0}	{'G': 0.4982638888888889, 'A': 0.5017361111111112}	{'G': '+0.50', 'A': '-0.50'}	GOH	C1_00630W_A	orf19.6043	0	0	'unannotated_repeat_region'	20416		Chr1	99842	snp	{'G': 1.0}	{'A': 0.4634146341463415, 'G': 0.5365853658536586}	{'G': '-0.46', 'A': '+0.46'}	GOH	APC1	orf19.6046	0	0	'unannotated_repeat_region'	26665
Chr1	106123	snp	{'G': 1.0}	{'G': 0.5071428571428571, 'A': 0.4928571428571429}	{'G': '-0.49', 'A': '+0.49'}	GOH	C1_00630W_A	orf19.6043	0	0	'unannotated_repeat_region'	20384		Chr1	100213	snp	{'C': 0.475177304964539, 'T': 0.5177304964539007, 'A': 0.0070921985815602835}	{'T': 1.0}	{'C': '-0.48', 'T': '+0.48', 'A': '-0.01'}	LOH	APC1	orf19.6046	0	0	'unannotated_repeat_region'	26294
Chr1	106293	snp	{'A': 1.0}	{'A': 0.5135746606334841, 'G': 0.48642533936651583}	{'G': '+0.49', 'A': '-0.49'}	GOH	C1_00630W_A	orf19.6043	0	0	'unannotated_repeat_region'	20214		Chr1	100502	snp	{'C': 0.4563758389261745, 'T': 0.5436241610738255}	{'T': 1.0}	{'C': '-0.46', 'T': '+0.46'}	LOH	APC1	orf19.6046	0	0	'unannotated_repeat_region'	26005
Chr1	106303	snp	{'G': 1.0}	{'G': 0.49321266968325794, 'C': 0.504524886877828, 'T': 0.0022624434389140274}	{'G': '-0.51', 'C': '+0.50', 'T': '+0.00'}	GOH	C1_00630W_A	orf19.6043	0	0	'unannotated_repeat_region'	20204		Chr1	100643	snp	{'C': 1.0}	{'C': 0.5277777777777778, 'T': 0.4722222222222222}	{'C': '-0.47', 'T': '+0.47'}	GOH	APC1	orf19.6046	0	0	'unannotated_repeat_region'	25864
Chr1	107033	snp	{'T': 0.5, 'C': 0.5}	{'T': 0.9983739837398374, 'C': 0.0016260162601626016}	{'C': '-0.50', 'T': '+0.50'}	LOH	RPO41	orf19.6041	91	91	'unannotated_repeat_region'	19474		Chr1	100709	snp	{'T': 1.0}	{'A': 0.5310880829015544, 'T': 0.46632124352331605, 'G': 0.0025906735751295338}	{'G': '+0.00', 'T': '-0.53', 'A': '+0.53'}	GOH	APC1	orf19.6046	0	0	'unannotated_repeat_region'	25798
Chr1	107134	snp	{'G': 1.0}	{'G': 0.48411214953271026, 'A': 0.5158878504672897}	{'G': '-0.52', 'A': '+0.52'}	GOH	RPO41	orf19.6041	0	0	'unannotated_repeat_region'	19373		Chr1	100712	snp	{'T': 1.0}	{'C': 0.5343915343915344, 'T': 0.4656084656084656}	{'C': '+0.53', 'T': '-0.53'}	GOH	APC1	orf19.6046	0	0	'unannotated_repeat_region'	25795
Chr1	107573	snp	{'G': 1.0}	{'A': 0.482897384305835, 'G': 0.5171026156941649}	{'G': '-0.48', 'A': '+0.48'}	GOH	RPO41	orf19.6041	0	0	'unannotated_repeat_region'	18934		Chr1	100718	snp	{'A': 1.0}	{'A': 0.4573643410852713, 'G': 0.5426356589147286}	{'G': '+0.54', 'A': '-0.54'}	GOH	APC1	orf19.6046	0	0	'unannotated_repeat_region'	25789
Chr1	107617	snp	{'G': 1.0}	{'G': 0.515828677839851, 'A': 0.48417132216014896}	{'G': '-0.48', 'A': '+0.48'}	GOH	RPO41	orf19.6041	0	0	'unannotated_repeat_region'	18890		Chr1	103143	snp	{'A': 1.0}	{'A': 0.46846846846846846, 'G': 0.5315315315315315}	{'G': '+0.53', 'A': '-0.53'}	GOH	PSD1	orf19.6045	0	0	'unannotated_repeat_region'	23364
Chr1	107650	snp	{'T': 1.0}	{'C': 0.4543859649122807, 'T': 0.5456140350877193}	{'C': '+0.45', 'T': '-0.45'}	GOH	RPO41	orf19.6041	0	0	'unannotated_repeat_region'	18857		Chr1	103615	snp	{'G': 1.0}	{'A': 0.9847328244274809, 'G': 0.015267175572519083}	{'G': '-0.98', 'A': '+0.98'}		PSD1	orf19.6045	-92	-92	'unannotated_repeat_region'	22892
Chr1	108280	snp	{'G': 1.0}	{'A': 0.5207986688851913, 'G': 0.47920133111480867}	{'G': '-0.52', 'A': '+0.52'}	GOH	RPO41	orf19.6041	0	0	'unannotated_repeat_region'	18227		Chr1	103954	snp	{'T': 1.0}	{'C': 0.4744744744744745, 'T': 0.5255255255255256}	{'C': '+0.47', 'T': '-0.47'}	GOH	MOB2	orf19.6044	0	0	'unannotated_repeat_region'	22553
Chr1	108427	snp	{'C': 1.0}	{'T': 0.5018656716417911, 'C': 0.498134328358209}	{'C': '-0.50', 'T': '+0.50'}	GOH	RPO41	orf19.6041	0	0	'unannotated_repeat_region'	18080		Chr1	104704	snp	{'T': 1.0}	{'C': 0.526984126984127, 'T': 0.473015873015873}	{'C': '+0.53', 'T': '-0.53'}	GOH	MOB2	orf19.6044	0	0	'unannotated_repeat_region'	21803
Chr1	108451	snp	{'G': 1.0}	{'G': 0.510556621880998, 'A': 0.4894433781190019}	{'G': '-0.49', 'A': '+0.49'}	GOH	RPO41	orf19.6041	0	0	'unannotated_repeat_region'	18056		Chr1	104737	snp	{'T': 1.0}	{'C': 0.5246913580246914, 'T': 0.4722222222222222, 'A': 0.0030864197530864196}	{'C': '+0.52', 'T': '-0.53', 'A': '+0.00'}	GOH	MOB2	orf19.6044	0	0	'unannotated_repeat_region'	21770
Chr1	110008	snp	{'C': 0.993103448275862, 'T': 0.006896551724137931}	{'C': 0.5056603773584906, 'T': 0.49433962264150944}	{'C': '-0.49', 'T': '+0.49'}	GOH	RPO41	orf19.6041	0	0	'unannotated_repeat_region'	16499		Chr1	104826	snp	{'T': 1.0}	{'T': 0.5297805642633229, 'A': 0.4702194357366771}	{'T': '-0.47', 'A': '+0.47'}	GOH	MOB2	orf19.6044	-17	-17	'unannotated_repeat_region'	21681
Chr1	110020	snp	{'A': 1.0}	{'A': 0.5196261682242991, 'G': 0.4803738317757009}	{'G': '+0.48', 'A': '-0.48'}	GOH	RPO41	orf19.6041	0	0	'unannotated_repeat_region'	16487		Chr1	105020	snp	{'A': 1.0}	{'G': 0.5050505050505051, 'A': 0.494949494949495}	{'G': '+0.51', 'A': '-0.51'}	GOH	C1_00630W_A	orf19.6043	158	158	'unannotated_repeat_region'	21487
Chr1	110164	snp	{'C': 0.5357142857142857, 'T': 0.4642857142857143}	{'T': 1.0}	{'C': '-0.54', 'T': '+0.54'}	LOH	RPO41	orf19.6041	0	0	'unannotated_repeat_region'	16343		Chr1	105033	snp	{'T': 1.0}	{'A': 0.4976958525345622, 'T': 0.5023041474654378}	{'T': '-0.50', 'A': '+0.50'}	GOH	C1_00630W_A	orf19.6043	145	145	'unannotated_repeat_region'	21474
Chr1	111075	snp	{'T': 1.0}	{'T': 0.5173674588665448, 'C': 0.4826325411334552}	{'C': '+0.48', 'T': '-0.48'}	GOH	RPO41	orf19.6041	-48	-48	'unannotated_repeat_region'	15432		Chr1	106202	snp	{'G': 1.0}	{'A': 0.48606811145510836, 'G': 0.5139318885448917}	{'G': '-0.49', 'A': '+0.49'}	GOH	C1_00630W_A	orf19.6043	0	0	'unannotated_repeat_region'	20305
Chr1	111132	snp	{'T': 0.4409448818897638, 'A': 0.5590551181102362}	{'T': 1.0}	{'A': '-0.56', 'T': '+0.56'}	LOH	RPO41	orf19.6041	-105	-105	'unannotated_repeat_region'	15375		Chr1	106597	snp	{'G': 1.0}	{'G': 0.5128865979381443, 'C': 0.48711340206185566}	{'C': '+0.49', 'G': '-0.49'}	GOH	C1_00630W_A	orf19.6043	0	0	'unannotated_repeat_region'	19910
Chr1	111142	snp	{'C': 0.5677966101694916, 'T': 0.4322033898305085}	{'T': 1.0}	{'C': '-0.57', 'T': '+0.57'}	LOH	RPO41	orf19.6041	-115	-115	'unannotated_repeat_region'	15365		Chr1	107033	snp	{'T': 0.5, 'C': 0.5}	{'C': 1.0}	{'C': '+0.50', 'T': '-0.50'}	LOH	RPO41	orf19.6041	91	91	'unannotated_repeat_region'	19474
Chr1	111272	snp	{'G': 1.0}	{'A': 0.4961038961038961, 'G': 0.5038961038961038}	{'G': '-0.50', 'A': '+0.50'}	GOH	RPO41	orf19.6041	-245	-245	'unannotated_repeat_region'	15235		Chr1	107148	snp	{'G': 0.5563380281690141, 'A': 0.007042253521126761, 'T': 0.43661971830985913}	{'G': 1.0}	{'T': '-0.44', 'G': '+0.44', 'A': '-0.01'}	LOH	RPO41	orf19.6041	0	0	'unannotated_repeat_region'	19359
Chr1	111559	snp	{'A': 1.0}	{'A': 0.47577092511013214, 'T': 0.5242290748898678}	{'A': '-0.52', 'T': '+0.52'}	GOH	SNF7	orf19.6040	11	11	'unannotated_repeat_region'	14948		Chr1	110164	snp	{'C': 0.5357142857142857, 'T': 0.4642857142857143}	{'T': 1.0}	{'C': '-0.54', 'T': '+0.54'}	LOH	RPO41	orf19.6041	0	0	'unannotated_repeat_region'	16343
Chr1	112782	indel	{0: 1.0}	{0: 0.6481927710843374, 4: 0.35180722891566263}	{0: '-0.35', 4: '+0.35'}	GOH	C1_00660C_A	orf19.6039	5	5	'unannotated_repeat_region'	13725		Chr1	110999	snp	{'C': 1.0}	{'C': 0.525974025974026, 'T': 0.4707792207792208, 'G': 0.003246753246753247}	{'C': '-0.47', 'G': '+0.00', 'T': '+0.47'}	GOH	RPO41	orf19.6041	0	0	'unannotated_repeat_region'	15508
Chr1	113160	snp	{'G': 1.0}	{'A': 0.5039370078740157, 'G': 0.49606299212598426}	{'G': '-0.50', 'A': '+0.50'}	GOH	C1_00660C_A	orf19.6039	0	0	'unannotated_repeat_region'	13347		Chr1	111132	snp	{'T': 0.4409448818897638, 'A': 0.5590551181102362}	{'A': 1.0}	{'T': '-0.44', 'A': '+0.44'}	LOH	RPO41	orf19.6041	-105	-105	'unannotated_repeat_region'	15375
Chr1	113784	snp	{'C': 1.0}	{'T': 0.5, 'C': 0.5}	{'C': '-0.50', 'T': '+0.50'}	GOH	C1_00660C_A	orf19.6039	0	0	'unannotated_repeat_region'	12723		Chr1	111142	snp	{'C': 0.5677966101694916, 'T': 0.4322033898305085}	{'C': 1.0}	{'C': '+0.43', 'T': '-0.43'}	LOH	RPO41	orf19.6041	-115	-115	'unannotated_repeat_region'	15365
Chr1	113831	snp	{'T': 1.0}	{'C': 0.9912280701754386, 'T': 0.008771929824561403}	{'C': '+0.99', 'T': '-0.99'}		C1_00660C_A	orf19.6039	-30	-30	'unannotated_repeat_region'	12676		Chr1	111251	indel	{0: 0.9861111111111112, -3: 0.013888888888888888}	{0: 0.6528925619834711, 3: 0.34710743801652894}	{0: '-0.33', 3: '+0.35', -3: '-0.01'}	GOH	RPO41	orf19.6041	-224	-224	'unannotated_repeat_region'	15256
Chr1	113888	snp	{'T': 1.0}	{'C': 0.4945054945054945, 'T': 0.5054945054945055}	{'C': '+0.49', 'T': '-0.49'}	GOH	C1_00660C_A	orf19.6039	-87	-87	'unannotated_repeat_region'	12619		Chr1	111499	snp	{'G': 1.0}	{'G': 0.5230769230769231, 'C': 0.47692307692307695}	{'C': '+0.48', 'G': '-0.48'}	GOH	SNF7	orf19.6040	71	71	'unannotated_repeat_region'	15008
Chr1	113973	snp	{'C': 1.0}	{'C': 0.5077605321507761, 'T': 0.49223946784922396}	{'C': '-0.49', 'T': '+0.49'}	GOH	UGA32	orf19.6038	153	153	'unannotated_repeat_region'	12534		Chr1	111559	snp	{'A': 1.0}	{'T': 0.4816326530612245, 'A': 0.5142857142857142, 'C': 0.004081632653061225}	{'C': '+0.00', 'T': '+0.48', 'A': '-0.49'}	GOH	SNF7	orf19.6040	11	11	'unannotated_repeat_region'	14948
Chr1	113986	indel	{0: 1.0}	{0: 0.621978021978022, 3: 0.378021978021978}	{0: '-0.38', 3: '+0.38'}	GOH	UGA32	orf19.6038	140	140	'unannotated_repeat_region'	12521		Chr1	111997	snp	{'C': 1.0}	{'C': 0.4980694980694981, 'T': 0.5019305019305019}	{'C': '-0.50', 'T': '+0.50'}	GOH	SNF7	orf19.6040	0	0	'unannotated_repeat_region'	14510
Chr1	114002	snp	{'T': 1.0}	{'G': 0.5215605749486653, 'T': 0.4784394250513347}	{'G': '+0.52', 'T': '-0.52'}	GOH	UGA32	orf19.6038	124	124	'unannotated_repeat_region'	12505		Chr1	112161	snp	{'G': 1.0}	{'G': 0.49615384615384617, 'A': 0.5038461538461538}	{'G': '-0.50', 'A': '+0.50'}	GOH	SNF7	orf19.6040	0	0	'unannotated_repeat_region'	14346
Chr1	114030	snp	{'A': 1.0}	{'G': 0.49897750511247446, 'A': 0.5010224948875256}	{'G': '+0.50', 'A': '-0.50'}	GOH	UGA32	orf19.6038	96	96	'unannotated_repeat_region'	12477		Chr1	112616	indel	{0: 0.9326923076923077, 1: 0.038461538461538464, -2: 0.009615384615384616, -1: 0.009615384615384616, -3: 0.009615384615384616}	{0: 0.49137931034482757, -1: 0.46551724137931033, 1: 0.04310344827586207}	{0: '-0.44', 1: '+0.00', -1: '+0.46', -3: '-0.01', -2: '-0.01'}	GOH	C1_00660C_A	orf19.6039	171	171	'unannotated_repeat_region'	13891
Chr1	114050	snp	{'G': 1.0}	{'C': 0.4799154334038055, 'G': 0.5200845665961945}	{'G': '-0.48', 'C': '+0.48'}	GOH	UGA32	orf19.6038	76	76	'unannotated_repeat_region'	12457		Chr1	112713	snp	{'C': 1.0}	{'T': 0.5054945054945055, 'C': 0.4945054945054945}	{'C': '-0.51', 'T': '+0.51'}	GOH	C1_00660C_A	orf19.6039	74	74	'unannotated_repeat_region'	13794
Chr1	114060	snp	{'C': 1.0}	{'A': 0.45982142857142855, 'C': 0.5401785714285714}	{'A': '+0.46', 'C': '-0.46'}	GOH	UGA32	orf19.6038	66	66	'unannotated_repeat_region'	12447		Chr1	113831	snp	{'T': 1.0}	{'T': 0.5050505050505051, 'C': 0.494949494949495}	{'C': '+0.49', 'T': '-0.49'}	GOH	C1_00660C_A	orf19.6039	-30	-30	'unannotated_repeat_region'	12676
Chr1	114062	snp	{'T': 1.0}	{'C': 0.4567627494456763, 'T': 0.5432372505543237}	{'C': '+0.46', 'T': '-0.46'}	GOH	UGA32	orf19.6038	64	64	'unannotated_repeat_region'	12445		Chr1	113999	snp	{'G': 1.0}	{'G': 0.5054545454545455, 'A': 0.49454545454545457}	{'G': '-0.49', 'A': '+0.49'}	GOH	UGA32	orf19.6038	127	127	'unannotated_repeat_region'	12508
Chr1	114076	snp	{'A': 1.0}	{'A': 0.46540880503144655, 'G': 0.5345911949685535}	{'G': '+0.53', 'A': '-0.53'}	GOH	UGA32	orf19.6038	50	50	'unannotated_repeat_region'	12431		Chr1	114002	snp	{'T': 1.0}	{'T': 0.49454545454545457, 'G': 0.5054545454545455}	{'G': '+0.51', 'T': '-0.51'}	GOH	UGA32	orf19.6038	124	124	'unannotated_repeat_region'	12505
Chr1	114088	snp	{'T': 1.0}	{'C': 0.46774193548387094, 'T': 0.532258064516129}	{'C': '+0.47', 'T': '-0.47'}	GOH	UGA32	orf19.6038	38	38	'unannotated_repeat_region'	12419		Chr1	114030	snp	{'A': 1.0}	{'A': 0.48854961832061067, 'G': 0.5114503816793893}	{'G': '+0.51', 'A': '-0.51'}	GOH	UGA32	orf19.6038	96	96	'unannotated_repeat_region'	12477
Chr1	114169	snp	{'C': 1.0}	{'G': 0.48148148148148145, 'C': 0.5185185185185185}	{'G': '+0.48', 'C': '-0.48'}	GOH	UGA32	orf19.6038	0	0	'unannotated_repeat_region'	12338		Chr1	114050	snp	{'G': 1.0}	{'G': 0.4789272030651341, 'C': 0.5210727969348659}	{'C': '+0.52', 'G': '-0.52'}	GOH	UGA32	orf19.6038	76	76	'unannotated_repeat_region'	12457
Chr1	114259	snp	{'A': 1.0}	{'A': 0.49423076923076925, 'G': 0.5057692307692307}	{'G': '+0.51', 'A': '-0.51'}	GOH	UGA32	orf19.6038	0	0	'unannotated_repeat_region'	12248		Chr1	114060	snp	{'C': 1.0}	{'A': 0.5193798449612403, 'C': 0.47674418604651164, 'N': 0.003875968992248062}	{'C': '-0.52', 'N': '+0.00', 'A': '+0.52'}	GOH	UGA32	orf19.6038	66	66	'unannotated_repeat_region'	12447
Chr1	114271	snp	{'T': 1.0}	{'G': 0.5019011406844106, 'T': 0.49809885931558934}	{'G': '+0.50', 'T': '-0.50'}	GOH	UGA32	orf19.6038	0	0	'unannotated_repeat_region'	12236		Chr1	114062	snp	{'T': 1.0}	{'T': 0.47470817120622566, 'C': 0.5214007782101168, 'A': 0.0038910505836575876}	{'C': '+0.52', 'T': '-0.53', 'A': '+0.00'}	GOH	UGA32	orf19.6038	64	64	'unannotated_repeat_region'	12445
Chr1	114325	snp	{'C': 1.0}	{'C': 0.5085066162570888, 'T': 0.4914933837429111}	{'C': '-0.49', 'T': '+0.49'}	GOH	UGA32	orf19.6038	0	0	'unannotated_repeat_region'	12182		Chr1	114259	snp	{'A': 1.0}	{'G': 0.5371621621621622, 'A': 0.46283783783783783}	{'G': '+0.54', 'A': '-0.54'}	GOH	UGA32	orf19.6038	0	0	'unannotated_repeat_region'	12248
Chr1	114596	snp	{'T': 0.9280575539568345, 'C': 0.07194244604316546}	{'C': 0.47244094488188976, 'T': 0.5275590551181102}	{'C': '+0.40', 'T': '-0.40'}	GOH	UGA32	orf19.6038	0	0	'unannotated_repeat_region'	11911		Chr1	114271	snp	{'T': 1.0}	{'G': 0.532319391634981, 'T': 0.467680608365019}	{'G': '+0.53', 'T': '-0.53'}	GOH	UGA32	orf19.6038	0	0	'unannotated_repeat_region'	12236
Chr1	114760	snp	{'C': 1.0}	{'T': 0.47509578544061304, 'C': 0.524904214559387}	{'C': '-0.48', 'T': '+0.48'}	GOH	UGA32	orf19.6038	0	0	'unannotated_repeat_region'	11747		Chr1	114325	snp	{'C': 1.0}	{'C': 0.5186246418338109, 'T': 0.4785100286532951, 'A': 0.0028653295128939827}	{'C': '-0.48', 'T': '+0.48', 'A': '+0.00'}	GOH	UGA32	orf19.6038	0	0	'unannotated_repeat_region'	12182
Chr1	115124	snp	{'A': 1.0}	{'A': 0.5182926829268293, 'G': 0.4817073170731707}	{'G': '+0.48', 'A': '-0.48'}	GOH	UGA32	orf19.6038	0	0	'unannotated_repeat_region'	11383		Chr1	114431	snp	{'T': 1.0}	{'C': 0.46522781774580335, 'T': 0.5347721822541966}	{'C': '+0.47', 'T': '-0.47'}	GOH	UGA32	orf19.6038	0	0	'unannotated_repeat_region'	12076
Chr1	115253	snp	{'G': 1.0}	{'G': 0.5215759849906192, 'A': 0.47654784240150094, 'T': 0.001876172607879925}	{'G': '-0.48', 'A': '+0.48', 'T': '+0.00'}	GOH	UGA32	orf19.6038	0	0	'unannotated_repeat_region'	11254		Chr1	114472	snp	{'G': 1.0}	{'G': 0.5441988950276243, 'A': 0.4558011049723757}	{'G': '-0.46', 'A': '+0.46'}	GOH	UGA32	orf19.6038	0	0	'unannotated_repeat_region'	12035
Chr1	115317	snp	{'A': 1.0}	{'G': 0.498, 'A': 0.5, 'T': 0.002}	{'G': '+0.50', 'A': '-0.50', 'T': '+0.00'}	GOH	UGA32	orf19.6038	0	0	'unannotated_repeat_region'	11190		Chr1	114596	snp	{'T': 0.9280575539568345, 'C': 0.07194244604316546}	{'T': 0.4740740740740741, 'C': 0.5234567901234568, 'A': 0.0024691358024691358}	{'C': '+0.45', 'T': '-0.45', 'A': '+0.00'}	GOH	UGA32	orf19.6038	0	0	'unannotated_repeat_region'	11911
Chr1	115357	snp	{'G': 1.0}	{'G': 0.5495689655172413, 'A': 0.4504310344827586}	{'G': '-0.45', 'A': '+0.45'}	GOH	UGA32	orf19.6038	0	0	'unannotated_repeat_region'	11150		Chr1	114672	snp	{'G': 1.0}	{'G': 0.5380710659898477, 'A': 0.4619289340101523}	{'G': '-0.46', 'A': '+0.46'}	GOH	UGA32	orf19.6038	0	0	'unannotated_repeat_region'	11835
Chr1	115397	snp	{'C': 1.0}	{'C': 0.503968253968254, 'T': 0.49603174603174605}	{'C': '-0.50', 'T': '+0.50'}	GOH	UGA32	orf19.6038	0	0	'unannotated_repeat_region'	11110		Chr1	116063	snp	{'A': 1.0}	{'A': 0.5106382978723404, 'G': 0.48936170212765956}	{'G': '+0.49', 'A': '-0.49'}	GOH	UGA32	orf19.6038	-185	-185	'unannotated_repeat_region'	10444
Chr1	115438	snp	{'T': 1.0}	{'T': 0.5162523900573613, 'C': 0.4837476099426386}	{'C': '+0.48', 'T': '-0.48'}	GOH	UGA32	orf19.6038	0	0	'unannotated_repeat_region'	11069		Chr1	116074	snp	{'G': 1.0}	{'G': 0.5341880341880342, 'A': 0.46153846153846156, 'T': 0.004273504273504274}	{'T': '+0.00', 'G': '-0.47', 'A': '+0.46'}	GOH	UGA32	orf19.6038	-196	-196	'unannotated_repeat_region'	10433
Chr1	115451	snp	{'A': 1.0}	{'A': 0.519455252918288, 'G': 0.4785992217898833, 'C': 0.0019455252918287938}	{'G': '+0.48', 'A': '-0.48', 'C': '+0.00'}	GOH	UGA32	orf19.6038	0	0	'unannotated_repeat_region'	11056		Chr1	116230	snp	{'G': 1.0}	{'A': 0.46153846153846156, 'G': 0.5384615384615384}	{'G': '-0.46', 'A': '+0.46'}	GOH	UGA32	orf19.6038	-352	-352	'unannotated_repeat_region'	10277
Chr1	115979	snp	{'T': 1.0}	{'C': 0.5260770975056689, 'T': 0.47392290249433106}	{'C': '+0.53', 'T': '-0.53'}	GOH	UGA32	orf19.6038	-101	-101	'unannotated_repeat_region'	10528		Chr1	116264	snp	{'C': 1.0}	{'T': 0.47767857142857145, 'C': 0.5178571428571429, 'G': 0.004464285714285714}	{'C': '-0.48', 'G': '+0.00', 'T': '+0.48'}	GOH	UGA32	orf19.6038	-386	-386	'unannotated_repeat_region'	10243
Chr1	116222	snp	{'G': 1.0}	{'A': 0.4819277108433735, 'G': 0.5180722891566265}	{'G': '-0.48', 'A': '+0.48'}	GOH	UGA32	orf19.6038	-344	-344	'unannotated_repeat_region'	10285		Chr1	116267	snp	{'C': 1.0}	{'C': 0.5221238938053098, 'T': 0.4778761061946903}	{'C': '-0.48', 'T': '+0.48'}	GOH	UGA32	orf19.6038	-389	-389	'unannotated_repeat_region'	10240
Chr1	116230	snp	{'G': 1.0}	{'G': 0.5437100213219617, 'A': 0.4562899786780384}	{'G': '-0.46', 'A': '+0.46'}	GOH	UGA32	orf19.6038	-352	-352	'unannotated_repeat_region'	10277		Chr1	116341	snp	{'G': 1.0}	{'G': 0.4797047970479705, 'A': 0.5166051660516605, 'C': 0.0036900369003690036}	{'C': '+0.00', 'G': '-0.52', 'A': '+0.52'}	GOH	UGA32	orf19.6038	-463	-463	'unannotated_repeat_region'	10166
Chr1	116577	snp	{'T': 1.0}	{'C': 1.0}	{'C': '+1.00', 'T': '-1.00'}		UGA32	orf19.6038	-699	-699	'unannotated_repeat_region'	9930		Chr1	116563	snp	{'C': 1.0}	{'T': 0.4556213017751479, 'C': 0.5443786982248521}	{'C': '-0.46', 'T': '+0.46'}	GOH	UGA32	orf19.6038	-685	-685	'unannotated_repeat_region'	9944
Chr1	117272	snp	{'G': 0.9919354838709677, 'A': 0.008064516129032258}	{'G': 0.510989010989011, 'A': 0.489010989010989}	{'G': '-0.48', 'A': '+0.48'}	GOH	ASM3	orf19.6037	46	46	'unannotated_repeat_region'	9235		Chr1	116601	snp	{'T': 1.0}	{'T': 0.5689655172413793, 'A': 0.43103448275862066}	{'T': '-0.43', 'A': '+0.43'}	GOH	ASM3	orf19.6037	717	717	'unannotated_repeat_region'	9906
Chr1	117519	snp	{'T': 1.0}	{'T': 0.5074906367041199, 'C': 0.49250936329588013}	{'C': '+0.49', 'T': '-0.49'}	GOH	ASM3	orf19.6037	0	0	'unannotated_repeat_region'	8988		Chr1	116909	snp	{'T': 1.0}	{'T': 0.47368421052631576, 'A': 0.5263157894736842}	{'T': '-0.53', 'A': '+0.53'}	GOH	ASM3	orf19.6037	409	409	'unannotated_repeat_region'	9598
Chr1	117747	snp	{'T': 1.0}	{'A': 0.4859154929577465, 'T': 0.5140845070422535}	{'A': '+0.49', 'T': '-0.49'}	GOH	ASM3	orf19.6037	0	0	'unannotated_repeat_region'	8760		Chr1	117132	snp	{'T': 1.0}	{'C': 0.437984496124031, 'T': 0.562015503875969}	{'C': '+0.44', 'T': '-0.44'}	GOH	ASM3	orf19.6037	186	186	'unannotated_repeat_region'	9375
Chr1	118423	snp	{'G': 1.0}	{'A': 0.4792176039119804, 'G': 0.5207823960880196}	{'G': '-0.48', 'A': '+0.48'}	GOH	ASM3	orf19.6037	0	0	'unannotated_repeat_region'	8084		Chr1	117174	snp	{'T': 1.0}	{'C': 0.4983388704318937, 'T': 0.5016611295681063}	{'C': '+0.50', 'T': '-0.50'}	GOH	ASM3	orf19.6037	144	144	'unannotated_repeat_region'	9333
Chr1	118884	snp	{'T': 0.41025641025641024, 'C': 0.5897435897435898}	{'C': 1.0}	{'C': '+0.41', 'T': '-0.41'}	LOH	ASM3	orf19.6037	0	0	'unannotated_repeat_region'	7623		Chr1	117272	snp	{'G': 0.9919354838709677, 'A': 0.008064516129032258}	{'A': 0.47706422018348627, 'G': 0.5229357798165137}	{'G': '-0.47', 'A': '+0.47'}	GOH	ASM3	orf19.6037	46	46	'unannotated_repeat_region'	9235
Chr1	118985	snp	{'C': 0.9420289855072463, 'T': 0.057971014492753624}	{'T': 0.5044642857142857, 'C': 0.4955357142857143}	{'C': '-0.45', 'T': '+0.45'}	GOH	ASM3	orf19.6037	0	0	'unannotated_repeat_region'	7522		Chr1	117339	snp	{'C': 1.0}	{'T': 0.4782608695652174, 'C': 0.5217391304347826}	{'C': '-0.48', 'T': '+0.48'}	GOH	ASM3	orf19.6037	0	0	'unannotated_repeat_region'	9168
Chr1	119064	snp	{'C': 0.5648854961832062, 'T': 0.4351145038167939}	{'C': 1.0}	{'C': '+0.44', 'T': '-0.44'}	LOH	ASM3	orf19.6037	0	0	'unannotated_repeat_region'	7443		Chr1	117519	snp	{'T': 1.0}	{'C': 0.5389221556886228, 'T': 0.45808383233532934, 'G': 0.0029940119760479044}	{'C': '+0.54', 'G': '+0.00', 'T': '-0.54'}	GOH	ASM3	orf19.6037	0	0	'unannotated_repeat_region'	8988
Chr1	119109	snp	{'T': 0.49586776859504134, 'C': 0.5041322314049587}	{'T': 1.0}	{'C': '-0.50', 'T': '+0.50'}	LOH	ASM3	orf19.6037	0	0	'unannotated_repeat_region'	7398		Chr1	117619	snp	{'C': 1.0}	{'C': 0.48355263157894735, 'T': 0.5131578947368421, 'G': 0.003289473684210526}	{'C': '-0.52', 'G': '+0.00', 'T': '+0.51'}	GOH	ASM3	orf19.6037	0	0	'unannotated_repeat_region'	8888
Chr1	119115	snp	{'A': 0.5, 'G': 0.5}	{'A': 0.9973821989528796, 'C': 0.002617801047120419}	{'G': '-0.50', 'A': '+0.50', 'C': '+0.00'}	LOH	ASM3	orf19.6037	0	0	'unannotated_repeat_region'	7392		Chr1	117644	snp	{'C': 1.0}	{'C': 0.5424242424242425, 'T': 0.4575757575757576}	{'C': '-0.46', 'T': '+0.46'}	GOH	ASM3	orf19.6037	0	0	'unannotated_repeat_region'	8863
Chr1	119184	snp	{'C': 0.46715328467153283, 'A': 0.5328467153284672}	{'A': 1.0}	{'A': '+0.47', 'C': '-0.47'}	LOH	ASM3	orf19.6037	0	0	'unannotated_repeat_region'	7323		Chr1	117999	snp	{'A': 1.0}	{'A': 0.48580441640378547, 'G': 0.5141955835962145}	{'G': '+0.51', 'A': '-0.51'}	GOH	ASM3	orf19.6037	0	0	'unannotated_repeat_region'	8508
Chr1	119202	snp	{'A': 0.5757575757575758, 'G': 0.42424242424242425}	{'A': 1.0}	{'G': '-0.42', 'A': '+0.42'}	LOH	ASM3	orf19.6037	0	0	'unannotated_repeat_region'	7305		Chr1	118884	snp	{'T': 0.41025641025641024, 'C': 0.5897435897435898}	{'C': 1.0}	{'C': '+0.41', 'T': '-0.41'}	LOH	ASM3	orf19.6037	0	0	'unannotated_repeat_region'	7623
Chr1	119217	snp	{'G': 0.5877862595419847, 'A': 0.4122137404580153}	{'G': 1.0}	{'G': '+0.41', 'A': '-0.41'}	LOH	ASM3	orf19.6037	0	0	'unannotated_repeat_region'	7290		Chr1	118985	snp	{'C': 0.9420289855072463, 'T': 0.057971014492753624}	{'T': 0.5229681978798587, 'C': 0.4734982332155477, 'G': 0.0035335689045936395}	{'C': '-0.47', 'G': '+0.00', 'T': '+0.46'}	GOH	ASM3	orf19.6037	0	0	'unannotated_repeat_region'	7522
Chr1	119220	snp	{'A': 0.5891472868217055, 'T': 0.4108527131782946}	{'A': 0.9973045822102425, 'N': 0.0026954177897574125}	{'N': '+0.00', 'A': '+0.41', 'T': '-0.41'}	LOH	ASM3	orf19.6037	0	0	'unannotated_repeat_region'	7287		Chr1	119064	snp	{'C': 0.5648854961832062, 'T': 0.4351145038167939}	{'C': 1.0}	{'C': '+0.44', 'T': '-0.44'}	LOH	ASM3	orf19.6037	0	0	'unannotated_repeat_region'	7443
Chr1	119449	snp	{'G': 0.5378151260504201, 'A': 0.46218487394957986}	{'G': 1.0}	{'G': '+0.46', 'A': '-0.46'}	LOH	ASM3	orf19.6037	-7	-7	'unannotated_repeat_region'	7058		Chr1	119109	snp	{'T': 0.49586776859504134, 'C': 0.5041322314049587}	{'T': 1.0}	{'C': '-0.50', 'T': '+0.50'}	LOH	ASM3	orf19.6037	0	0	'unannotated_repeat_region'	7398
Chr1	119468	snp	{'C': 1.0}	{'C': 0.5013774104683195, 'T': 0.4986225895316804}	{'C': '-0.50', 'T': '+0.50'}	GOH	ASM3	orf19.6037	-26	-26	'unannotated_repeat_region'	7039		Chr1	119115	snp	{'A': 0.5, 'G': 0.5}	{'A': 1.0}	{'G': '-0.50', 'A': '+0.50'}	LOH	ASM3	orf19.6037	0	0	'unannotated_repeat_region'	7392
Chr1	119534	snp	{'A': 0.47244094488188976, 'G': 0.5275590551181102}	{'G': 0.9970238095238095, 'A': 0.002976190476190476}	{'G': '+0.47', 'A': '-0.47'}	LOH	ASM3	orf19.6037	-92	-92	'unannotated_repeat_region'	6973		Chr1	119184	snp	{'C': 0.46715328467153283, 'A': 0.5328467153284672}	{'A': 1.0}	{'C': '-0.47', 'A': '+0.47'}	LOH	ASM3	orf19.6037	0	0	'unannotated_repeat_region'	7323
Chr1	120435	snp	{'A': 1.0}	{'A': 0.49624060150375937, 'C': 0.5037593984962406}	{'A': '-0.50', 'C': '+0.50'}	GOH	RIC1	orf19.6036	0	0	'unannotated_repeat_region'	6072		Chr1	119197	snp	{'A': 1.0}	{'A': 0.5217391304347826, 'G': 0.4782608695652174}	{'G': '+0.48', 'A': '-0.48'}	GOH	ASM3	orf19.6037	0	0	'unannotated_repeat_region'	7310
Chr1	121017	snp	{'A': 1.0}	{'T': 0.9969040247678018, 'A': 0.0030959752321981426}	{'A': '-1.00', 'T': '+1.00'}		RIC1	orf19.6036	0	0	'unannotated_repeat_region'	5490		Chr1	119202	snp	{'A': 0.5757575757575758, 'G': 0.42424242424242425}	{'A': 0.9955357142857143, 'G': 0.004464285714285714}	{'G': '-0.42', 'A': '+0.42'}	LOH	ASM3	orf19.6037	0	0	'unannotated_repeat_region'	7305
Chr1	121041	snp	{'A': 1.0}	{'G': 0.9968354430379747, 'A': 0.0031645569620253164}	{'G': '+1.00', 'A': '-1.00'}		RIC1	orf19.6036	0	0	'unannotated_repeat_region'	5466		Chr1	119217	snp	{'G': 0.5877862595419847, 'A': 0.4122137404580153}	{'G': 0.9957446808510638, 'T': 0.00425531914893617}	{'T': '+0.00', 'G': '+0.41', 'A': '-0.41'}	LOH	ASM3	orf19.6037	0	0	'unannotated_repeat_region'	7290
Chr1	121047	snp	{'C': 1.0}	{'T': 1.0}	{'C': '-1.00', 'T': '+1.00'}		RIC1	orf19.6036	0	0	'unannotated_repeat_region'	5460		Chr1	119220	snp	{'A': 0.5891472868217055, 'T': 0.4108527131782946}	{'A': 0.9957627118644068, 'C': 0.00423728813559322}	{'C': '+0.00', 'T': '-0.41', 'A': '+0.41'}	LOH	ASM3	orf19.6037	0	0	'unannotated_repeat_region'	7287
Chr1	121092	snp	{'G': 1.0}	{'A': 1.0}	{'G': '-1.00', 'A': '+1.00'}		RIC1	orf19.6036	0	0	'unannotated_repeat_region'	5415		Chr1	119449	snp	{'G': 0.5378151260504201, 'A': 0.46218487394957986}	{'G': 1.0}	{'G': '+0.46', 'A': '-0.46'}	LOH	ASM3	orf19.6037	-7	-7	'unannotated_repeat_region'	7058
Chr1	122464	snp	{'G': 0.46153846153846156, 'T': 0.5384615384615384}	{'T': 1.0}	{'G': '-0.46', 'T': '+0.46'}	LOH	RIC1	orf19.6036	0	0	'unannotated_repeat_region'	4043		Chr1	119468	snp	{'C': 1.0}	{'C': 0.5481927710843374, 'T': 0.45180722891566266}	{'C': '-0.45', 'T': '+0.45'}	GOH	ASM3	orf19.6037	-26	-26	'unannotated_repeat_region'	7039
Chr1	122816	snp	{'G': 1.0}	{'A': 1.0}	{'G': '-1.00', 'A': '+1.00'}		RIC1	orf19.6036	-8	-8	'unannotated_repeat_region'	3691		Chr1	119534	snp	{'A': 0.47244094488188976, 'G': 0.5275590551181102}	{'G': 1.0}	{'G': '+0.47', 'A': '-0.47'}	LOH	ASM3	orf19.6037	-92	-92	'unannotated_repeat_region'	6973
Chr1	122858	snp	{'T': 1.0}	{'C': 1.0}	{'C': '+1.00', 'T': '-1.00'}		RIC1	orf19.6036	-50	-50	'unannotated_repeat_region'	3649		Chr1	119604	snp	{'T': 1.0}	{'T': 0.4576923076923077, 'C': 0.5423076923076923}	{'C': '+0.54', 'T': '-0.54'}	GOH	ASM3, RIC1	orf19.6037, orf19.6036	-162	-162	'unannotated_repeat_region'	6903
Chr1	123115	snp	{'A': 1.0}	{'G': 0.9969325153374233, 'T': 0.003067484662576687}	{'G': '+1.00', 'A': '-1.00', 'T': '+0.00'}		C1_00700W_A	orf19.6035	0	0	'unannotated_repeat_region'	3392		Chr1	120435	snp	{'A': 1.0}	{'A': 0.5, 'C': 0.5}	{'C': '+0.50', 'A': '-0.50'}	GOH	RIC1	orf19.6036	0	0	'unannotated_repeat_region'	6072
Chr1	123140	snp	{'A': 1.0}	{'T': 0.9938271604938271, 'C': 0.0030864197530864196, 'G': 0.0030864197530864196}	{'G': '+0.00', 'A': '-1.00', 'C': '+0.00', 'T': '+0.99'}		C1_00700W_A	orf19.6035	0	0	'unannotated_repeat_region'	3367		Chr1	121017	snp	{'A': 1.0}	{'A': 0.5242290748898678, 'T': 0.47577092511013214}	{'T': '+0.48', 'A': '-0.48'}	GOH	RIC1	orf19.6036	0	0	'unannotated_repeat_region'	5490
Chr1	123421	snp	{'G': 1.0}	{'G': 0.5303643724696356, 'A': 0.46963562753036436}	{'G': '-0.47', 'A': '+0.47'}	GOH	C1_00700W_A	orf19.6035	0	0	'unannotated_repeat_region'	3086		Chr1	121041	snp	{'A': 1.0}	{'G': 0.47368421052631576, 'A': 0.5263157894736842}	{'G': '+0.47', 'A': '-0.47'}	GOH	RIC1	orf19.6036	0	0	'unannotated_repeat_region'	5466
Chr1	123463	snp	{'G': 0.5755395683453237, 'A': 0.4244604316546763}	{'G': 1.0}	{'G': '+0.42', 'A': '-0.42'}	LOH	C1_00700W_A	orf19.6035	-32	-32	'unannotated_repeat_region'	3044		Chr1	121047	snp	{'C': 1.0}	{'T': 0.4675324675324675, 'C': 0.5324675324675324}	{'C': '-0.47', 'T': '+0.47'}	GOH	RIC1	orf19.6036	0	0	'unannotated_repeat_region'	5460
Chr1	123501	indel	{0: 0.9402985074626866, 1: 0.05970149253731343}	{0: 0.5943396226415094, 1: 0.4056603773584906}	{0: '-0.35', 1: '+0.35'}	GOH	C1_00700W_A	orf19.6035	-70	-70	'unannotated_repeat_region'	3006		Chr1	121092	snp	{'G': 1.0}	{'A': 0.48148148148148145, 'G': 0.5185185185185185}	{'G': '-0.48', 'A': '+0.48'}	GOH	RIC1	orf19.6036	0	0	'unannotated_repeat_region'	5415
Chr1	123503	snp	{'A': 0.935251798561151, 'T': 0.06474820143884892}	{'A': 0.5797101449275363, 'T': 0.42028985507246375}	{'A': '-0.36', 'T': '+0.36'}	GOH	C1_00700W_A	orf19.6035	-72	-72	'unannotated_repeat_region'	3004		Chr1	122464	snp	{'G': 0.46153846153846156, 'T': 0.5384615384615384}	{'T': 1.0}	{'T': '+0.46', 'G': '-0.46'}	LOH	RIC1	orf19.6036	0	0	'unannotated_repeat_region'	4043
Chr1	123626	indel	{0: 0.968503937007874, 1: 0.023622047244094488, -1: 0.007874015748031496}	{0: 0.4811320754716981, -1: 0.5188679245283019}	{0: '-0.49', 1: '-0.02', -1: '+0.51'}	GOH	C1_00700W_A	orf19.6035	-195	-195	'unannotated_repeat_region'	2881		Chr1	123463	snp	{'G': 0.5755395683453237, 'A': 0.4244604316546763}	{'G': 1.0}	{'G': '+0.42', 'A': '-0.42'}	LOH	C1_00700W_A	orf19.6035	-32	-32	'unannotated_repeat_region'	3044
Chr1	123823	indel	{0: 0.5752212389380531, -1: 0.39823008849557523, -2: 0.008849557522123894, 2: 0.008849557522123894, 1: 0.008849557522123894}	{0: 0.958904109589041, -1: 0.0182648401826484, 1: 0.0228310502283105}	{0: '+0.38', 1: '+0.01', 2: '-0.01', -2: '-0.01', -1: '-0.38'}	LOH	TUB2	orf19.6034	45	45	'unannotated_repeat_region'	2684		Chr1	123823	indel	{0: 0.5752212389380531, -1: 0.39823008849557523, -2: 0.008849557522123894, 2: 0.008849557522123894, 1: 0.008849557522123894}	{0: 0.987012987012987, -1: 0.012987012987012988}	{0: '+0.41', 1: '-0.01', 2: '-0.01', -2: '-0.01', -1: '-0.39'}	LOH	TUB2	orf19.6034	45	45	'unannotated_repeat_region'	2684
Chr1	124256	snp	{'T': 0.9929078014184397, 'C': 0.0070921985815602835}	{'C': 1.0}	{'C': '+0.99', 'T': '-0.99'}		TUB2	orf19.6034	0	0	'unannotated_repeat_region'	2251		Chr1	125702	snp	{'G': 1.0}	{'G': 0.42424242424242425, 'C': 0.5757575757575758}	{'C': '+0.58', 'G': '-0.58'}	GOH	TUB2	orf19.6034	-105	-105	'unannotated_repeat_region'	805
Chr1	125203	indel	{0: 0.9761904761904762, -1: 0.015873015873015872, 1: 0.007936507936507936}	{0: 0.5882352941176471, -1: 0.4117647058823529}	{0: '-0.39', 1: '-0.01', -1: '+0.40'}	GOH	TUB2	orf19.6034	0	-33	'unannotated_repeat_region'	1304		Chr1	125735	indel	{0: 0.9256756756756757, -2: 0.006756756756756757, -1: 0.006756756756756757, 1: 0.02027027027027027, 2: 0.04054054054054054}	{0: 0.47126436781609193, 1: 0.022988505747126436, 2: 0.4827586206896552, 3: 0.022988505747126436}	{0: '-0.45', 1: '+0.00', 2: '+0.44', 3: '+0.02', -1: '-0.01', -2: '-0.01'}	GOH	TUB2	orf19.6034	-138	-138	'unannotated_repeat_region'	772
Chr1	125277	snp	{'A': 1.0}	{'C': 0.49851632047477745, 'A': 0.5014836795252225}	{'A': '-0.50', 'C': '+0.50'}	GOH	TUB2	orf19.6034	0	57	'unannotated_repeat_region'	1230		Chr1	126698	indel	{0: 1.0}	{0: 0.5905511811023622, -1: 0.4094488188976378}	{0: '-0.41', -1: '+0.41'}	GOH	tP 28UGG 293	orf_classification=Uncharacterized;Alias=C1_00720W,C1_00720W_B,tP	-86	-86	'unannotated_repeat_region'	-73
Chr1	125283	indel	{0: 1.0}	{0: 0.7363636363636363, 8: 0.2636363636363636}	{0: '-0.26', 8: '+0.26'}	GOH	TUB2	orf19.6034	0	51	'unannotated_repeat_region'	1224		Chr1	126706	indel	{0: 0.5486725663716814, -3: 0.45132743362831856}	{0: 1.0}	{0: '+0.45', -3: '-0.45'}	LOH	CMP1	orf19.6033	84	84	'unannotated_repeat_region'	-81
Chr1	125720	snp	{'G': 1.0}	{'T': 0.4338235294117647, 'G': 0.5661764705882353}	{'G': '-0.43', 'T': '+0.43'}	GOH	TUB2	orf19.6034	-123	-123	'unannotated_repeat_region'	787		Chr1	126899	snp	{'C': 1.0}	{'T': 0.49732620320855614, 'C': 0.5026737967914439}	{'C': '-0.50', 'T': '+0.50'}	GOH	CMP1	orf19.6033	0	0	'unannotated_repeat_region'	-274
Chr1	125814	snp	{'T': 1.0}	{'T': 0.4779874213836478, 'C': 0.5220125786163522}	{'C': '+0.52', 'T': '-0.52'}	GOH	TUB2	orf19.6034	-217	-217	'unannotated_repeat_region'	693		Chr1	128880	snp	{'C': 1.0}	{'C': 0.5977011494252874, 'A': 0.40229885057471265}	{'C': '-0.40', 'A': '+0.40'}	GOH	CMP1	orf19.6033	-260	-260	'unannotated_repeat_region'	-2255
Chr1	126017	snp	{'T': 1.0}	{'G': 0.4763157894736842, 'T': 0.5236842105263158}	{'G': '+0.48', 'T': '-0.48'}	GOH	TUB2	orf19.6034	-420	-420	'unannotated_repeat_region'	490		Chr1	128920	snp	{'G': 1.0}	{'G': 0.5254237288135594, 'A': 0.4745762711864407}	{'G': '-0.47', 'A': '+0.47'}	GOH	CMP1	orf19.6033	-300	-300	'unannotated_repeat_region'	-2295
Chr1	126031	snp	{'A': 0.9918032786885246, 'G': 0.00819672131147541}	{'A': 0.5080645161290323, 'G': 0.49193548387096775}	{'G': '+0.48', 'A': '-0.48'}	GOH	TUB2	orf19.6034	-434	-434	'unannotated_repeat_region'	476		Chr1	129470	indel	{0: 0.9645390070921985, -3: 0.03546099290780142}	{0: 0.6781609195402298, -12: 0.3103448275862069, -3: 0.011494252873563218}	{0: '-0.29', -12: '+0.31', -3: '-0.02'}	GOH	SPE1	orf19.6032	0	0	'unannotated_repeat_region'	-2845
Chr1	126035	snp	{'A': 1.0}	{'A': 0.5013262599469496, 'C': 0.4986737400530504}	{'A': '-0.50', 'C': '+0.50'}	GOH	TUB2	orf19.6034	-438	-438	'unannotated_repeat_region'	472		Chr1	129768	snp	{'A': 0.48, 'G': 0.52}	{'G': 1.0}	{'G': '+0.48', 'A': '-0.48'}	LOH	SPE1	orf19.6032	0	0	'unannotated_repeat_region'	-3143
Chr1	126092	indel	{0: 1.0}	{0: 0.6079545454545454, 1: 0.39204545454545453}	{0: '-0.39', 1: '+0.39'}	GOH	tP 28UGG 293	orf_classification=Uncharacterized;Alias=C1_00720W,C1_00720W_B,tP	428	428	'unannotated_repeat_region'	415		Chr1	130016	snp	{'G': 1.0}	{'G': 0.5207100591715976, 'A': 0.47928994082840237}	{'G': '-0.48', 'A': '+0.48'}	GOH	SPE1	orf19.6032	0	0	'unannotated_repeat_region'	-3391
Chr1	126133	snp	{'A': 1.0}	{'C': 0.5254691689008043, 'A': 0.4745308310991957}	{'A': '-0.53', 'C': '+0.53'}	GOH	tP 28UGG 293	orf_classification=Uncharacterized;Alias=C1_00720W,C1_00720W_B,tP	387	387	'unannotated_repeat_region'	374		Chr1	131140	snp	{'C': 0.5655737704918032, 'T': 0.4344262295081967}	{'C': 0.9927536231884058, 'N': 0.007246376811594203}	{'C': '+0.43', 'N': '+0.01', 'T': '-0.43'}	LOH	VPS27	orf19.6031	272	272	'unannotated_repeat_region'	-4515
Chr1	126207	snp	{'T': 1.0}	{'A': 1.0}	{'A': '+1.00', 'T': '-1.00'}		tP 28UGG 293	orf_classification=Uncharacterized;Alias=C1_00720W,C1_00720W_B,tP	313	313	'unannotated_repeat_region'	300		Chr1	131162	snp	{'A': 1.0}	{'A': 0.47183098591549294, 'G': 0.528169014084507}	{'G': '+0.53', 'A': '-0.53'}	GOH	VPS27	orf19.6031	250	250	'unannotated_repeat_region'	-4537
Chr1	126337	snp	{'A': 0.90625, 'G': 0.09375}	{'G': 1.0}	{'G': '+0.91', 'A': '-0.91'}		tP 28UGG 293	orf_classification=Uncharacterized;Alias=C1_00720W,C1_00720W_B,tP	183	183	'unannotated_repeat_region'	170		Chr1	131773	snp	{'A': 0.591304347826087, 'G': 0.40869565217391307}	{'A': 0.9847560975609756, 'G': 0.01524390243902439}	{'G': '-0.39', 'A': '+0.39'}	LOH	VPS27	orf19.6031	0	0	'unannotated_repeat_region'	-5148
Chr1	126342	snp	{'G': 1.0}	{'T': 0.5420054200542005, 'G': 0.45799457994579945}	{'G': '-0.54', 'T': '+0.54'}	GOH	tP 28UGG 293	orf_classification=Uncharacterized;Alias=C1_00720W,C1_00720W_B,tP	178	178	'unannotated_repeat_region'	165		Chr1	131860	snp	{'G': 0.5963302752293578, 'A': 0.4036697247706422}	{'G': 1.0}	{'G': '+0.40', 'A': '-0.40'}	LOH	VPS27	orf19.6031	0	0	'unannotated_repeat_region'	-5235
Chr1	126645	snp	{'G': 0.9915966386554622, 'T': 0.008403361344537815}	{'G': 0.5576923076923077, 'A': 0.4423076923076923}	{'G': '-0.43', 'A': '+0.44', 'T': '-0.01'}	GOH	tP 28UGG 293	orf_classification=Uncharacterized;Alias=C1_00720W,C1_00720W_B,tP	-33	-33	'unannotated_repeat_region'	-20		Chr1	132209	indel	{0: 1.0}	{0: 0.6226415094339622, -15: 0.37735849056603776}	{0: '-0.38', -15: '+0.38'}	GOH	VPS27	orf19.6031	0	0	'unannotated_repeat_region'	-5584
Chr1	126646	snp	{'T': 0.43333333333333335, 'C': 0.5666666666666667}	{'T': 1.0}	{'C': '-0.57', 'T': '+0.57'}	LOH	tP 28UGG 293	orf_classification=Uncharacterized;Alias=C1_00720W,C1_00720W_B,tP	-34	-34	'unannotated_repeat_region'	-21		Chr1	132348	snp	{'A': 1.0}	{'A': 0.5454545454545454, 'G': 0.45454545454545453}	{'G': '+0.45', 'A': '-0.45'}	GOH	VPS27	orf19.6031	0	0	'unannotated_repeat_region'	-5723
Chr1	126677	snp	{'A': 0.5853658536585366, 'G': 0.4146341463414634}	{'A': 1.0}	{'G': '-0.41', 'A': '+0.41'}	LOH	tP 28UGG 293	orf_classification=Uncharacterized;Alias=C1_00720W,C1_00720W_B,tP	-65	-65	'unannotated_repeat_region'	-52		Chr1	132613	snp	{'C': 0.9927007299270073, 'T': 0.0072992700729927005}	{'T': 1.0}	{'C': '-0.99', 'T': '+0.99'}		VPS27	orf19.6031	0	0	'unannotated_repeat_region'	-5988
Chr1	126683	snp	{'A': 0.584, 'T': 0.416}	{'A': 1.0}	{'A': '+0.42', 'T': '-0.42'}	LOH	tP 28UGG 293	orf_classification=Uncharacterized;Alias=C1_00720W,C1_00720W_B,tP	-71	-71	'unannotated_repeat_region'	-58		Chr1	132730	snp	{'A': 1.0}	{'A': 0.5176470588235295, 'G': 0.4823529411764706}	{'G': '+0.48', 'A': '-0.48'}	GOH	VPS27	orf19.6031	0	0	'unannotated_repeat_region'	-6105
Chr1	126703	snp	{'C': 0.4608695652173913, 'T': 0.5391304347826087}	{'T': 1.0}	{'C': '-0.46', 'T': '+0.46'}	LOH	CMP1	orf19.6033	87	87	'unannotated_repeat_region'	-78		Chr1	132812	snp	{'G': 1.0}	{'A': 0.498371335504886, 'G': 0.501628664495114}	{'G': '-0.50', 'A': '+0.50'}	GOH	VPS27	orf19.6031	0	0	'unannotated_repeat_region'	-6187
Chr1	126705	indel	{0: 1.0}	{0: 0.5779816513761468, -4: 0.42201834862385323}	{0: '-0.42', -4: '+0.42'}	GOH	CMP1	orf19.6033	85	85	'unannotated_repeat_region'	-80		Chr1	133075	snp	{'T': 1.0}	{'T': 0.447098976109215, 'C': 0.552901023890785}	{'C': '+0.55', 'T': '-0.55'}	GOH	VPS27	orf19.6031	0	0	'unannotated_repeat_region'	-6450
Chr1	126736	snp	{'T': 0.5473684210526316, 'A': 0.45263157894736844}	{'T': 1.0}	{'A': '-0.45', 'T': '+0.45'}	LOH	CMP1	orf19.6033	54	54	'unannotated_repeat_region'	-111		Chr1	133214	snp	{'G': 1.0}	{'G': 0.5583756345177665, 'A': 0.4416243654822335}	{'G': '-0.44', 'A': '+0.44'}	GOH	VPS27	orf19.6031	0	0	'unannotated_repeat_region'	-6589
Chr1	126785	snp	{'G': 0.5697674418604651, 'A': 0.43023255813953487}	{'G': 1.0}	{'G': '+0.43', 'A': '-0.43'}	LOH	CMP1	orf19.6033	5	5	'unannotated_repeat_region'	-160		Chr1	133338	snp	{'C': 1.0}	{'C': 0.46938775510204084, 'G': 0.5306122448979592}	{'C': '-0.53', 'G': '+0.53'}	GOH	VPS27	orf19.6031	0	0	'unannotated_repeat_region'	-6713
Chr1	126899	snp	{'C': 1.0}	{'C': 0.4970588235294118, 'T': 0.5029411764705882}	{'C': '-0.50', 'T': '+0.50'}	GOH	CMP1	orf19.6033	0	0	'unannotated_repeat_region'	-274		Chr1	133554	indel	{0: 1.0}	{0: 0.6363636363636364, 6: 0.36363636363636365}	{0: '-0.36', 6: '+0.36'}	GOH	VPS27	orf19.6031	0	0	'unannotated_repeat_region'	-6929
Chr1	126971	snp	{'A': 0.5746268656716418, 'G': 0.4253731343283582}	{'G': 0.9975062344139651, 'A': 0.0024937655860349127}	{'G': '+0.57', 'A': '-0.57'}	LOH	CMP1	orf19.6033	0	0	'unannotated_repeat_region'	-346		Chr1	134034	snp	{'A': 0.5229357798165137, 'G': 0.47706422018348627}	{'A': 1.0}	{'G': '-0.48', 'A': '+0.48'}	LOH	VPS27	orf19.6031	-96	-96	'unannotated_repeat_region'	-7409
Chr1	127223	snp	{'G': 1.0}	{'A': 0.4506172839506173, 'G': 0.5493827160493827}	{'G': '-0.45', 'A': '+0.45'}	GOH	CMP1	orf19.6033	0	0	'unannotated_repeat_region'	-598		Chr1	134220	snp	{'T': 1.0}	{'T': 0.5303030303030303, 'A': 0.4696969696969697}	{'T': '-0.47', 'A': '+0.47'}	GOH	C1_00760W_A	orf19.6030	33	33	'unannotated_repeat_region'	-7595
Chr1	127415	snp	{'T': 1.0}	{'A': 0.5145413870246085, 'T': 0.4854586129753915}	{'A': '+0.51', 'T': '-0.51'}	GOH	CMP1	orf19.6033	0	0	'unannotated_repeat_region'	-790		Chr1	134231	snp	{'T': 1.0}	{'T': 0.47560975609756095, 'C': 0.524390243902439}	{'C': '+0.52', 'T': '-0.52'}	GOH	C1_00760W_A	orf19.6030	22	22	'unannotated_repeat_region'	-7606
Chr1	127436	snp	{'G': 1.0}	{'A': 0.47706422018348627, 'G': 0.5229357798165137}	{'G': '-0.48', 'A': '+0.48'}	GOH	CMP1	orf19.6033	0	0	'unannotated_repeat_region'	-811		Chr1	134301	snp	{'A': 1.0}	{'A': 0.543859649122807, 'T': 0.45614035087719296}	{'T': '+0.46', 'A': '-0.46'}	GOH	C1_00760W_A	orf19.6030	0	0	'unannotated_repeat_region'	-7676
Chr1	128129	snp	{'A': 1.0}	{'A': 0.5356125356125356, 'G': 0.46438746438746437}	{'G': '+0.46', 'A': '-0.46'}	GOH	CMP1	orf19.6033	0	0	'unannotated_repeat_region'	-1504		Chr1	134465	snp	{'C': 1.0}	{'C': 0.555984555984556, 'T': 0.444015444015444}	{'C': '-0.44', 'T': '+0.44'}	GOH	C1_00760W_A	orf19.6030	0	0	'unannotated_repeat_region'	-7840
Chr1	128146	snp	{'A': 1.0}	{'T': 0.45375722543352603, 'A': 0.546242774566474}	{'A': '-0.45', 'T': '+0.45'}	GOH	CMP1	orf19.6033	0	0	'unannotated_repeat_region'	-1521		Chr1	134557	snp	{'A': 1.0}	{'G': 0.47766323024054985, 'A': 0.5223367697594502}	{'G': '+0.48', 'A': '-0.48'}	GOH	C1_00760W_A	orf19.6030	0	0	'unannotated_repeat_region'	-7932
Chr1	128695	snp	{'G': 1.0}	{'A': 0.4619289340101523, 'G': 0.5380710659898477}	{'G': '-0.46', 'A': '+0.46'}	GOH	CMP1	orf19.6033	-75	-75	'unannotated_repeat_region'	-2070		Chr1	134602	snp	{'G': 1.0}	{'G': 0.5053003533568905, 'T': 0.49469964664310956}	{'T': '+0.49', 'G': '-0.49'}	GOH	C1_00760W_A	orf19.6030	0	0	'unannotated_repeat_region'	-7977
Chr1	128708	snp	{'G': 1.0}	{'G': 0.5345268542199488, 'T': 0.46547314578005117}	{'G': '-0.47', 'T': '+0.47'}	GOH	CMP1	orf19.6033	-88	-88	'unannotated_repeat_region'	-2083		Chr1	134615	snp	{'T': 0.5048543689320388, 'A': 0.49514563106796117}	{'A': 0.9964788732394366, 'C': 0.0035211267605633804}	{'C': '+0.00', 'T': '-0.50', 'A': '+0.50'}	LOH	C1_00760W_A	orf19.6030	0	0	'unannotated_repeat_region'	-7990
Chr1	128788	snp	{'G': 1.0}	{'A': 0.46742209631728043, 'G': 0.5325779036827195}	{'G': '-0.47', 'A': '+0.47'}	GOH	CMP1	orf19.6033	-168	-168	'unannotated_repeat_region'	-2163		Chr1	134745	snp	{'T': 1.0}	{'A': 0.46037735849056605, 'T': 0.539622641509434}	{'T': '-0.46', 'A': '+0.46'}	GOH	C1_00760W_A	orf19.6030	0	0	'unannotated_repeat_region'	-8120
Chr1	128801	snp	{'A': 1.0}	{'A': 0.5208333333333334, 'G': 0.4791666666666667}	{'G': '+0.48', 'A': '-0.48'}	GOH	CMP1	orf19.6033	-181	-181	'unannotated_repeat_region'	-2176		Chr1	134809	snp	{'G': 1.0}	{'G': 0.48936170212765956, 'A': 0.5070921985815603, 'C': 0.0035460992907801418}	{'C': '+0.00', 'G': '-0.51', 'A': '+0.51'}	GOH	C1_00760W_A	orf19.6030	0	0	'unannotated_repeat_region'	-8184
Chr1	128901	indel	{0: 1.0}	{0: 0.20717131474103587, -11: 0.7928286852589641}	{0: '-0.79', -11: '+0.79'}	GOH	CMP1	orf19.6033	-281	-281	'unannotated_repeat_region'	-2276		Chr1	134832	snp	{'T': 0.532258064516129, 'G': 0.46774193548387094}	{'G': 0.9962264150943396, 'C': 0.0037735849056603774}	{'G': '+0.53', 'C': '+0.00', 'T': '-0.53'}	LOH	C1_00760W_A	orf19.6030	0	0	'unannotated_repeat_region'	-8207
Chr1	129018	indel	{0: 1.0}	{0: 0.5394736842105263, -3: 0.40460526315789475, 3: 0.05592105263157895}	{0: '-0.46', 3: '+0.06', -3: '+0.40'}	GOH	SPE1	orf19.6032	241	241	'unannotated_repeat_region'	-2393		Chr1	134845	snp	{'G': 0.5042735042735043, 'C': 0.49572649572649574}	{'C': 0.992, 'A': 0.008}	{'C': '+0.50', 'G': '-0.50', 'A': '+0.01'}	LOH	C1_00760W_A	orf19.6030	0	0	'unannotated_repeat_region'	-8220
Chr1	129081	indel	{0: 1.0}	{0: 0.5523809523809524, -5: 0.44761904761904764}	{0: '-0.45', -5: '+0.45'}	GOH	SPE1	orf19.6032	178	178	'unannotated_repeat_region'	-2456		Chr1	135025	snp	{'A': 0.5862068965517241, 'C': 0.41379310344827586}	{'A': 0.9916666666666667, 'N': 0.008333333333333333}	{'C': '-0.41', 'N': '+0.01', 'A': '+0.41'}	LOH	C1_00760W_A	orf19.6030	-112	-112	'unannotated_repeat_region'	-8400
Chr1	129233	snp	{'A': 1.0}	{'A': 0.5186335403726708, 'T': 0.4813664596273292}	{'A': '-0.48', 'T': '+0.48'}	GOH	SPE1	orf19.6032	26	26	'unannotated_repeat_region'	-2608		Chr1	135088	snp	{'G': 0.5794392523364486, 'A': 0.4205607476635514}	{'G': 1.0}	{'G': '+0.42', 'A': '-0.42'}	LOH	C1_00760W_A	orf19.6030	-175	-175	'unannotated_repeat_region'	-8463
Chr1	129470	indel	{0: 0.9645390070921985, -3: 0.03546099290780142}	{0: 0.3256578947368421, -9: 0.32894736842105265, -6: 0.34539473684210525}	{0: '-0.64', -6: '+0.35', -3: '-0.04', -9: '+0.33'}	GOH	SPE1	orf19.6032	0	0	'unannotated_repeat_region'	-2845		Chr1	135108	snp	{'A': 0.4636363636363636, 'G': 0.5272727272727272, 'T': 0.00909090909090909}	{'G': 1.0}	{'T': '-0.01', 'G': '+0.47', 'A': '-0.46'}	LOH	C1_00760W_A	orf19.6030	-195	-195	'unannotated_repeat_region'	-8483
Chr1	129768	snp	{'A': 0.48, 'G': 0.52}	{'G': 1.0}	{'G': '+0.48', 'A': '-0.48'}	LOH	SPE1	orf19.6032	0	0	'unannotated_repeat_region'	-3143		Chr1	135178	snp	{'A': 1.0}	{'A': 0.45454545454545453, 'T': 0.5454545454545454}	{'T': '+0.55', 'A': '-0.55'}	GOH	C1_00760W_A	orf19.6030	-265	-265	'unannotated_repeat_region'	-8553
Chr1	129849	snp	{'A': 1.0}	{'T': 0.5165165165165165, 'A': 0.48348348348348347}	{'A': '-0.52', 'T': '+0.52'}	GOH	SPE1	orf19.6032	0	0	'unannotated_repeat_region'	-3224		Chr1	136374	snp	{'G': 0.4090909090909091, 'A': 0.5909090909090909}	{'A': 0.9951690821256038, 'C': 0.004830917874396135}	{'C': '+0.00', 'G': '-0.41', 'A': '+0.40'}	LOH	ROT1	orf19.6029	0	0	'unannotated_repeat_region'	-9749
Chr1	130016	snp	{'G': 1.0}	{'A': 1.0}	{'G': '-1.00', 'A': '+1.00'}		SPE1	orf19.6032	0	0	'unannotated_repeat_region'	-3391		Chr1	136649	indel	{0: 0.984375, -4: 0.015625}	{0: 0.5882352941176471, 4: 0.4117647058823529}	{0: '-0.40', -4: '-0.02', 4: '+0.41'}	GOH	ROT1	orf19.6029	-213	-213	'unannotated_repeat_region'	-10024
Chr1	130547	snp	{'C': 1.0}	{'T': 0.4720670391061452, 'C': 0.5279329608938548}	{'C': '-0.47', 'T': '+0.47'}	GOH	SPE1	orf19.6032	0	0	'unannotated_repeat_region'	-3922		Chr1	136831	indel	{0: 1.0}	{-1: 0.48905109489051096, 0: 0.5036496350364964, 1: 0.0072992700729927005}	{0: '-0.50', 1: '+0.01', -1: '+0.49'}	GOH	ROT1	orf19.6029	-395	-395	'unannotated_repeat_region'	-10206
Chr1	130705	snp	{'C': 0.562962962962963, 'T': 0.43703703703703706}	{'T': 1.0}	{'C': '-0.56', 'T': '+0.56'}	LOH	SPE1	orf19.6032	-24	-24	'unannotated_repeat_region'	-4080		Chr1	136922	indel	{0: 1.0}	{0: 0.6507936507936508, 5: 0.3492063492063492}	{0: '-0.35', 5: '+0.35'}	GOH	ROT1	orf19.6029	-486	-486	'unannotated_repeat_region'	-10297
Chr1	130952	snp	{'T': 1.0}	{'C': 0.5340136054421769, 'T': 0.46258503401360546, 'A': 0.003401360544217687}	{'A': '+0.00', 'C': '+0.53', 'T': '-0.54'}	GOH	SPE1	orf19.6032	-271	-271	'unannotated_repeat_region'	-4327		Chr1	136980	indel	{0: 0.55, 1: 0.45}	{1: 0.9577464788732394, 0: 0.028169014084507043, 2: 0.014084507042253521}	{0: '-0.52', 1: '+0.51', 2: '+0.01'}	LOH	ROT1	orf19.6029	-544	-544	'unannotated_repeat_region'	-10355
Chr1	130958	snp	{'T': 1.0}	{'T': 0.47278911564625853, 'C': 0.5272108843537415}	{'C': '+0.53', 'T': '-0.53'}	GOH	SPE1	orf19.6032	-277	-277	'unannotated_repeat_region'	-4333		Chr1	137147	indel	{0: 0.6074766355140186, 3: 0.3925233644859813}	{0: 1.0}	{0: '+0.39', 3: '-0.39'}	LOH	ROT1	orf19.6029	-711	-711	'unannotated_repeat_region'	-10522
Chr1	131140	snp	{'C': 0.5655737704918032, 'T': 0.4344262295081967}	{'C': 1.0}	{'C': '+0.43', 'T': '-0.43'}	LOH	VPS27	orf19.6031	272	272	'unannotated_repeat_region'	-4515		Chr1	137216	indel	{0: 0.5638297872340425, 3: 0.35106382978723405, -3: 0.07446808510638298, -6: 0.010638297872340425}	{0: 0.14655172413793102, 3: 0.8405172413793104, 6: 0.008620689655172414, -3: 0.004310344827586207}	{0: '-0.42', 3: '+0.49', 6: '+0.01', -6: '-0.01', -3: '-0.07'}	LOH	ROT1	orf19.6029	-780	-780	'unannotated_repeat_region'	-10591
Chr1	131403	snp	{'C': 0.9914529914529915, 'A': 0.008547008547008548}	{'C': 0.5090439276485789, 'G': 0.4909560723514212}	{'G': '+0.49', 'A': '-0.01', 'C': '-0.48'}	GOH	VPS27	orf19.6031	9	9	'unannotated_repeat_region'	-4778		Chr1	137248	indel	{0: 1.0}	{-4: 0.44841269841269843, 0: 0.5515873015873016}	{0: '-0.45', -4: '+0.45'}	GOH	ROT1	orf19.6029	-812	-812	'unannotated_repeat_region'	-10623
Chr1	131666	snp	{'G': 1.0}	{'A': 0.5104895104895105, 'G': 0.48951048951048953}	{'G': '-0.51', 'A': '+0.51'}	GOH	VPS27	orf19.6031	0	0	'unannotated_repeat_region'	-5041		Chr1	137263	indel	{0: 0.5585585585585585, -4: 0.44144144144144143}	{0: 1.0}	{0: '+0.44', -4: '-0.44'}	LOH	ROT1	orf19.6029	-827	-827	'unannotated_repeat_region'	-10638
Chr1	131773	snp	{'A': 0.591304347826087, 'G': 0.40869565217391307}	{'A': 1.0}	{'G': '-0.41', 'A': '+0.41'}	LOH	VPS27	orf19.6031	0	0	'unannotated_repeat_region'	-5148		Chr1	137273	snp	{'T': 0.5961538461538461, 'A': 0.40384615384615385}	{'T': 1.0}	{'T': '+0.40', 'A': '-0.40'}	LOH	ROT1	orf19.6029	-837	-837	'unannotated_repeat_region'	-10648
Chr1	131860	snp	{'G': 0.5963302752293578, 'A': 0.4036697247706422}	{'G': 1.0}	{'G': '+0.40', 'A': '-0.40'}	LOH	VPS27	orf19.6031	0	0	'unannotated_repeat_region'	-5235		Chr1	137281	indel	{0: 0.5849056603773585, -2: 0.41509433962264153}	{0: 1.0}	{0: '+0.42', -2: '-0.42'}	LOH	ROT1	orf19.6029	-845	-845	'unannotated_repeat_region'	-10656
Chr1	131972	snp	{'G': 1.0}	{'A': 0.49304174950298213, 'G': 0.5069582504970179}	{'G': '-0.49', 'A': '+0.49'}	GOH	VPS27	orf19.6031	0	0	'unannotated_repeat_region'	-5347		Chr1	137303	snp	{'T': 0.5514018691588785, 'G': 0.4485981308411215}	{'T': 1.0}	{'G': '-0.45', 'T': '+0.45'}	LOH	ROT1	orf19.6029	-867	-867	'unannotated_repeat_region'	-10678
Chr1	131988	snp	{'T': 0.45535714285714285, 'G': 0.5446428571428571}	{'G': 1.0}	{'G': '+0.46', 'T': '-0.46'}	LOH	VPS27	orf19.6031	0	0	'unannotated_repeat_region'	-5363		Chr1	137309	indel	{0: 0.8469387755102041, -1: 0.12244897959183673, 1: 0.030612244897959183}	{0: 0.559322033898305, -1: 0.4322033898305085, 1: 0.00847457627118644}	{0: '-0.29', 1: '-0.02', -1: '+0.31'}	GOH	ROT1	orf19.6029	-873	-873	'unannotated_repeat_region'	-10684
Chr1	132081	snp	{'A': 1.0}	{'A': 0.47578947368421054, 'C': 0.5242105263157895}	{'A': '-0.52', 'C': '+0.52'}	GOH	VPS27	orf19.6031	0	0	'unannotated_repeat_region'	-5456		Chr1	137431	indel	{0: 0.9444444444444444, 6: 0.05555555555555555}	{0: 0.22058823529411764, 3: 0.44485294117647056, 6: 0.33455882352941174}	{0: '-0.72', 3: '+0.44', 6: '+0.28'}	GOH	ROT1	orf19.6029	-995	-995	'unannotated_repeat_region'	-10806
Chr1	132157	snp	{'G': 1.0}	{'G': 0.46153846153846156, 'A': 0.5384615384615384}	{'G': '-0.54', 'A': '+0.54'}	GOH	VPS27	orf19.6031	0	0	'unannotated_repeat_region'	-5532		Chr1	137550	snp	{'G': 1.0}	{'A': 0.5714285714285714, 'G': 0.42857142857142855}	{'G': '-0.57', 'A': '+0.57'}	GOH	HGC1	orf19.6028	1023	1023	'unannotated_repeat_region'	-10925
Chr1	132613	snp	{'C': 0.9927007299270073, 'T': 0.0072992700729927005}	{'T': 0.5071428571428571, 'C': 0.4928571428571429}	{'C': '-0.50', 'T': '+0.50'}	GOH	VPS27	orf19.6031	0	0	'unannotated_repeat_region'	-5988		Chr1	137607	snp	{'A': 0.5714285714285714, 'T': 0.02040816326530612, 'G': 0.40816326530612246}	{'A': 1.0}	{'G': '-0.41', 'T': '-0.02', 'A': '+0.43'}	LOH	HGC1	orf19.6028	966	966	'unannotated_repeat_region'	-10982
Chr1	132856	snp	{'C': 1.0}	{'C': 0.4767676767676768, 'T': 0.5232323232323233}	{'C': '-0.52', 'T': '+0.52'}	GOH	VPS27	orf19.6031	0	0	'unannotated_repeat_region'	-6231		Chr1	137667	snp	{'T': 0.411214953271028, 'G': 0.5887850467289719}	{'G': 1.0}	{'G': '+0.41', 'T': '-0.41'}	LOH	HGC1	orf19.6028	906	906	'unannotated_repeat_region'	-11042
Chr1	133972	snp	{'A': 1.0}	{'A': 0.5027777777777778, 'T': 0.49722222222222223}	{'A': '-0.50', 'T': '+0.50'}	GOH	VPS27	orf19.6031	-34	-34	'unannotated_repeat_region'	-7347		Chr1	137675	snp	{'A': 0.5178571428571429, 'C': 0.48214285714285715}	{'C': 1.0}	{'C': '+0.52', 'A': '-0.52'}	LOH	HGC1	orf19.6028	898	898	'unannotated_repeat_region'	-11050
Chr1	133973	snp	{'T': 0.9919354838709677, 'A': 0.008064516129032258}	{'T': 0.4986225895316804, 'A': 0.5013774104683195}	{'A': '+0.49', 'T': '-0.49'}	GOH	VPS27	orf19.6031	-35	-35	'unannotated_repeat_region'	-7348		Chr1	137702	indel	{0: 1.0}	{0: 0.5316455696202531, 1: 0.46835443037974683}	{0: '-0.47', 1: '+0.47'}	GOH	HGC1	orf19.6028	871	871	'unannotated_repeat_region'	-11077
Chr1	133989	snp	{'A': 1.0}	{'G': 0.5314285714285715, 'A': 0.4685714285714286}	{'G': '+0.53', 'A': '-0.53'}	GOH	VPS27	orf19.6031	-51	-51	'unannotated_repeat_region'	-7364		Chr1	137733	snp	{'A': 0.40217391304347827, 'G': 0.5978260869565217}	{'G': 1.0}	{'G': '+0.40', 'A': '-0.40'}	LOH	HGC1	orf19.6028	840	840	'unannotated_repeat_region'	-11108
Chr1	134023	indel	{0: 0.5818181818181818, -1: 0.4, 1: 0.00909090909090909, -2: 0.00909090909090909}	{0: 0.9401993355481728, -1: 0.046511627906976744, -2: 0.0033222591362126247, 1: 0.009966777408637873}	{0: '+0.36', 1: '+0.00', -1: '-0.35', -2: '-0.01'}	LOH	VPS27	orf19.6031	-85	-85	'unannotated_repeat_region'	-7398		Chr1	137863	snp	{'G': 1.0}	{'G': 0.4941860465116279, 'A': 0.5058139534883721}	{'G': '-0.51', 'A': '+0.51'}	GOH	HGC1	orf19.6028	710	710	'unannotated_repeat_region'	-11238
Chr1	134034	snp	{'A': 0.5229357798165137, 'G': 0.47706422018348627}	{'A': 0.9966442953020134, 'G': 0.003355704697986577}	{'G': '-0.47', 'A': '+0.47'}	LOH	VPS27	orf19.6031	-96	-96	'unannotated_repeat_region'	-7409		Chr1	137865	snp	{'C': 1.0}	{'C': 0.4883720930232558, 'T': 0.5116279069767442}	{'C': '-0.51', 'T': '+0.51'}	GOH	HGC1	orf19.6028	708	708	'unannotated_repeat_region'	-11240
Chr1	134340	snp	{'C': 1.0}	{'C': 0.5632183908045977, 'T': 0.4367816091954023}	{'C': '-0.44', 'T': '+0.44'}	GOH	C1_00760W_A	orf19.6030	0	0	'unannotated_repeat_region'	-7715		Chr1	137929	snp	{'T': 1.0}	{'T': 0.453125, 'C': 0.53125, 'N': 0.015625}	{'C': '+0.53', 'N': '+0.02', 'T': '-0.55'}	GOH	HGC1	orf19.6028	644	644	'unannotated_repeat_region'	-11304
Chr1	134341	snp	{'C': 1.0}	{'C': 0.5587392550143266, 'T': 0.44126074498567336}	{'C': '-0.44', 'T': '+0.44'}	GOH	C1_00760W_A	orf19.6030	0	0	'unannotated_repeat_region'	-7716		Chr1	138146	snp	{'A': 1.0}	{'G': 0.475, 'A': 0.525}	{'G': '+0.47', 'A': '-0.47'}	GOH	HGC1	orf19.6028	427	427	'unannotated_repeat_region'	-11521
Chr1	134557	snp	{'A': 1.0}	{'A': 0.49882903981264637, 'G': 0.5011709601873536}	{'G': '+0.50', 'A': '-0.50'}	GOH	C1_00760W_A	orf19.6030	0	0	'unannotated_repeat_region'	-7932		Chr1	138222	snp	{'A': 1.0}	{'A': 0.4375, 'G': 0.5625}	{'G': '+0.56', 'A': '-0.56'}	GOH	HGC1	orf19.6028	351	351	'unannotated_repeat_region'	-11597
Chr1	134626	snp	{'G': 0.5051546391752577, 'A': 0.4948453608247423}	{'G': 0.9947780678851175, 'A': 0.0026109660574412533, 'T': 0.0026109660574412533}	{'G': '+0.49', 'A': '-0.49', 'T': '+0.00'}	LOH	C1_00760W_A	orf19.6030	0	0	'unannotated_repeat_region'	-8001		Chr1	138434	snp	{'A': 0.5157894736842106, 'T': 0.4842105263157895}	{'A': 1.0}	{'T': '-0.48', 'A': '+0.48'}	LOH	HGC1	orf19.6028	139	139	'unannotated_repeat_region'	-11809
Chr1	134745	snp	{'T': 1.0}	{'A': 0.5253807106598984, 'T': 0.4746192893401015}	{'A': '+0.53', 'T': '-0.53'}	GOH	C1_00760W_A	orf19.6030	0	0	'unannotated_repeat_region'	-8120		Chr1	138490	indel	{0: 0.5684210526315789, -2: 0.43157894736842106}	{0: 1.0}	{0: '+0.43', -2: '-0.43'}	LOH	HGC1	orf19.6028	83	83	'unannotated_repeat_region'	-11865
Chr1	134749	snp	{'G': 0.4732142857142857, 'A': 0.5178571428571429, 'T': 0.008928571428571428}	{'A': 1.0}	{'G': '-0.47', 'A': '+0.48', 'T': '-0.01'}	LOH	C1_00760W_A	orf19.6030	0	0	'unannotated_repeat_region'	-8124		Chr1	138532	indel	{0: 0.5087719298245614, -7: 0.49122807017543857}	{0: 0.16216216216216217, -7: 0.8378378378378378}	{0: '-0.35', -7: '+0.35'}	LOH	HGC1	orf19.6028	41	41	'unannotated_repeat_region'	-11907
Chr1	134809	snp	{'G': 1.0}	{'G': 0.4834123222748815, 'A': 0.5165876777251185}	{'G': '-0.52', 'A': '+0.52'}	GOH	C1_00760W_A	orf19.6030	0	0	'unannotated_repeat_region'	-8184		Chr1	139109	indel	{0: 0.9615384615384616, -3: 0.028846153846153848, -6: 0.009615384615384616}	{0: 0.70625, -3: 0.29375}	{0: '-0.26', -6: '-0.01', -3: '+0.26'}	GOH	HGC1	orf19.6028	0	0	'unannotated_repeat_region'	-12484
Chr1	134815	snp	{'G': 1.0}	{'A': 0.523696682464455, 'G': 0.476303317535545}	{'G': '-0.52', 'A': '+0.52'}	GOH	C1_00760W_A	orf19.6030	0	0	'unannotated_repeat_region'	-8190		Chr1	139122	snp	{'T': 1.0}	{'T': 0.521978021978022, 'C': 0.47802197802197804}	{'C': '+0.48', 'T': '-0.48'}	GOH	HGC1	orf19.6028	0	0	'unannotated_repeat_region'	-12497
Chr1	135095	snp	{'T': 1.0}	{'T': 0.47058823529411764, 'A': 0.5294117647058824}	{'A': '+0.53', 'T': '-0.53'}	GOH	C1_00760W_A	orf19.6030	-182	-182	'unannotated_repeat_region'	-8470		Chr1	139159	snp	{'G': 0.5887850467289719, 'A': 0.411214953271028}	{'G': 0.99581589958159, 'C': 0.0041841004184100415}	{'C': '+0.00', 'G': '+0.41', 'A': '-0.41'}	LOH	HGC1	orf19.6028	0	0	'unannotated_repeat_region'	-12534
Chr1	135106	snp	{'G': 1.0}	{'A': 0.48253968253968255, 'G': 0.5174603174603175}	{'G': '-0.48', 'A': '+0.48'}	GOH	C1_00760W_A	orf19.6030	-193	-193	'unannotated_repeat_region'	-8481		Chr1	139442	indel	{0: 0.7456140350877193, -9: 0.20175438596491227, -18: 0.05263157894736842}	{0: 0.12195121951219512, -9: 0.8780487804878049}	{0: '-0.62', -18: '-0.05', -9: '+0.68'}	LOH	HGC1	orf19.6028	0	0	'unannotated_repeat_region'	-12817
Chr1	135108	snp	{'A': 0.4636363636363636, 'G': 0.5272727272727272, 'T': 0.00909090909090909}	{'G': 1.0}	{'G': '+0.47', 'A': '-0.46', 'T': '-0.01'}	LOH	C1_00760W_A	orf19.6030	-195	-195	'unannotated_repeat_region'	-8483		Chr1	139686	indel	{0: 0.6388888888888888, -3: 0.3611111111111111}	{0: 1.0}	{0: '+0.36', -3: '-0.36'}	LOH	HGC1	orf19.6028	0	0	'unannotated_repeat_region'	-13061
Chr1	135120	snp	{'G': 1.0}	{'G': 0.5221518987341772, 'A': 0.4778481012658228}	{'G': '-0.48', 'A': '+0.48'}	GOH	C1_00760W_A	orf19.6030	-207	-207	'unannotated_repeat_region'	-8495		Chr1	140278	snp	{'A': 0.553030303030303, 'G': 0.44696969696969696}	{'A': 1.0}	{'G': '-0.45', 'A': '+0.45'}	LOH	HGC1	orf19.6028	0	0	'unannotated_repeat_region'	-13653
Chr1	135183	snp	{'C': 0.453781512605042, 'G': 0.5462184873949579}	{'C': 1.0}	{'G': '-0.55', 'C': '+0.55'}	LOH	C1_00760W_A	orf19.6030	-270	-270	'unannotated_repeat_region'	-8558		Chr1	140344	snp	{'T': 1.0}	{'C': 1.0}	{'C': '+1.00', 'T': '-1.00'}		HGC1	orf19.6028	0	0	'unannotated_repeat_region'	-13719
Chr1	135229	snp	{'A': 1.0}	{'C': 0.47017543859649125, 'A': 0.5298245614035088}	{'A': '-0.47', 'C': '+0.47'}	GOH	C1_00760W_A	orf19.6030	-316	-316	'unannotated_repeat_region'	-8604		Chr1	140407	snp	{'A': 0.5362318840579711, 'T': 0.463768115942029}	{'A': 1.0}	{'T': '-0.46', 'A': '+0.46'}	LOH	HGC1	orf19.6028	0	0	'unannotated_repeat_region'	-13782
Chr1	135232	snp	{'T': 0.9920634920634921, 'C': 0.007936507936507936}	{'T': 0.5357142857142857, 'G': 0.4642857142857143}	{'G': '+0.46', 'C': '-0.01', 'T': '-0.46'}	GOH	C1_00760W_A	orf19.6030	-319	-319	'unannotated_repeat_region'	-8607		Chr1	140824	snp	{'A': 0.5089285714285714, 'G': 0.49107142857142855}	{'A': 1.0}	{'G': '-0.49', 'A': '+0.49'}	LOH	HGC1	orf19.6028	0	0	'unannotated_repeat_region'	-14199
Chr1	135267	indel	{0: 0.9636363636363636, 2: 0.01818181818181818, -2: 0.01818181818181818}	{0: 0.65234375, -2: 0.0078125, 2: 0.33203125, 4: 0.0078125}	{0: '-0.31', 2: '+0.31', 4: '+0.01', -2: '-0.01'}	GOH	C1_00760W_A	orf19.6030	-354	-354	'unannotated_repeat_region'	-8642		Chr1	140854	snp	{'A': 0.5333333333333333, 'G': 0.4666666666666667}	{'A': 0.9852941176470589, 'C': 0.007352941176470588, 'G': 0.007352941176470588}	{'C': '+0.01', 'G': '-0.46', 'A': '+0.45'}	LOH	HGC1	orf19.6028	0	0	'unannotated_repeat_region'	-14229
Chr1	135540	indel	{0: 0.8, 10: 0.2}	{0: 0.5432692307692307, 5: 0.33653846153846156, 10: 0.1201923076923077}	{0: '-0.26', 10: '-0.08', 5: '+0.34'}		ROT1	orf19.6029	113	113	'unannotated_repeat_region'	-8915		Chr1	141054	indel	{0: 1.0}	{0: 0.15217391304347827, -15: 0.8478260869565217}	{0: '-0.85', -15: '+0.85'}		HGC1	orf19.6028	-123	-123	'unannotated_repeat_region'	-14429
Chr1	135593	indel	{0: 1.0}	{0: 0.5202020202020202, 3: 0.4444444444444444, 4: 0.030303030303030304, 2: 0.005050505050505051}	{0: '-0.48', 2: '+0.01', 3: '+0.44', 4: '+0.03'}	GOH	ROT1	orf19.6029	60	60	'unannotated_repeat_region'	-8968		Chr1	141143	snp	{'G': 1.0}	{'T': 1.0}	{'T': '+1.00', 'G': '-1.00'}		HGC1	orf19.6028	-212	-212	'unannotated_repeat_region'	-14518
Chr1	136260	snp	{'C': 1.0}	{'C': 0.5249266862170088, 'T': 0.4750733137829912}	{'C': '-0.48', 'T': '+0.48'}	GOH	ROT1	orf19.6029	0	0	'unannotated_repeat_region'	-9635		Chr1	141340	indel	{0: 0.9902912621359223, -35: 0.009708737864077669}	{0: 0.7153284671532847, -35: 0.2846715328467153}	{0: '-0.27', -35: '+0.27'}	GOH	HGC1	orf19.6028	-409	-409	'unannotated_repeat_region'	-14715
Chr1	136329	snp	{'C': 1.0}	{'T': 0.49157303370786515, 'C': 0.5084269662921348}	{'C': '-0.49', 'T': '+0.49'}	GOH	ROT1	orf19.6029	0	0	'unannotated_repeat_region'	-9704		Chr1	141442	snp	{'G': 1.0}	{'A': 1.0}	{'G': '-1.00', 'A': '+1.00'}		HGC1	orf19.6028	-511	-511	'unannotated_repeat_region'	-14817
Chr1	136374	snp	{'G': 0.4090909090909091, 'A': 0.5909090909090909}	{'A': 1.0}	{'G': '-0.41', 'A': '+0.41'}	LOH	ROT1	orf19.6029	0	0	'unannotated_repeat_region'	-9749		Chr1	141665	snp	{'G': 0.993103448275862, 'T': 0.006896551724137931}	{'A': 1.0}	{'T': '-0.01', 'G': '-0.99', 'A': '+1.00'}		HGC1	orf19.6028	-734	-734	'unannotated_repeat_region'	-15040
Chr1	136448	snp	{'T': 1.0}	{'T': 0.5279503105590062, 'G': 0.4720496894409938}	{'G': '+0.47', 'T': '-0.47'}	GOH	ROT1	orf19.6029	-12	-12	'unannotated_repeat_region'	-9823		Chr1	141846	indel	{0: 1.0}	{0: 0.6666666666666666, -3: 0.3333333333333333}	{0: '-0.33', -3: '+0.33'}	GOH	HGC1	orf19.6028	-915	-915	'unannotated_repeat_region'	-15221
Chr1	136486	snp	{'A': 0.5524475524475524, 'G': 0.44755244755244755}	{'G': 1.0}	{'G': '+0.55', 'A': '-0.55'}	LOH	ROT1	orf19.6029	-50	-50	'unannotated_repeat_region'	-9861		Chr1	141859	snp	{'A': 0.986013986013986, 'T': 0.013986013986013986}	{'T': 0.6086956521739131, 'A': 0.391304347826087}	{'T': '+0.59', 'A': '-0.59'}	GOH	HGC1	orf19.6028	-928	-928	'unannotated_repeat_region'	-15234
Chr1	136649	indel	{0: 0.984375, -4: 0.015625}	{0: 0.6560283687943262, 4: 0.34397163120567376}	{0: '-0.33', -4: '-0.02', 4: '+0.34'}	GOH	ROT1	orf19.6029	-213	-213	'unannotated_repeat_region'	-10024		Chr1	141900	indel	{0: 0.625, -10: 0.375}	{0: 1.0}	{0: '+0.38', -10: '-0.38'}	LOH	HGC1	orf19.6028	-969	-969	'unannotated_repeat_region'	-15275
Chr1	136838	snp	{'T': 0.5072463768115942, 'A': 0.4927536231884058}	{'T': 0.9948717948717949, 'A': 0.005128205128205128}	{'A': '-0.49', 'T': '+0.49'}	LOH	ROT1	orf19.6029	-402	-402	'unannotated_repeat_region'	-10213		Chr1	142061	indel	{0: 0.6160714285714286, -5: 0.38392857142857145}	{0: 1.0}	{0: '+0.38', -5: '-0.38'}	LOH	HGC1	orf19.6028	-1130	-1130	'unannotated_repeat_region'	-15436
Chr1	136971	snp	{'A': 1.0}	{'A': 0.6582278481012658, 'G': 0.34177215189873417}	{'G': '+0.34', 'A': '-0.34'}	GOH	ROT1	orf19.6029	-535	-535	'unannotated_repeat_region'	-10346		Chr1	142334	indel	{0: 1.0}	{0: 0.5614035087719298, -2: 0.43859649122807015}	{0: '-0.44', -2: '+0.44'}	GOH	HGC1	orf19.6028	-1403	-1403	'unannotated_repeat_region'	-15709
Chr1	136998	snp	{'T': 0.4807692307692308, 'C': 0.5192307692307693}	{'T': 1.0}	{'C': '-0.52', 'T': '+0.52'}	LOH	ROT1	orf19.6029	-562	-562	'unannotated_repeat_region'	-10373		Chr1	142367	indel	{0: 0.4444444444444444, -3: 0.5555555555555556}	{0: 1.0}	{0: '+0.56', -3: '-0.56'}	LOH	HGC1	orf19.6028	-1436	-1436	'unannotated_repeat_region'	-15742
Chr1	137127	snp	{'A': 0.47619047619047616, 'C': 0.5238095238095238}	{'A': 1.0}	{'A': '+0.52', 'C': '-0.52'}	LOH	ROT1	orf19.6029	-691	-691	'unannotated_repeat_region'	-10502		Chr1	142579	snp	{'T': 0.43661971830985913, 'A': 0.5633802816901409}	{'T': 0.9607843137254902, 'C': 0.0392156862745098}	{'C': '+0.04', 'T': '+0.52', 'A': '-0.56'}	LOH	HGC1	orf19.6028	-1648	-1648	'unannotated_repeat_region'	-15954
Chr1	137141	snp	{'C': 0.48695652173913045, 'G': 0.5130434782608696}	{'G': 1.0}	{'G': '+0.49', 'C': '-0.49'}	LOH	ROT1	orf19.6029	-705	-705	'unannotated_repeat_region'	-10516		Chr1	142782	indel	{0: 1.0}	{0: 0.75, 11: 0.25}	{0: '-0.25', 11: '+0.25'}	GOH	HGC1	orf19.6028	-1851	-1851	'unannotated_repeat_region'	-16157
Chr1	137147	indel	{0: 0.6074766355140186, 3: 0.3925233644859813}	{0: 1.0}	{0: '+0.39', 3: '-0.39'}	LOH	ROT1	orf19.6029	-711	-711	'unannotated_repeat_region'	-10522		Chr1	142811	snp	{'C': 1.0}	{'T': 0.5280898876404494, 'C': 0.47191011235955055}	{'C': '-0.53', 'T': '+0.53'}	GOH	HGC1	orf19.6028	-1880	-1880	'unannotated_repeat_region'	-16186
Chr1	137179	snp	{'T': 0.4732142857142857, 'A': 0.5267857142857143}	{'A': 1.0}	{'A': '+0.47', 'T': '-0.47'}	LOH	ROT1	orf19.6029	-743	-743	'unannotated_repeat_region'	-10554		Chr1	142825	snp	{'G': 0.5929203539823009, 'A': 0.40707964601769914}	{'G': 1.0}	{'G': '+0.41', 'A': '-0.41'}	LOH	HGC1	orf19.6028	-1894	-1894	'unannotated_repeat_region'	-16200
Chr1	137248	indel	{0: 1.0}	{0: 0.6204081632653061, -4: 0.3795918367346939}	{0: '-0.38', -4: '+0.38'}	GOH	ROT1	orf19.6029	-812	-812	'unannotated_repeat_region'	-10623		Chr1	142855	indel	{0: 1.0}	{0: 0.4117647058823529, -1: 0.5882352941176471}	{0: '-0.59', -1: '+0.59'}	GOH	HGC1	orf19.6028	-1924	-1924	'unannotated_repeat_region'	-16230
Chr1	137263	indel	{0: 0.5585585585585585, -4: 0.44144144144144143}	{0: 1.0}	{0: '+0.44', -4: '-0.44'}	LOH	ROT1	orf19.6029	-827	-827	'unannotated_repeat_region'	-10638		Chr1	142856	indel	{0: 1.0}	{-1: 0.39215686274509803, 0: 0.6078431372549019}	{0: '-0.39', -1: '+0.39'}	GOH	HGC1	orf19.6028	-1925	-1925	'unannotated_repeat_region'	-16231
Chr1	137303	snp	{'T': 0.5514018691588785, 'G': 0.4485981308411215}	{'T': 1.0}	{'G': '-0.45', 'T': '+0.45'}	LOH	ROT1	orf19.6029	-867	-867	'unannotated_repeat_region'	-10678		Chr1	142960	snp	{'A': 0.5434782608695652, 'C': 0.45652173913043476}	{'C': 1.0}	{'C': '+0.54', 'A': '-0.54'}	LOH	HGC1	orf19.6028	-2029	-2029	'unannotated_repeat_region'	-16335
Chr1	137431	indel	{0: 0.9444444444444444, 6: 0.05555555555555555}	{0: 0.6738351254480287, 3: 0.32616487455197135}	{0: '-0.27', 3: '+0.33', 6: '-0.06'}	GOH	ROT1	orf19.6029	-995	-995	'unannotated_repeat_region'	-10806		Chr1	143009	indel	{0: 0.6752136752136753, 1: 0.3247863247863248}	{0: 1.0}	{0: '+0.32', 1: '-0.32'}	LOH	HGC1	orf19.6028	-2078	-2078	'unannotated_repeat_region'	-16384
Chr1	137497	snp	{'C': 0.5242718446601942, 'T': 0.47572815533980584}	{'T': 1.0}	{'C': '-0.52', 'T': '+0.52'}	LOH	ROT1	orf19.6029	-1061	-1061	'unannotated_repeat_region'	-10872		Chr1	143011	snp	{'G': 0.36936936936936937, 'A': 0.6306306306306306}	{'A': 1.0}	{'G': '-0.37', 'A': '+0.37'}	LOH	HGC1	orf19.6028	-2080	-2080	'unannotated_repeat_region'	-16386
Chr1	137534	indel	{0: 0.7272727272727273, 1: 0.022727272727272728, 2: 0.25}	{0: 0.9786476868327402, 1: 0.0035587188612099642, -1: 0.017793594306049824}	{0: '+0.25', 1: '-0.02', 2: '-0.25', -1: '+0.02'}	LOH	HGC1	orf19.6028	1039	1039	'unannotated_repeat_region'	-10909		Chr1	143055	snp	{'C': 1.0}	{'T': 0.46710526315789475, 'C': 0.5328947368421053}	{'C': '-0.47', 'T': '+0.47'}	GOH	HGC1	orf19.6028	-2124	-2124	'unannotated_repeat_region'	-16430
Chr1	137603	snp	{'C': 1.0}	{'T': 0.5176056338028169, 'C': 0.4823943661971831}	{'C': '-0.52', 'T': '+0.52'}	GOH	HGC1	orf19.6028	970	970	'unannotated_repeat_region'	-10978		Chr1	143076	snp	{'C': 0.5537190082644629, 'T': 0.4462809917355372}	{'C': 1.0}	{'C': '+0.45', 'T': '-0.45'}	LOH	HGC1	orf19.6028	-2145	-2145	'unannotated_repeat_region'	-16451
Chr1	137607	snp	{'A': 0.5714285714285714, 'T': 0.02040816326530612, 'G': 0.40816326530612246}	{'A': 1.0}	{'G': '-0.41', 'A': '+0.43', 'T': '-0.02'}	LOH	HGC1	orf19.6028	966	966	'unannotated_repeat_region'	-10982		Chr1	143148	snp	{'C': 0.047244094488188976, 'T': 0.952755905511811}	{'C': 0.5, 'T': 0.5}	{'C': '+0.45', 'T': '-0.45'}	GOH	HGC1	orf19.6028	-2217	-2217	'unannotated_repeat_region'	-16523
Chr1	137632	indel	{0: 0.6238532110091743, 4: 0.3761467889908257}	{0: 0.1342281879194631, 4: 0.8657718120805369}	{0: '-0.49', 4: '+0.49'}	LOH	HGC1	orf19.6028	941	941	'unannotated_repeat_region'	-11007		Chr1	143309	snp	{'T': 1.0}	{'C': 0.5286624203821656, 'T': 0.4713375796178344}	{'C': '+0.53', 'T': '-0.53'}	GOH	HGC1	orf19.6028	-2378	-2378	'unannotated_repeat_region'	-16684
Chr1	137667	snp	{'T': 0.411214953271028, 'G': 0.5887850467289719}	{'G': 0.9966996699669967, 'T': 0.0033003300330033004}	{'G': '+0.41', 'T': '-0.41'}	LOH	HGC1	orf19.6028	906	906	'unannotated_repeat_region'	-11042		Chr1	143511	snp	{'A': 0.4485981308411215, 'C': 0.5514018691588785}	{'C': 1.0}	{'C': '+0.45', 'A': '-0.45'}	LOH	HGC1	orf19.6028	-2580	-2580	'unannotated_repeat_region'	-16886
Chr1	137929	snp	{'T': 1.0}	{'T': 0.4684014869888476, 'C': 0.5315985130111525}	{'C': '+0.53', 'T': '-0.53'}	GOH	HGC1	orf19.6028	644	644	'unannotated_repeat_region'	-11304		Chr1	143545	snp	{'G': 0.580952380952381, 'A': 0.41904761904761906}	{'G': 1.0}	{'G': '+0.42', 'A': '-0.42'}	LOH	HGC1	orf19.6028	-2614	-2614	'unannotated_repeat_region'	-16920
Chr1	138434	snp	{'A': 0.5157894736842106, 'T': 0.4842105263157895}	{'A': 0.9961089494163424, 'T': 0.0038910505836575876}	{'A': '+0.48', 'T': '-0.48'}	LOH	HGC1	orf19.6028	139	139	'unannotated_repeat_region'	-11809		Chr1	143612	indel	{0: 0.9494949494949495, -1: 0.030303030303030304, 1: 0.010101010101010102, -2: 0.010101010101010102}	{0: 0.5578231292517006, 1: 0.3945578231292517, -1: 0.04081632653061224, 2: 0.006802721088435374}	{0: '-0.39', 1: '+0.38', 2: '+0.01', -2: '-0.01', -1: '+0.01'}	GOH	HGC1	orf19.6028	-2681	-2681	'unannotated_repeat_region'	-16987
Chr1	138464	indel	{0: 0.6195652173913043, 1: 0.3695652173913043, 2: 0.010869565217391304}	{0: 0.2032520325203252, 1: 0.7926829268292683, 2: 0.0040650406504065045}	{0: '-0.42', 1: '+0.42', 2: '-0.01'}		HGC1	orf19.6028	109	109	'unannotated_repeat_region'	-11839		Chr1	143649	indel	{0: 0.7659574468085106, -15: 0.23404255319148937}	{0: 0.2775330396475771, -15: 0.7224669603524229}	{0: '-0.49', -15: '+0.49'}		HGC1	orf19.6028	-2718	-2718	'unannotated_repeat_region'	-17024
Chr1	138490	indel	{0: 0.5684210526315789, -2: 0.43157894736842106}	{0: 0.0970464135021097, -2: 0.9029535864978903}	{0: '-0.47', -2: '+0.47'}	LOH	HGC1	orf19.6028	83	83	'unannotated_repeat_region'	-11865		Chr1	143721	indel	{0: 0.5053763440860215, 1: 0.4946236559139785}	{0: 0.1896551724137931, 1: 0.8068965517241379, 2: 0.0034482758620689655}	{0: '-0.32', 1: '+0.31', 2: '+0.00'}	LOH	HGC1	orf19.6028	-2790	-2790	'unannotated_repeat_region'	-17096
Chr1	138532	indel	{0: 0.5087719298245614, -7: 0.49122807017543857}	{0: 0.1814814814814815, -7: 0.8185185185185185}	{0: '-0.33', -7: '+0.33'}	LOH	HGC1	orf19.6028	41	41	'unannotated_repeat_region'	-11907		Chr1	143813	snp	{'A': 0.5327102803738317, 'G': 0.4672897196261682}	{'G': 1.0}	{'G': '+0.53', 'A': '-0.53'}	LOH	HGC1	orf19.6028	-2882	-2882	'unannotated_repeat_region'	-17188
Chr1	139094	indel	{0: 0.6982758620689655, -3: 0.3017241379310345}	{0: 0.9938837920489296, 3: 0.0030581039755351682, -3: 0.0030581039755351682}	{0: '+0.30', 3: '+0.00', -3: '-0.30'}	LOH	HGC1	orf19.6028	0	0	'unannotated_repeat_region'	-12469		Chr1	143986	snp	{'T': 0.4126984126984127, 'A': 0.5873015873015873}	{'A': 1.0}	{'T': '-0.41', 'A': '+0.41'}	LOH	HGC1	orf19.6028	-3055	-3055	'unannotated_repeat_region'	-17361
Chr1	139109	indel	{0: 0.9615384615384616, -3: 0.028846153846153848, -6: 0.009615384615384616}	{0: 0.6593059936908517, -3: 0.334384858044164, -6: 0.006309148264984227}	{0: '-0.30', -6: '-0.00', -3: '+0.31'}	GOH	HGC1	orf19.6028	0	0	'unannotated_repeat_region'	-12484		Chr1	143989	indel	{0: 0.7121212121212122, 1: 0.2878787878787879}	{0: 0.2636363636363636, -2: 0.38181818181818183, 1: 0.2909090909090909, 3: 0.00909090909090909, -3: 0.03636363636363636, 2: 0.01818181818181818}	{0: '-0.45', 1: '+0.00', 2: '+0.02', 3: '+0.01', -3: '+0.04', -2: '+0.38'}	GOH	HGC1	orf19.6028	-3058	-3058	'unannotated_repeat_region'	-17364
Chr1	139159	snp	{'G': 0.5887850467289719, 'A': 0.411214953271028}	{'G': 1.0}	{'G': '+0.41', 'A': '-0.41'}	LOH	HGC1	orf19.6028	0	0	'unannotated_repeat_region'	-12534		Chr1	144002	snp	{'C': 0.9464285714285714, 'T': 0.05357142857142857}	{'C': 0.47, 'T': 0.53}	{'C': '-0.48', 'T': '+0.48'}	GOH	HGC1	orf19.6028	-3071	-3071	'unannotated_repeat_region'	-17377
Chr1	139177	snp	{'T': 1.0}	{'T': 0.4721311475409836, 'G': 0.5278688524590164}	{'G': '+0.53', 'T': '-0.53'}	GOH	HGC1	orf19.6028	0	0	'unannotated_repeat_region'	-12552		Chr1	144128	indel	{0: 0.5151515151515151, -5: 0.18181818181818182, -7: 0.21212121212121213, -6: 0.09090909090909091}	{0: 0.0875, -7: 0.9125}	{0: '-0.43', -7: '+0.70', -6: '-0.09', -5: '-0.18'}	LOH	HGC1	orf19.6028	-3197	-3197	'unannotated_repeat_region'	-17503
Chr1	140206	snp	{'G': 0.5546218487394958, 'A': 0.44537815126050423}	{'G': 1.0}	{'G': '+0.45', 'A': '-0.45'}	LOH	HGC1	orf19.6028	0	0	'unannotated_repeat_region'	-13581		Chr1	144257	indel	{0: 0.5465116279069767, 3: 0.45348837209302323}	{0: 1.0}	{0: '+0.45', 3: '-0.45'}	LOH	HGC1	orf19.6028	-3326	-3326	'unannotated_repeat_region'	-17632
Chr1	140248	snp	{'A': 0.5416666666666666, 'G': 0.4583333333333333}	{'A': 1.0}	{'G': '-0.46', 'A': '+0.46'}	LOH	HGC1	orf19.6028	0	0	'unannotated_repeat_region'	-13623		Chr1	144376	indel	{0: 1.0}	{0: 0.5932203389830508, 6: 0.4067796610169492}	{0: '-0.41', 6: '+0.41'}	GOH	HGC1	orf19.6028	-3445	-3445	'unannotated_repeat_region'	-17751
Chr1	140278	snp	{'A': 0.553030303030303, 'G': 0.44696969696969696}	{'A': 1.0}	{'G': '-0.45', 'A': '+0.45'}	LOH	HGC1	orf19.6028	0	0	'unannotated_repeat_region'	-13653		Chr1	144488	snp	{'A': 1.0}	{'T': 0.47244094488188976, 'A': 0.5275590551181102}	{'T': '+0.47', 'A': '-0.47'}	GOH	HGC1	orf19.6028	-3557	-3557	'unannotated_repeat_region'	-17863
Chr1	140407	snp	{'A': 0.5362318840579711, 'T': 0.463768115942029}	{'A': 1.0}	{'A': '+0.46', 'T': '-0.46'}	LOH	HGC1	orf19.6028	0	0	'unannotated_repeat_region'	-13782		Chr1	144538	snp	{'C': 1.0}	{'T': 0.5119047619047619, 'C': 0.4880952380952381}	{'C': '-0.51', 'T': '+0.51'}	GOH	HGC1	orf19.6028	-3607	-3607	'unannotated_repeat_region'	-17913
Chr1	140824	snp	{'A': 0.5089285714285714, 'G': 0.49107142857142855}	{'A': 1.0}	{'G': '-0.49', 'A': '+0.49'}	LOH	HGC1	orf19.6028	0	0	'unannotated_repeat_region'	-14199		Chr1	144581	indel	{0: 0.5258620689655172, -1: 0.47413793103448276}	{-1: 0.926829268292683, 0: 0.07317073170731707}	{0: '-0.45', -1: '+0.45'}	LOH	HGC1	orf19.6028	-3650	-3650	'unannotated_repeat_region'	-17956
Chr1	140896	snp	{'T': 1.0}	{'T': 0.5551470588235294, 'C': 0.44485294117647056}	{'C': '+0.44', 'T': '-0.44'}	GOH	HGC1	orf19.6028	0	0	'unannotated_repeat_region'	-14271		Chr1	144619	snp	{'C': 0.5, 'T': 0.5}	{'C': 0.011494252873563218, 'T': 0.9885057471264368}	{'C': '-0.49', 'T': '+0.49'}	LOH	HGC1	orf19.6028	-3688	-3688	'unannotated_repeat_region'	-17994
Chr1	141337	snp	{'C': 1.0}	{'C': 0.5384615384615384, 'T': 0.46153846153846156}	{'C': '-0.46', 'T': '+0.46'}	GOH	HGC1	orf19.6028	-406	-406	'unannotated_repeat_region'	-14712		Chr1	144717	snp	{'C': 1.0}	{'T': 0.5196078431372549, 'C': 0.4803921568627451}	{'C': '-0.52', 'T': '+0.52'}	GOH	HGC1	orf19.6028	-3786	-3786	'unannotated_repeat_region'	-18092
Chr1	141497	indel	{0: 1.0}	{0: 0.5080385852090032, 1: 0.4919614147909968}	{0: '-0.49', 1: '+0.49'}	GOH	HGC1	orf19.6028	-566	-566	'unannotated_repeat_region'	-14872		Chr1	144811	indel	{0: 1.0}	{0: 0.5825242718446602, 3: 0.4174757281553398}	{0: '-0.42', 3: '+0.42'}	GOH	HGC1	orf19.6028	-3880	-3880	'unannotated_repeat_region'	-18186
Chr1	141665	snp	{'G': 0.993103448275862, 'T': 0.006896551724137931}	{'A': 1.0}	{'G': '-0.99', 'A': '+1.00', 'T': '-0.01'}		HGC1	orf19.6028	-734	-734	'unannotated_repeat_region'	-15040		Chr1	144910	indel	{0: 1.0}	{0: 0.56, -3: 0.44}	{0: '-0.44', -3: '+0.44'}	GOH	HGC1	orf19.6028	-3979	-3979	'unannotated_repeat_region'	-18285
Chr1	141859	snp	{'A': 0.986013986013986, 'T': 0.013986013986013986}	{'A': 0.536, 'T': 0.464}	{'A': '-0.45', 'T': '+0.45'}	GOH	HGC1	orf19.6028	-928	-928	'unannotated_repeat_region'	-15234		Chr1	145003	snp	{'T': 1.0}	{'T': 0.5095541401273885, 'A': 0.4840764331210191, 'C': 0.006369426751592357}	{'C': '+0.01', 'T': '-0.49', 'A': '+0.48'}	GOH	HGC1	orf19.6028	-4072	-4072	'unannotated_repeat_region'	-18378
Chr1	141900	indel	{0: 0.625, -10: 0.375}	{0: 1.0}	{0: '+0.38', -10: '-0.38'}	LOH	HGC1	orf19.6028	-969	-969	'unannotated_repeat_region'	-15275		Chr1	145171	snp	{'T': 1.0}	{'C': 0.5252525252525253, 'T': 0.47474747474747475}	{'C': '+0.53', 'T': '-0.53'}	GOH	HGC1	orf19.6028	-4240	-4240	'unannotated_repeat_region'	-18546
Chr1	142061	indel	{0: 0.6160714285714286, -5: 0.38392857142857145}	{0: 1.0}	{0: '+0.38', -5: '-0.38'}	LOH	HGC1	orf19.6028	-1130	-1130	'unannotated_repeat_region'	-15436		Chr1	145208	indel	{0: 1.0}	{0: 0.6240601503759399, -12: 0.37593984962406013}	{0: '-0.38', -12: '+0.38'}	GOH	HGC1	orf19.6028	-4277	-4277	'unannotated_repeat_region'	-18583
Chr1	142200	snp	{'C': 0.9782608695652174, 'T': 0.021739130434782608}	{'T': 0.4819277108433735, 'C': 0.5180722891566265}	{'C': '-0.46', 'T': '+0.46'}	GOH	HGC1	orf19.6028	-1269	-1269	'unannotated_repeat_region'	-15575		Chr1	145325	snp	{'A': 1.0}	{'A': 0.4566929133858268, 'T': 0.5433070866141733}	{'T': '+0.54', 'A': '-0.54'}	GOH	HGC1	orf19.6028	-4394	-4394	'unannotated_repeat_region'	-18700
Chr1	142223	snp	{'T': 0.4666666666666667, 'C': 0.5333333333333333}	{'C': 1.0}	{'C': '+0.47', 'T': '-0.47'}	LOH	HGC1	orf19.6028	-1292	-1292	'unannotated_repeat_region'	-15598		Chr1	145340	indel	{0: 1.0}	{0: 0.6890756302521008, -12: 0.31092436974789917}	{0: '-0.31', -12: '+0.31'}	GOH	HGC1	orf19.6028	-4409	-4409	'unannotated_repeat_region'	-18715
Chr1	142226	indel	{0: 0.7037037037037037, -5: 0.07407407407407407, -4: 0.18518518518518517, -6: 0.037037037037037035}	{0: 0.5098039215686274, -4: 0.49019607843137253}	{0: '-0.19', -6: '-0.04', -5: '-0.07', -4: '+0.31'}	GOH	HGC1	orf19.6028	-1295	-1295	'unannotated_repeat_region'	-15601		Chr1	145425	snp	{'G': 1.0}	{'A': 0.37777777777777777, 'G': 0.6222222222222222}	{'G': '-0.38', 'A': '+0.38'}	GOH	HGC1	orf19.6028	-4494	-4494	'unannotated_repeat_region'	-18800
Chr1	142248	snp	{'C': 0.48484848484848486, 'T': 0.5151515151515151}	{'C': 1.0}	{'C': '+0.52', 'T': '-0.52'}	LOH	HGC1	orf19.6028	-1317	-1317	'unannotated_repeat_region'	-15623		Chr1	145465	indel	{0: 1.0}	{0: 0.6, -6: 0.4}	{0: '-0.40', -6: '+0.40'}	GOH	HGC1	orf19.6028	-4534	-4534	'unannotated_repeat_region'	-18840
Chr1	142276	indel	{0: 1.0}	{1: 0.5, 0: 0.5}	{0: '-0.50', 1: '+0.50'}	GOH	HGC1	orf19.6028	-1345	-1345	'unannotated_repeat_region'	-15651		Chr1	145731	indel	{0: 0.5909090909090909, 3: 0.4090909090909091}	{0: 0.2698412698412698, 3: 0.7301587301587301}	{0: '-0.32', 3: '+0.32'}		HGC1	orf19.6028	-4800	-4800	'unannotated_repeat_region'	-19106
Chr1	142490	indel	{0: 0.5, -1: 0.2692307692307692, -2: 0.17307692307692307, -3: 0.057692307692307696}	{0: 0.8809523809523809, 3: 0.047619047619047616, 2: 0.031746031746031744, -1: 0.023809523809523808, 1: 0.015873015873015872}	{0: '+0.38', 1: '+0.02', 2: '+0.03', 3: '+0.05', -2: '-0.17', -3: '-0.06', -1: '-0.25'}	LOH	HGC1	orf19.6028	-1559	-1559	'unannotated_repeat_region'	-15865		Chr1	145991	snp	{'T': 0.46875, 'C': 0.53125}	{'C': 1.0}	{'C': '+0.47', 'T': '-0.47'}	LOH	C1_00790W_A	orf19.6027	4615	4615	'unannotated_repeat_region'	-19366
Chr1	142540	indel	{0: 0.6875, 2: 0.3125}	{0: 1.0}	{0: '+0.31', 2: '-0.31'}	LOH	HGC1	orf19.6028	-1609	-1609	'unannotated_repeat_region'	-15915		Chr1	146147	snp	{'A': 1.0}	{'A': 0.5142857142857142, 'G': 0.4857142857142857}	{'G': '+0.49', 'A': '-0.49'}	GOH	C1_00790W_A	orf19.6027	4459	4459	'unannotated_repeat_region'	-19522
Chr1	142579	snp	{'T': 0.43661971830985913, 'A': 0.5633802816901409}	{'A': 1.0}	{'A': '+0.44', 'T': '-0.44'}	LOH	HGC1	orf19.6028	-1648	-1648	'unannotated_repeat_region'	-15954		Chr1	146174	indel	{0: 0.53, 1: 0.01, -1: 0.46}	{-1: 1.0}	{0: '-0.53', 1: '-0.01', -1: '+0.54'}	LOH	C1_00790W_A	orf19.6027	4432	4432	'unannotated_repeat_region'	-19549
Chr1	142584	snp	{'G': 1.0}	{'G': 0.5024875621890548, 'A': 0.4925373134328358, 'T': 0.004975124378109453}	{'G': '-0.50', 'A': '+0.49', 'T': '+0.00'}	GOH	HGC1	orf19.6028	-1653	-1653	'unannotated_repeat_region'	-15959		Chr1	146313	snp	{'T': 0.5271317829457365, 'C': 0.4728682170542636}	{'T': 1.0}	{'C': '-0.47', 'T': '+0.47'}	LOH	C1_00790W_A	orf19.6027	4293	4293	'unannotated_repeat_region'	-19688
Chr1	142633	snp	{'C': 1.0}	{'C': 0.5179282868525896, 'T': 0.4820717131474104}	{'C': '-0.48', 'T': '+0.48'}	GOH	HGC1	orf19.6028	-1702	-1702	'unannotated_repeat_region'	-16008		Chr1	146667	snp	{'A': 1.0}	{'A': 0.5, 'T': 0.5}	{'T': '+0.50', 'A': '-0.50'}	GOH	C1_00790W_A	orf19.6027	3939	3939	'unannotated_repeat_region'	-20042
Chr1	142646	snp	{'A': 1.0}	{'A': 0.5421686746987951, 'G': 0.4578313253012048}	{'G': '+0.46', 'A': '-0.46'}	GOH	HGC1	orf19.6028	-1715	-1715	'unannotated_repeat_region'	-16021		Chr1	146773	snp	{'G': 1.0}	{'G': 0.5446428571428571, 'A': 0.45535714285714285}	{'G': '-0.46', 'A': '+0.46'}	GOH	C1_00790W_A	orf19.6027	3833	3833	'unannotated_repeat_region'	-20148
Chr1	142795	snp	{'G': 1.0}	{'G': 0.48828125, 'A': 0.51171875}	{'G': '-0.51', 'A': '+0.51'}	GOH	HGC1	orf19.6028	-1864	-1864	'unannotated_repeat_region'	-16170		Chr1	146857	indel	{0: 1.0}	{0: 0.4956521739130435, -3: 0.5043478260869565}	{0: '-0.50', -3: '+0.50'}	GOH	C1_00790W_A	orf19.6027	3749	3749	'unannotated_repeat_region'	-20232
Chr1	142825	snp	{'G': 0.5929203539823009, 'A': 0.40707964601769914}	{'G': 1.0}	{'G': '+0.41', 'A': '-0.41'}	LOH	HGC1	orf19.6028	-1894	-1894	'unannotated_repeat_region'	-16200		Chr1	146865	snp	{'G': 1.0}	{'G': 0.45535714285714285, 'A': 0.5446428571428571}	{'G': '-0.54', 'A': '+0.54'}	GOH	C1_00790W_A	orf19.6027	3741	3741	'unannotated_repeat_region'	-20240
Chr1	142843	snp	{'T': 0.9906542056074766, 'C': 0.009345794392523364}	{'T': 0.4935897435897436, 'C': 0.5064102564102564}	{'C': '+0.50', 'T': '-0.50'}	GOH	HGC1	orf19.6028	-1912	-1912	'unannotated_repeat_region'	-16218		Chr1	146868	snp	{'G': 1.0}	{'G': 0.42342342342342343, 'A': 0.5765765765765766}	{'G': '-0.58', 'A': '+0.58'}	GOH	C1_00790W_A	orf19.6027	3738	3738	'unannotated_repeat_region'	-20243
Chr1	142960	snp	{'A': 0.5434782608695652, 'C': 0.45652173913043476}	{'C': 1.0}	{'A': '-0.54', 'C': '+0.54'}	LOH	HGC1	orf19.6028	-2029	-2029	'unannotated_repeat_region'	-16335		Chr1	146925	indel	{0: 0.9247311827956989, 1: 0.043010752688172046, -1: 0.03225806451612903}	{0: 0.42592592592592593, -1: 0.5740740740740741}	{0: '-0.50', 1: '-0.04', -1: '+0.54'}	GOH	C1_00790W_A	orf19.6027	3681	3681	'unannotated_repeat_region'	-20300
Chr1	143009	indel	{0: 0.6752136752136753, 1: 0.3247863247863248}	{0: 1.0}	{0: '+0.32', 1: '-0.32'}	LOH	HGC1	orf19.6028	-2078	-2078	'unannotated_repeat_region'	-16384		Chr1	147069	snp	{'T': 1.0}	{'C': 1.0}	{'C': '+1.00', 'T': '-1.00'}		C1_00790W_A	orf19.6027	3537	3537	'unannotated_repeat_region'	-20444
Chr1	143011	snp	{'G': 0.36936936936936937, 'A': 0.6306306306306306}	{'A': 1.0}	{'G': '-0.37', 'A': '+0.37'}	LOH	HGC1	orf19.6028	-2080	-2080	'unannotated_repeat_region'	-16386		Chr1	147190	snp	{'A': 1.0}	{'C': 1.0}	{'C': '+1.00', 'A': '-1.00'}		C1_00790W_A	orf19.6027	3416	3416	'unannotated_repeat_region'	-20565
Chr1	143076	snp	{'C': 0.5537190082644629, 'T': 0.4462809917355372}	{'C': 1.0}	{'C': '+0.45', 'T': '-0.45'}	LOH	HGC1	orf19.6028	-2145	-2145	'unannotated_repeat_region'	-16451		Chr1	147346	snp	{'T': 1.0}	{'G': 1.0}	{'G': '+1.00', 'T': '-1.00'}		C1_00790W_A	orf19.6027	3260	3260	'unannotated_repeat_region'	-20721
Chr1	143134	snp	{'A': 1.0}	{'A': 0.5235294117647059, 'G': 0.4764705882352941}	{'G': '+0.48', 'A': '-0.48'}	GOH	HGC1	orf19.6028	-2203	-2203	'unannotated_repeat_region'	-16509		Chr1	147445	indel	{0: 1.0}	{0: 0.03389830508474576, 2: 0.9661016949152542}	{0: '-0.97', 2: '+0.97'}		C1_00790W_A	orf19.6027	3161	3161	'unannotated_repeat_region'	-20820
Chr1	143140	indel	{0: 0.5317460317460317, -5: 0.46825396825396826}	{0: 0.2222222222222222, -5: 0.7777777777777778}	{0: '-0.31', -5: '+0.31'}		HGC1	orf19.6028	-2209	-2209	'unannotated_repeat_region'	-16515		Chr1	147486	indel	{0: 1.0}	{0: 0.6050420168067226, 5: 0.3949579831932773}	{0: '-0.39', 5: '+0.39'}	GOH	C1_00790W_A	orf19.6027	3120	3120	'unannotated_repeat_region'	-20861
Chr1	143249	indel	{0: 0.6372549019607843, -4: 0.35294117647058826, -8: 0.00980392156862745}	{0: 0.2222222222222222, -4: 0.7777777777777778}	{0: '-0.42', -8: '-0.01', -4: '+0.42'}		HGC1	orf19.6028	-2318	-2318	'unannotated_repeat_region'	-16624		Chr1	148097	snp	{'A': 1.0}	{'G': 1.0}	{'G': '+1.00', 'A': '-1.00'}		C1_00790W_A	orf19.6027	2509	2509	'unannotated_repeat_region'	-21472
Chr1	143309	snp	{'T': 1.0}	{'T': 0.5059523809523809, 'C': 0.49404761904761907}	{'C': '+0.49', 'T': '-0.49'}	GOH	HGC1	orf19.6028	-2378	-2378	'unannotated_repeat_region'	-16684		Chr1	148371	snp	{'A': 1.0}	{'C': 0.5826771653543307, 'A': 0.41732283464566927}	{'C': '+0.58', 'A': '-0.58'}	GOH	C1_00790W_A	orf19.6027	2235	2235	'unannotated_repeat_region'	-21746
Chr1	143511	snp	{'A': 0.4485981308411215, 'C': 0.5514018691588785}	{'C': 1.0}	{'A': '-0.45', 'C': '+0.45'}	LOH	HGC1	orf19.6028	-2580	-2580	'unannotated_repeat_region'	-16886		Chr1	148926	snp	{'A': 0.5445544554455446, 'G': 0.45544554455445546}	{'A': 1.0}	{'G': '-0.46', 'A': '+0.46'}	LOH	C1_00790W_A	orf19.6027	1680	1680	'unannotated_repeat_region'	-22301
Chr1	143545	snp	{'G': 0.580952380952381, 'A': 0.41904761904761906}	{'G': 1.0}	{'G': '+0.42', 'A': '-0.42'}	LOH	HGC1	orf19.6028	-2614	-2614	'unannotated_repeat_region'	-16920		Chr1	149037	snp	{'G': 1.0}	{'A': 0.4444444444444444, 'G': 0.5555555555555556}	{'G': '-0.44', 'A': '+0.44'}	GOH	C1_00790W_A	orf19.6027	1569	1569	'unannotated_repeat_region'	-22412
Chr1	143558	snp	{'T': 1.0}	{'C': 1.0}	{'C': '+1.00', 'T': '-1.00'}		HGC1	orf19.6028	-2627	-2627	'unannotated_repeat_region'	-16933		Chr1	149042	snp	{'A': 0.4470588235294118, 'G': 0.5529411764705883}	{'A': 1.0}	{'G': '-0.55', 'A': '+0.55'}	LOH	C1_00790W_A	orf19.6027	1564	1564	'unannotated_repeat_region'	-22417
Chr1	143645	snp	{'C': 1.0}	{'T': 0.5166051660516605, 'C': 0.4833948339483395}	{'C': '-0.52', 'T': '+0.52'}	GOH	HGC1	orf19.6028	-2714	-2714	'unannotated_repeat_region'	-17020		Chr1	149065	indel	{0: 0.7377049180327869, -1: 0.26229508196721313}	{0: 0.9942196531791907, 1: 0.005780346820809248}	{0: '+0.26', 1: '+0.01', -1: '-0.26'}	LOH	C1_00790W_A	orf19.6027	1541	1541	'unannotated_repeat_region'	-22440
Chr1	143721	indel	{0: 0.5053763440860215, 1: 0.4946236559139785}	{0: 0.13031161473087818, 1: 0.8668555240793201, 2: 0.0028328611898017}	{0: '-0.38', 1: '+0.37', 2: '+0.00'}	LOH	HGC1	orf19.6028	-2790	-2790	'unannotated_repeat_region'	-17096		Chr1	149126	snp	{'C': 1.0}	{'C': 0.5487804878048781, 'T': 0.45121951219512196}	{'C': '-0.45', 'T': '+0.45'}	GOH	C1_00790W_A	orf19.6027	1480	1480	'unannotated_repeat_region'	-22501
Chr1	143813	snp	{'A': 0.5327102803738317, 'G': 0.4672897196261682}	{'G': 1.0}	{'G': '+0.53', 'A': '-0.53'}	LOH	HGC1	orf19.6028	-2882	-2882	'unannotated_repeat_region'	-17188		Chr1	149127	snp	{'G': 1.0}	{'G': 0.5454545454545454, 'A': 0.45454545454545453}	{'G': '-0.45', 'A': '+0.45'}	GOH	C1_00790W_A	orf19.6027	1479	1479	'unannotated_repeat_region'	-22502
Chr1	143989	indel	{0: 0.7121212121212122, 1: 0.2878787878787879}	{0: 0.922077922077922, -1: 0.047619047619047616, 1: 0.017316017316017316, -2: 0.008658008658008658, 3: 0.004329004329004329}	{0: '+0.21', 1: '-0.27', 3: '+0.00', -2: '+0.01', -1: '+0.05'}	LOH	HGC1	orf19.6028	-3058	-3058	'unannotated_repeat_region'	-17364		Chr1	149178	indel	{0: 1.0}	{0: 0.6556291390728477, -3: 0.3443708609271523}	{0: '-0.34', -3: '+0.34'}	GOH	C1_00790W_A	orf19.6027	1428	1428	'unannotated_repeat_region'	-22553
Chr1	144082	snp	{'A': 1.0}	{'G': 0.49240121580547114, 'A': 0.5045592705167173, 'T': 0.00303951367781155}	{'G': '+0.49', 'A': '-0.50', 'T': '+0.00'}	GOH	HGC1	orf19.6028	-3151	-3151	'unannotated_repeat_region'	-17457		Chr1	149207	indel	{0: 0.9259259259259259, 3: 0.06172839506172839, 2: 0.012345679012345678}	{1: 0.4523809523809524, 0: 0.5317460317460317, 3: 0.007936507936507936, 4: 0.007936507936507936}	{0: '-0.39', 1: '+0.45', 2: '-0.01', 3: '-0.05', 4: '+0.01'}	GOH	C1_00790W_A	orf19.6027	1399	1399	'unannotated_repeat_region'	-22582
Chr1	144084	snp	{'A': 1.0}	{'G': 0.4896142433234421, 'A': 0.5103857566765578}	{'G': '+0.49', 'A': '-0.49'}	GOH	HGC1	orf19.6028	-3153	-3153	'unannotated_repeat_region'	-17459		Chr1	149248	snp	{'A': 0.44086021505376344, 'G': 0.5591397849462365}	{'A': 0.9831932773109243, 'C': 0.008403361344537815, 'T': 0.008403361344537815}	{'C': '+0.01', 'T': '+0.01', 'G': '-0.56', 'A': '+0.54'}	LOH	C1_00790W_A	orf19.6027	1358	1358	'unannotated_repeat_region'	-22623
Chr1	144128	indel	{0: 0.5151515151515151, -5: 0.18181818181818182, -7: 0.21212121212121213, -6: 0.09090909090909091}	{0: 0.3574144486692015, -8: 0.38022813688212925, -7: 0.2623574144486692}	{0: '-0.16', -8: '+0.38', -7: '+0.05', -6: '-0.09', -5: '-0.18'}	GOH	HGC1	orf19.6028	-3197	-3197	'unannotated_repeat_region'	-17503		Chr1	149369	snp	{'G': 0.5, 'A': 0.5}	{'G': 1.0}	{'G': '+0.50', 'A': '-0.50'}	LOH	C1_00790W_A	orf19.6027	1237	1237	'unannotated_repeat_region'	-22744
Chr1	144149	snp	{'G': 0.7142857142857143, 'A': 0.2857142857142857}	{'A': 1.0}	{'G': '-0.71', 'A': '+0.71'}	LOH	HGC1	orf19.6028	-3218	-3218	'unannotated_repeat_region'	-17524		Chr1	149681	snp	{'T': 0.44029850746268656, 'C': 0.5597014925373134}	{'T': 1.0}	{'C': '-0.56', 'T': '+0.56'}	LOH	C1_00790W_A	orf19.6027	925	925	'unannotated_repeat_region'	-23056
Chr1	144376	indel	{0: 1.0}	{0: 0.6955128205128205, 6: 0.30448717948717946}	{0: '-0.30', 6: '+0.30'}	GOH	HGC1	orf19.6028	-3445	-3445	'unannotated_repeat_region'	-17751		Chr1	149689	snp	{'T': 1.0}	{'C': 0.5961538461538461, 'T': 0.40384615384615385}	{'C': '+0.60', 'T': '-0.60'}	GOH	C1_00790W_A	orf19.6027	917	917	'unannotated_repeat_region'	-23064
Chr1	144392	snp	{'C': 1.0}	{'C': 0.540453074433657, 'A': 0.459546925566343}	{'A': '+0.46', 'C': '-0.46'}	GOH	HGC1	orf19.6028	-3461	-3461	'unannotated_repeat_region'	-17767		Chr1	149720	indel	{0: 1.0}	{0: 0.5348837209302325, 1: 0.46511627906976744}	{0: '-0.47', 1: '+0.47'}	GOH	C1_00790W_A	orf19.6027	886	886	'unannotated_repeat_region'	-23095
Chr1	144477	snp	{'A': 0.528, 'T': 0.472}	{'A': 1.0}	{'A': '+0.47', 'T': '-0.47'}	LOH	HGC1	orf19.6028	-3546	-3546	'unannotated_repeat_region'	-17852		Chr1	149729	snp	{'A': 1.0}	{'T': 0.5609756097560976, 'A': 0.43902439024390244}	{'T': '+0.56', 'A': '-0.56'}	GOH	C1_00790W_A	orf19.6027	877	877	'unannotated_repeat_region'	-23104
Chr1	144488	snp	{'A': 1.0}	{'A': 0.5636363636363636, 'T': 0.43636363636363634}	{'A': '-0.44', 'T': '+0.44'}	GOH	HGC1	orf19.6028	-3557	-3557	'unannotated_repeat_region'	-17863		Chr1	150040	snp	{'A': 1.0}	{'A': 0.4444444444444444, 'G': 0.5555555555555556}	{'G': '+0.56', 'A': '-0.56'}	GOH	C1_00790W_A	orf19.6027	566	566	'unannotated_repeat_region'	-23415
Chr1	144538	snp	{'C': 1.0}	{'T': 0.5266272189349113, 'C': 0.47337278106508873}	{'C': '-0.53', 'T': '+0.53'}	GOH	HGC1	orf19.6028	-3607	-3607	'unannotated_repeat_region'	-17913		Chr1	150089	snp	{'T': 0.4507042253521127, 'A': 0.5492957746478874}	{'T': 1.0}	{'T': '+0.55', 'A': '-0.55'}	LOH	C1_00790W_A	orf19.6027	517	517	'unannotated_repeat_region'	-23464
Chr1	144581	indel	{0: 0.5258620689655172, -1: 0.47413793103448276}	{0: 1.0}	{0: '+0.47', -1: '-0.47'}	LOH	HGC1	orf19.6028	-3650	-3650	'unannotated_repeat_region'	-17956		Chr1	150179	snp	{'T': 1.0}	{'A': 0.5636363636363636, 'T': 0.43636363636363634}	{'T': '-0.56', 'A': '+0.56'}	GOH	C1_00790W_A	orf19.6027	427	427	'unannotated_repeat_region'	-23554
Chr1	144619	snp	{'C': 0.5, 'T': 0.5}	{'T': 1.0}	{'C': '-0.50', 'T': '+0.50'}	LOH	HGC1	orf19.6028	-3688	-3688	'unannotated_repeat_region'	-17994		Chr1	150337	snp	{'T': 0.6140350877192983, 'C': 0.38596491228070173}	{'T': 1.0}	{'C': '-0.39', 'T': '+0.39'}	LOH	C1_00790W_A	orf19.6027	269	269	'unannotated_repeat_region'	-23712
Chr1	144644	snp	{'C': 1.0}	{'C': 0.5388739946380697, 'A': 0.46112600536193027}	{'A': '+0.46', 'C': '-0.46'}	GOH	HGC1	orf19.6028	-3713	-3713	'unannotated_repeat_region'	-18019		Chr1	150509	snp	{'T': 0.48598130841121495, 'C': 0.514018691588785}	{'C': 0.9955357142857143, 'A': 0.004464285714285714}	{'C': '+0.48', 'T': '-0.49', 'A': '+0.00'}	LOH	C1_00790W_A	orf19.6027	97	97	'unannotated_repeat_region'	-23884
Chr1	144678	snp	{'G': 0.4959349593495935, 'A': 0.5040650406504065}	{'G': 0.9948979591836735, 'A': 0.002551020408163265, 'T': 0.002551020408163265}	{'G': '+0.50', 'A': '-0.50', 'T': '+0.00'}	LOH	HGC1	orf19.6028	-3747	-3747	'unannotated_repeat_region'	-18053		Chr1	150695	snp	{'C': 1.0}	{'C': 0.5542635658914729, 'T': 0.44573643410852715}	{'C': '-0.45', 'T': '+0.45'}	GOH	C1_00790W_A	orf19.6027	0	0	'unannotated_repeat_region'	-24070
Chr1	144717	snp	{'C': 1.0}	{'T': 0.5564102564102564, 'C': 0.44358974358974357}	{'C': '-0.56', 'T': '+0.56'}	GOH	HGC1	orf19.6028	-3786	-3786	'unannotated_repeat_region'	-18092		Chr1	150798	indel	{0: 0.6065573770491803, 6: 0.39344262295081966}	{0: 1.0}	{0: '+0.39', 6: '-0.39'}	LOH	C1_00790W_A	orf19.6027	0	0	'unannotated_repeat_region'	-24173
Chr1	144957	snp	{'C': 1.0}	{'T': 0.4617117117117117, 'C': 0.5382882882882883}	{'C': '-0.46', 'T': '+0.46'}	GOH	HGC1	orf19.6028	-4026	-4026	'unannotated_repeat_region'	-18332		Chr1	150823	snp	{'T': 0.48360655737704916, 'C': 0.5163934426229508}	{'C': 1.0}	{'C': '+0.48', 'T': '-0.48'}	LOH	C1_00790W_A	orf19.6027	0	0	'unannotated_repeat_region'	-24198
Chr1	145075	indel	{0: 1.0}	{0: 0.5954415954415955, 1: 0.38746438746438744, 2: 0.017094017094017096}	{0: '-0.40', 1: '+0.39', 2: '+0.02'}	GOH	HGC1	orf19.6028	-4144	-4144	'unannotated_repeat_region'	-18450		Chr1	150824	snp	{'T': 0.48360655737704916, 'C': 0.5081967213114754, 'A': 0.00819672131147541}	{'C': 0.9919678714859438, 'A': 0.004016064257028112, 'G': 0.004016064257028112}	{'C': '+0.48', 'G': '+0.00', 'T': '-0.48', 'A': '-0.00'}	LOH	C1_00790W_A	orf19.6027	0	0	'unannotated_repeat_region'	-24199
Chr1	145164	snp	{'C': 1.0}	{'C': 0.5270655270655271, 'G': 0.47293447293447294}	{'G': '+0.47', 'C': '-0.47'}	GOH	HGC1	orf19.6028	-4233	-4233	'unannotated_repeat_region'	-18539		Chr1	150832	snp	{'A': 0.4789915966386555, 'G': 0.5210084033613446}	{'G': 1.0}	{'G': '+0.48', 'A': '-0.48'}	LOH	C1_00790W_A	orf19.6027	0	0	'unannotated_repeat_region'	-24207
Chr1	145171	snp	{'T': 1.0}	{'C': 0.9971988795518207, 'T': 0.0028011204481792717}	{'C': '+1.00', 'T': '-1.00'}		HGC1	orf19.6028	-4240	-4240	'unannotated_repeat_region'	-18546		Chr1	150835	snp	{'A': 0.4830508474576271, 'G': 0.5169491525423728}	{'G': 1.0}	{'G': '+0.48', 'A': '-0.48'}	LOH	C1_00790W_A	orf19.6027	0	0	'unannotated_repeat_region'	-24210
Chr1	145340	indel	{0: 1.0}	{0: 0.3270440251572327, -12: 0.6729559748427673}	{0: '-0.67', -12: '+0.67'}	GOH	HGC1	orf19.6028	-4409	-4409	'unannotated_repeat_region'	-18715		Chr1	151129	snp	{'C': 0.4732142857142857, 'G': 0.41964285714285715, 'A': 0.10714285714285714}	{'G': 0.6636363636363637, 'A': 0.33636363636363636}	{'C': '-0.47', 'G': '+0.24', 'A': '+0.23'}		C1_00790W_A	orf19.6027	0	0	'unannotated_repeat_region'	-24504
Chr1	145374	indel	{0: 0.9642857142857143, -1: 0.011904761904761904, 1: 0.023809523809523808}	{0: 0.6026785714285714, 1: 0.38392857142857145, -2: 0.004464285714285714, 2: 0.008928571428571428}	{0: '-0.36', 1: '+0.36', 2: '+0.01', -2: '+0.00', -1: '-0.01'}	GOH	HGC1	orf19.6028	-4443	-4443	'unannotated_repeat_region'	-18749		Chr1	151164	snp	{'A': 1.0}	{'G': 1.0}	{'G': '+1.00', 'A': '-1.00'}		C1_00790W_A	orf19.6027	0	0	'unannotated_repeat_region'	-24539
Chr1	145525	indel	{0: 1.0}	{0: 0.6691449814126395, 8: 0.3308550185873606}	{0: '-0.33', 8: '+0.33'}	GOH	HGC1	orf19.6028	-4594	-4594	'unannotated_repeat_region'	-18900		Chr1	151286	indel	{0: 0.9919354838709677, -21: 0.008064516129032258}	{0: 0.6904761904761905, -21: 0.30952380952380953}	{0: '-0.30', -21: '+0.30'}	GOH	C1_00790W_A	orf19.6027	0	0	'unannotated_repeat_region'	-24661
Chr1	145684	indel	{0: 1.0}	{0: 0.5086505190311419, -3: 0.4913494809688581}	{0: '-0.49', -3: '+0.49'}	GOH	HGC1	orf19.6028	-4753	-4753	'unannotated_repeat_region'	-19059		Chr1	151449	snp	{'T': 1.0}	{'G': 0.5238095238095238, 'T': 0.47619047619047616}	{'G': '+0.52', 'T': '-0.52'}	GOH	C1_00790W_A	orf19.6027	0	0	'unannotated_repeat_region'	-24824
Chr1	145731	indel	{0: 0.5909090909090909, 3: 0.4090909090909091}	{0: 1.0}	{0: '+0.41', 3: '-0.41'}	LOH	HGC1	orf19.6028	-4800	-4800	'unannotated_repeat_region'	-19106		Chr1	151501	snp	{'G': 1.0}	{'G': 0.625, 'A': 0.375}	{'G': '-0.38', 'A': '+0.38'}	GOH	C1_00790W_A	orf19.6027	0	0	'unannotated_repeat_region'	-24876
Chr1	145824	snp	{'C': 0.5, 'T': 0.5}	{'C': 1.0}	{'C': '+0.50', 'T': '-0.50'}	LOH	C1_00790W_A	orf19.6027	4782	4782	'unannotated_repeat_region'	-19199		Chr1	151531	snp	{'A': 0.2905982905982906, 'G': 0.7094017094017094}	{'G': 0.44666666666666666, 'A': 0.5533333333333333}	{'G': '-0.26', 'A': '+0.26'}		C1_00790W_A	orf19.6027	0	0	'unannotated_repeat_region'	-24906
Chr1	146105	snp	{'A': 0.6296296296296297, 'T': 0.37037037037037035}	{'T': 0.9931972789115646, 'C': 0.006802721088435374}	{'A': '-0.63', 'C': '+0.01', 'T': '+0.62'}	LOH	C1_00790W_A	orf19.6027	4501	4501	'unannotated_repeat_region'	-19480		Chr1	151544	snp	{'T': 1.0}	{'T': 0.5616438356164384, 'A': 0.4383561643835616}	{'T': '-0.44', 'A': '+0.44'}	GOH	C1_00790W_A	orf19.6027	0	0	'unannotated_repeat_region'	-24919
Chr1	146148	snp	{'C': 1.0}	{'T': 1.0}	{'C': '-1.00', 'T': '+1.00'}		C1_00790W_A	orf19.6027	4458	4458	'unannotated_repeat_region'	-19523		Chr1	151699	snp	{'C': 0.423728813559322, 'T': 0.576271186440678}	{'T': 1.0}	{'C': '-0.42', 'T': '+0.42'}	LOH	C1_00790W_A	orf19.6027	0	0	'unannotated_repeat_region'	-25074
Chr1	146174	indel	{0: 0.53, 1: 0.01, -1: 0.46}	{0: 0.12213740458015267, -1: 0.8778625954198473}	{0: '-0.41', 1: '-0.01', -1: '+0.42'}	LOH	C1_00790W_A	orf19.6027	4432	4432	'unannotated_repeat_region'	-19549		Chr1	151741	snp	{'A': 1.0}	{'A': 0.6956521739130435, 'T': 0.30434782608695654}	{'T': '+0.30', 'A': '-0.30'}	GOH	C1_00790W_A	orf19.6027	-34	-34	'unannotated_repeat_region'	-25116
Chr1	146313	snp	{'T': 0.5271317829457365, 'C': 0.4728682170542636}	{'T': 0.997275204359673, 'C': 0.0027247956403269754}	{'C': '-0.47', 'T': '+0.47'}	LOH	C1_00790W_A	orf19.6027	4293	4293	'unannotated_repeat_region'	-19688		Chr1	151845	indel	{0: 1.0}	{0: 0.5357142857142857, -3: 0.4642857142857143}	{0: '-0.46', -3: '+0.46'}	GOH	C1_00790W_A	orf19.6027	-138	-138	'unannotated_repeat_region'	-25220
Chr1	146394	snp	{'C': 0.4322033898305085, 'A': 0.5677966101694916}	{'A': 0.997229916897507, 'C': 0.002770083102493075}	{'A': '+0.43', 'C': '-0.43'}	LOH	C1_00790W_A	orf19.6027	4212	4212	'unannotated_repeat_region'	-19769		Chr1	152026	indel	{0: 0.9574468085106383, 1: 0.031914893617021274, -1: 0.010638297872340425}	{0: 0.2857142857142857, 1: 0.42857142857142855, 2: 0.03571428571428571, 3: 0.23214285714285715, 4: 0.017857142857142856}	{0: '-0.67', 1: '+0.40', 2: '+0.04', 3: '+0.23', 4: '+0.02', -1: '-0.01'}	GOH	C1_00790W_A	orf19.6027	-319	-319	'unannotated_repeat_region'	-25401
Chr1	146399	snp	{'G': 0.5431034482758621, 'A': 0.45689655172413796}	{'G': 0.9944903581267218, 'T': 0.005509641873278237}	{'G': '+0.45', 'A': '-0.46', 'T': '+0.01'}	LOH	C1_00790W_A	orf19.6027	4207	4207	'unannotated_repeat_region'	-19774		Chr1	152320	indel	{0: 1.0}	{0: 0.5428571428571428, 1: 0.45714285714285713}	{0: '-0.46', 1: '+0.46'}	GOH	C1_00790W_A	orf19.6027	-613	-613	'unannotated_repeat_region'	-25695
Chr1	146441	snp	{'A': 0.6538461538461539, 'G': 0.34615384615384615}	{'G': 1.0}	{'G': '+0.65', 'A': '-0.65'}	LOH	C1_00790W_A	orf19.6027	4165	4165	'unannotated_repeat_region'	-19816		Chr1	152507	snp	{'C': 1.0}	{'G': 0.5662650602409639, 'C': 0.43373493975903615}	{'C': '-0.57', 'G': '+0.57'}	GOH	C1_00790W_A	orf19.6027	-800	-800	'unannotated_repeat_region'	-25882
Chr1	146442	snp	{'A': 0.6476190476190476, 'T': 0.3523809523809524}	{'T': 1.0}	{'A': '-0.65', 'T': '+0.65'}	LOH	C1_00790W_A	orf19.6027	4164	4164	'unannotated_repeat_region'	-19817		Chr1	152525	snp	{'C': 1.0}	{'T': 1.0}	{'C': '-1.00', 'T': '+1.00'}		C1_00790W_A	orf19.6027	-818	-818	'unannotated_repeat_region'	-25900
Chr1	146570	indel	{0: 0.74, -1: 0.26}	{0: 0.23214285714285715, -1: 0.30357142857142855, -2: 0.4607142857142857, -3: 0.0035714285714285713}	{0: '-0.51', -3: '+0.00', -1: '+0.04', -2: '+0.46'}	GOH	C1_00790W_A	orf19.6027	4036	4036	'unannotated_repeat_region'	-19945		Chr1	152526	snp	{'T': 1.0}	{'C': 1.0}	{'C': '+1.00', 'T': '-1.00'}		C1_00790W_A	orf19.6027	-819	-819	'unannotated_repeat_region'	-25901
Chr1	146773	snp	{'G': 1.0}	{'A': 0.5185185185185185, 'G': 0.48148148148148145}	{'G': '-0.52', 'A': '+0.52'}	GOH	C1_00790W_A	orf19.6027	3833	3833	'unannotated_repeat_region'	-20148		Chr1	152629	snp	{'A': 0.423728813559322, 'G': 0.576271186440678}	{'G': 0.9692307692307692, 'A': 0.03076923076923077}	{'G': '+0.39', 'A': '-0.39'}	LOH	C1_00790W_A	orf19.6027	-922	-922	'unannotated_repeat_region'	-26004
Chr1	146925	indel	{0: 0.9247311827956989, 1: 0.043010752688172046, -1: 0.03225806451612903}	{0: 0.5324232081911263, -2: 0.40955631399317405, -1: 0.03754266211604096, 1: 0.013651877133105802, -3: 0.006825938566552901}	{0: '-0.39', 1: '-0.03', -2: '+0.41', -3: '+0.01', -1: '+0.01'}	GOH	C1_00790W_A	orf19.6027	3681	3681	'unannotated_repeat_region'	-20300		Chr1	152959	snp	{'C': 1.0}	{'C': 0.52, 'A': 0.48}	{'C': '-0.48', 'A': '+0.48'}	GOH	C1_00790W_A	orf19.6027	-1252	-1252	'unannotated_repeat_region'	-26334
Chr1	147069	snp	{'T': 1.0}	{'T': 0.5444126074498568, 'C': 0.45558739255014324}	{'C': '+0.46', 'T': '-0.46'}	GOH	C1_00790W_A	orf19.6027	3537	3537	'unannotated_repeat_region'	-20444		Chr1	152998	indel	{0: 0.4939759036144578, -13: 0.5060240963855421}	{0: 1.0}	{0: '+0.51', -13: '-0.51'}	LOH	C1_00790W_A	orf19.6027	-1291	-1291	'unannotated_repeat_region'	-26373
Chr1	147190	snp	{'A': 1.0}	{'A': 0.5056497175141242, 'C': 0.4943502824858757}	{'A': '-0.49', 'C': '+0.49'}	GOH	C1_00790W_A	orf19.6027	3416	3416	'unannotated_repeat_region'	-20565		Chr1	153110	indel	{0: 1.0}	{0: 0.7027027027027027, -3: 0.2972972972972973}	{0: '-0.30', -3: '+0.30'}	GOH	C1_00790W_A	orf19.6027	-1403	-1403	'unannotated_repeat_region'	-26485
Chr1	147582	snp	{'T': 1.0}	{'T': 0.4879032258064516, 'A': 0.5080645161290323, 'G': 0.004032258064516129}	{'G': '+0.00', 'A': '+0.51', 'T': '-0.51'}	GOH	C1_00790W_A	orf19.6027	3024	3024	'unannotated_repeat_region'	-20957		Chr1	153138	snp	{'A': 1.0}	{'A': 0.6071428571428571, 'C': 0.39285714285714285}	{'C': '+0.39', 'A': '-0.39'}	GOH	C1_00790W_A	orf19.6027	-1431	-1431	'unannotated_repeat_region'	-26513
Chr1	147600	indel	{0: 1.0}	{0: 0.5393700787401575, 1: 0.46062992125984253}	{0: '-0.46', 1: '+0.46'}	GOH	C1_00790W_A	orf19.6027	3006	3006	'unannotated_repeat_region'	-20975		Chr1	153205	snp	{'C': 1.0}	{'C': 0.45161290322580644, 'T': 0.5483870967741935}	{'C': '-0.55', 'T': '+0.55'}	GOH	ERG2	orf19.6026	1427	1427	'unannotated_repeat_region'	-26580
Chr1	148173	snp	{'T': 1.0}	{'A': 0.45652173913043476, 'T': 0.5434782608695652}	{'A': '+0.46', 'T': '-0.46'}	GOH	C1_00790W_A	orf19.6027	2433	2433	'unannotated_repeat_region'	-21548		Chr1	153266	snp	{'A': 0.4473684210526316, 'T': 0.5526315789473685}	{'T': 1.0}	{'T': '+0.45', 'A': '-0.45'}	LOH	ERG2	orf19.6026	1366	1366	'unannotated_repeat_region'	-26641
Chr1	148458	snp	{'G': 0.5774647887323944, 'A': 0.4225352112676056}	{'A': 1.0}	{'G': '-0.58', 'A': '+0.58'}	LOH	C1_00790W_A	orf19.6027	2148	2148	'unannotated_repeat_region'	-21833		Chr1	153486	snp	{'A': 0.5925925925925926, 'G': 0.4074074074074074}	{'A': 1.0}	{'G': '-0.41', 'A': '+0.41'}	LOH	ERG2	orf19.6026	1146	1146	'unannotated_repeat_region'	-26861
Chr1	148509	snp	{'A': 1.0}	{'G': 0.9959183673469387, 'A': 0.004081632653061225}	{'G': '+1.00', 'A': '-1.00'}		C1_00790W_A	orf19.6027	2097	2097	'unannotated_repeat_region'	-21884		Chr1	153508	snp	{'A': 1.0}	{'A': 0.4766355140186916, 'T': 0.5233644859813084}	{'T': '+0.52', 'A': '-0.52'}	GOH	ERG2	orf19.6026	1124	1124	'unannotated_repeat_region'	-26883
Chr1	148581	snp	{'A': 0.5, 'G': 0.5}	{'A': 1.0}	{'G': '-0.50', 'A': '+0.50'}	LOH	C1_00790W_A	orf19.6027	2025	2025	'unannotated_repeat_region'	-21956		Chr1	153510	snp	{'T': 1.0}	{'T': 0.48148148148148145, 'A': 0.5185185185185185}	{'T': '-0.52', 'A': '+0.52'}	GOH	ERG2	orf19.6026	1122	1122	'unannotated_repeat_region'	-26885
Chr1	148584	snp	{'C': 0.4909090909090909, 'A': 0.509090909090909}	{'C': 1.0}	{'A': '-0.51', 'C': '+0.51'}	LOH	C1_00790W_A	orf19.6027	2022	2022	'unannotated_repeat_region'	-21959		Chr1	153566	snp	{'T': 1.0}	{'C': 0.48717948717948717, 'T': 0.5128205128205128}	{'C': '+0.49', 'T': '-0.49'}	GOH	ERG2	orf19.6026	1066	1066	'unannotated_repeat_region'	-26941
Chr1	148650	snp	{'T': 0.6666666666666666, 'C': 0.3333333333333333}	{'T': 1.0}	{'C': '-0.33', 'T': '+0.33'}	LOH	C1_00790W_A	orf19.6027	1956	1956	'unannotated_repeat_region'	-22025		Chr1	153613	snp	{'A': 0.47058823529411764, 'T': 0.5294117647058824}	{'A': 1.0}	{'T': '-0.53', 'A': '+0.53'}	LOH	ERG2	orf19.6026	1019	1019	'unannotated_repeat_region'	-26988
Chr1	148673	snp	{'G': 0.46153846153846156, 'A': 0.5384615384615384}	{'A': 1.0}	{'G': '-0.46', 'A': '+0.46'}	LOH	C1_00790W_A	orf19.6027	1933	1933	'unannotated_repeat_region'	-22048		Chr1	153924	indel	{0: 0.7604166666666666, 2: 0.23958333333333334}	{0: 0.2107843137254902, 2: 0.7892156862745098}	{0: '-0.55', 2: '+0.55'}		ERG2	orf19.6026	708	708	'unannotated_repeat_region'	-27299
Chr1	148703	snp	{'G': 1.0}	{'T': 1.0}	{'G': '-1.00', 'T': '+1.00'}		C1_00790W_A	orf19.6027	1903	1903	'unannotated_repeat_region'	-22078		Chr1	153927	snp	{'A': 0.4536082474226804, 'G': 0.5463917525773195}	{'G': 1.0}	{'G': '+0.45', 'A': '-0.45'}	LOH	ERG2	orf19.6026	705	705	'unannotated_repeat_region'	-27302
Chr1	148727	snp	{'T': 0.5655737704918032, 'C': 0.4344262295081967}	{'T': 1.0}	{'C': '-0.43', 'T': '+0.43'}	LOH	C1_00790W_A	orf19.6027	1879	1879	'unannotated_repeat_region'	-22102		Chr1	154153	snp	{'G': 0.4825174825174825, 'A': 0.5174825174825175}	{'G': 1.0}	{'G': '+0.52', 'A': '-0.52'}	LOH	ERG2	orf19.6026	479	479	'unannotated_repeat_region'	-27528
Chr1	148775	snp	{'T': 1.0}	{'A': 1.0}	{'A': '+1.00', 'T': '-1.00'}		C1_00790W_A	orf19.6027	1831	1831	'unannotated_repeat_region'	-22150		Chr1	154228	snp	{'T': 0.525, 'A': 0.475}	{'T': 1.0}	{'T': '+0.47', 'A': '-0.47'}	LOH	ERG2	orf19.6026	404	404	'unannotated_repeat_region'	-27603
Chr1	148926	snp	{'A': 0.5445544554455446, 'G': 0.45544554455445546}	{'A': 1.0}	{'G': '-0.46', 'A': '+0.46'}	LOH	C1_00790W_A	orf19.6027	1680	1680	'unannotated_repeat_region'	-22301		Chr1	154234	snp	{'G': 1.0}	{'A': 0.49504950495049505, 'G': 0.504950495049505}	{'G': '-0.50', 'A': '+0.50'}	GOH	ERG2	orf19.6026	398	398	'unannotated_repeat_region'	-27609
Chr1	149037	snp	{'G': 1.0}	{'A': 1.0}	{'G': '-1.00', 'A': '+1.00'}		C1_00790W_A	orf19.6027	1569	1569	'unannotated_repeat_region'	-22412		Chr1	154250	snp	{'A': 0.5267857142857143, 'C': 0.4732142857142857}	{'A': 0.9885057471264368, 'C': 0.011494252873563218}	{'C': '-0.46', 'A': '+0.46'}	LOH	ERG2	orf19.6026	382	382	'unannotated_repeat_region'	-27625
Chr1	149042	snp	{'A': 0.4470588235294118, 'G': 0.5529411764705883}	{'A': 1.0}	{'G': '-0.55', 'A': '+0.55'}	LOH	C1_00790W_A	orf19.6027	1564	1564	'unannotated_repeat_region'	-22417		Chr1	154381	indel	{0: 0.5981308411214953, -1: 0.3364485981308411, 1: 0.04672897196261682, -2: 0.018691588785046728}	{-1: 0.8767123287671232, 0: 0.0410958904109589, -2: 0.0684931506849315, -3: 0.0136986301369863}	{0: '-0.56', 1: '-0.05', -2: '+0.05', -3: '+0.01', -1: '+0.54'}	LOH	ERG2	orf19.6026	251	251	'unannotated_repeat_region'	-27756
Chr1	149065	indel	{0: 0.7377049180327869, -1: 0.26229508196721313}	{0: 1.0}	{0: '+0.26', -1: '-0.26'}	LOH	C1_00790W_A	orf19.6027	1541	1541	'unannotated_repeat_region'	-22440		Chr1	154545	snp	{'G': 1.0}	{'G': 0.5564516129032258, 'T': 0.4435483870967742}	{'T': '+0.44', 'G': '-0.44'}	GOH	ERG2	orf19.6026	87	87	'unannotated_repeat_region'	-27920
Chr1	149126	snp	{'C': 1.0}	{'T': 1.0}	{'C': '-1.00', 'T': '+1.00'}		C1_00790W_A	orf19.6027	1480	1480	'unannotated_repeat_region'	-22501		Chr1	154567	snp	{'A': 0.514018691588785, 'G': 0.48598130841121495}	{'A': 0.9931972789115646, 'C': 0.006802721088435374}	{'C': '+0.01', 'G': '-0.49', 'A': '+0.48'}	LOH	ERG2	orf19.6026	65	65	'unannotated_repeat_region'	-27942
Chr1	149127	snp	{'G': 1.0}	{'A': 1.0}	{'G': '-1.00', 'A': '+1.00'}		C1_00790W_A	orf19.6027	1479	1479	'unannotated_repeat_region'	-22502		Chr1	154601	snp	{'T': 0.6, 'A': 0.4}	{'T': 1.0}	{'T': '+0.40', 'A': '-0.40'}	LOH	ERG2	orf19.6026	31	31	'unannotated_repeat_region'	-27976
Chr1	149150	snp	{'A': 1.0}	{'G': 1.0}	{'G': '+1.00', 'A': '-1.00'}		C1_00790W_A	orf19.6027	1456	1456	'unannotated_repeat_region'	-22525		Chr1	155144	snp	{'G': 0.44285714285714284, 'A': 0.5571428571428572}	{'G': 1.0}	{'G': '+0.56', 'A': '-0.56'}	LOH	ERG2	orf19.6026	0	0	'unannotated_repeat_region'	-28519
Chr1	149196	indel	{0: 1.0}	{0: 0.5508474576271186, -4: 0.4491525423728814}	{0: '-0.45', -4: '+0.45'}	GOH	C1_00790W_A	orf19.6027	1410	1410	'unannotated_repeat_region'	-22571		Chr1	155400	snp	{'T': 0.9565217391304348, 'A': 0.043478260869565216}	{'T': 0.20833333333333334, 'A': 0.7916666666666666}	{'T': '-0.75', 'A': '+0.75'}	GOH	C1_00810W_A	orf19.6025	42	42	'unannotated_repeat_region'	-28775
Chr1	149239	snp	{'C': 0.6043956043956044, 'T': 0.3956043956043956}	{'C': 1.0}	{'C': '+0.40', 'T': '-0.40'}	LOH	C1_00790W_A	orf19.6027	1367	1367	'unannotated_repeat_region'	-22614		Chr1	155543	indel	{0: 1.0}	{0: 0.5727272727272728, 5: 0.42727272727272725}	{0: '-0.43', 5: '+0.43'}	GOH	C1_00810W_A	orf19.6025	0	0	'unannotated_repeat_region'	-28918
Chr1	149248	snp	{'A': 0.44086021505376344, 'G': 0.5591397849462365}	{'A': 1.0}	{'G': '-0.56', 'A': '+0.56'}	LOH	C1_00790W_A	orf19.6027	1358	1358	'unannotated_repeat_region'	-22623		Chr1	155554	indel	{0: 0.66, -25: 0.34}	{0: 0.9903846153846154, 5: 0.009615384615384616}	{0: '+0.33', 5: '+0.01', -25: '-0.34'}	LOH	C1_00810W_A	orf19.6025	0	0	'unannotated_repeat_region'	-28929
Chr1	149293	snp	{'C': 1.0}	{'C': 0.5340314136125655, 'T': 0.46596858638743455}	{'C': '-0.47', 'T': '+0.47'}	GOH	C1_00790W_A	orf19.6027	1313	1313	'unannotated_repeat_region'	-22668		Chr1	155615	snp	{'G': 1.0}	{'A': 0.49606299212598426, 'G': 0.5039370078740157}	{'G': '-0.50', 'A': '+0.50'}	GOH	C1_00810W_A	orf19.6025	0	0	'unannotated_repeat_region'	-28990
Chr1	149324	snp	{'G': 1.0}	{'A': 0.49333333333333335, 'G': 0.5066666666666667}	{'G': '-0.49', 'A': '+0.49'}	GOH	C1_00790W_A	orf19.6027	1282	1282	'unannotated_repeat_region'	-22699		Chr1	155718	snp	{'A': 0.4519230769230769, 'G': 0.5480769230769231}	{'G': 1.0}	{'G': '+0.45', 'A': '-0.45'}	LOH	C1_00810W_A	orf19.6025	0	0	'unannotated_repeat_region'	-29093
Chr1	149369	snp	{'G': 0.5, 'A': 0.5}	{'A': 1.0}	{'G': '-0.50', 'A': '+0.50'}	LOH	C1_00790W_A	orf19.6027	1237	1237	'unannotated_repeat_region'	-22744		Chr1	156349	snp	{'T': 1.0}	{'T': 0.5273972602739726, 'G': 0.4726027397260274}	{'G': '+0.47', 'T': '-0.47'}	GOH	C1_00810W_A	orf19.6025	-25	-25	'unannotated_repeat_region'	-29724
Chr1	149415	indel	{0: 1.0}	{0: 0.5520833333333334, 10: 0.036458333333333336, 12: 0.19270833333333334, 14: 0.16145833333333334, 16: 0.005208333333333333, 4: 0.03125, 6: 0.020833333333333332}	{0: '-0.45', 4: '+0.03', 6: '+0.02', 10: '+0.04', 12: '+0.19', 14: '+0.16', 16: '+0.01'}		C1_00790W_A	orf19.6027	1191	1191	'unannotated_repeat_region'	-22790		Chr1	156358	snp	{'T': 1.0}	{'C': 0.4892086330935252, 'T': 0.5035971223021583, 'A': 0.007194244604316547}	{'C': '+0.49', 'T': '-0.50', 'A': '+0.01'}	GOH	C1_00810W_A	orf19.6025	-34	-34	'unannotated_repeat_region'	-29733
Chr1	149533	snp	{'A': 1.0}	{'G': 0.423728813559322, 'A': 0.576271186440678}	{'G': '+0.42', 'A': '-0.42'}	GOH	C1_00790W_A	orf19.6027	1073	1073	'unannotated_repeat_region'	-22908		Chr1	156395	snp	{'A': 1.0}	{'G': 0.5213675213675214, 'A': 0.47863247863247865}	{'G': '+0.52', 'A': '-0.52'}	GOH	C1_00810W_A	orf19.6025	-71	-71	'unannotated_repeat_region'	-29770
Chr1	149536	indel	{0: 1.0}	{0: 0.6190476190476191, 3: 0.38095238095238093}	{0: '-0.38', 3: '+0.38'}	GOH	C1_00790W_A	orf19.6027	1070	1070	'unannotated_repeat_region'	-22911		Chr1	156637	snp	{'G': 1.0}	{'G': 0.5416666666666666, 'A': 0.4583333333333333}	{'G': '-0.46', 'A': '+0.46'}	GOH	C1_00820W_A	orf19.6024	5	5	'unannotated_repeat_region'	-30012
Chr1	149712	snp	{'G': 0.5658914728682171, 'A': 0.43410852713178294}	{'A': 1.0}	{'G': '-0.57', 'A': '+0.57'}	LOH	C1_00790W_A	orf19.6027	894	894	'unannotated_repeat_region'	-23087		Chr1	156641	snp	{'T': 1.0}	{'C': 0.47297297297297297, 'T': 0.527027027027027}	{'C': '+0.47', 'T': '-0.47'}	GOH	C1_00820W_A	orf19.6024	1	1	'unannotated_repeat_region'	-30016
Chr1	149979	snp	{'T': 1.0}	{'C': 0.5042735042735043, 'T': 0.49572649572649574}	{'C': '+0.50', 'T': '-0.50'}	GOH	C1_00790W_A	orf19.6027	627	627	'unannotated_repeat_region'	-23354		Chr1	157248	snp	{'A': 1.0}	{'A': 0.6, 'T': 0.4}	{'T': '+0.40', 'A': '-0.40'}	GOH	C1_00820W_A	orf19.6024	0	0	'unannotated_repeat_region'	-30623
Chr1	150040	snp	{'A': 1.0}	{'A': 0.4585365853658537, 'G': 0.5414634146341464}	{'G': '+0.54', 'A': '-0.54'}	GOH	C1_00790W_A	orf19.6027	566	566	'unannotated_repeat_region'	-23415		Chr1	157743	snp	{'A': 1.0}	{'A': 0.6025641025641025, 'T': 0.3974358974358974}	{'T': '+0.40', 'A': '-0.40'}	GOH	C1_00820W_A	orf19.6024	-54	-54	'unannotated_repeat_region'	-31118
Chr1	150327	snp	{'C': 0.4358974358974359, 'T': 0.5555555555555556, 'G': 0.008547008547008548}	{'T': 1.0}	{'G': '-0.01', 'C': '-0.44', 'T': '+0.44'}	LOH	C1_00790W_A	orf19.6027	279	279	'unannotated_repeat_region'	-23702		Chr1	157855	snp	{'G': 1.0}	{'T': 0.9897959183673469, 'G': 0.01020408163265306}	{'T': '+0.99', 'G': '-0.99'}		C1_00820W_A	orf19.6024	-166	-166	'unannotated_repeat_region'	-31230
Chr1	150337	snp	{'T': 0.6140350877192983, 'C': 0.38596491228070173}	{'C': 0.99609375, 'T': 0.00390625}	{'C': '+0.61', 'T': '-0.61'}	LOH	C1_00790W_A	orf19.6027	269	269	'unannotated_repeat_region'	-23712		Chr1	158069	snp	{'C': 1.0}	{'C': 0.48148148148148145, 'T': 0.5185185185185185}	{'C': '-0.52', 'T': '+0.52'}	GOH	C1_00820W_A	orf19.6024	-380	-380	'unannotated_repeat_region'	-31444
Chr1	150380	indel	{0: 0.9655172413793104, -2: 0.017241379310344827, 2: 0.017241379310344827}	{0: 0.575, -2: 0.41785714285714287, -4: 0.007142857142857143}	{0: '-0.39', 2: '-0.02', -4: '+0.01', -2: '+0.40'}	GOH	C1_00790W_A	orf19.6027	226	226	'unannotated_repeat_region'	-23755		Chr1	158079	indel	{0: 1.0}	{0: 0.5, -1: 0.5}	{0: '-0.50', -1: '+0.50'}	GOH	C1_00820W_A	orf19.6024	-390	-390	'unannotated_repeat_region'	-31454
Chr1	150574	snp	{'C': 0.9903846153846154, 'A': 0.009615384615384616}	{'T': 0.528, 'C': 0.472}	{'A': '-0.01', 'C': '-0.52', 'T': '+0.53'}	GOH	C1_00790W_A	orf19.6027	32	32	'unannotated_repeat_region'	-23949		Chr1	158122	indel	{0: 1.0}	{0: 0.11627906976744186, -1: 0.46511627906976744, -2: 0.4186046511627907}	{0: '-0.88', -1: '+0.47', -2: '+0.42'}	GOH	C1_00820W_A	orf19.6024	-433	-433	'unannotated_repeat_region'	-31497
Chr1	150579	snp	{'T': 0.4954954954954955, 'C': 0.5045045045045045}	{'T': 1.0}	{'C': '-0.50', 'T': '+0.50'}	LOH	C1_00790W_A	orf19.6027	27	27	'unannotated_repeat_region'	-23954		Chr1	158126	snp	{'T': 1.0}	{'T': 0.6, 'C': 0.4}	{'C': '+0.40', 'T': '-0.40'}	GOH	C1_00820W_A	orf19.6024	-437	-437	'unannotated_repeat_region'	-31501
Chr1	150584	snp	{'T': 0.5701754385964912, 'C': 0.4298245614035088}	{'T': 1.0}	{'C': '-0.43', 'T': '+0.43'}	LOH	C1_00790W_A	orf19.6027	22	22	'unannotated_repeat_region'	-23959		Chr1	158166	snp	{'T': 1.0}	{'A': 0.5675675675675675, 'T': 0.43243243243243246}	{'T': '-0.57', 'A': '+0.57'}	GOH	C1_00820W_A	orf19.6024	-477	-477	'unannotated_repeat_region'	-31541
Chr1	150712	snp	{'C': 1.0}	{'T': 1.0}	{'C': '-1.00', 'T': '+1.00'}		C1_00790W_A	orf19.6027	0	0	'unannotated_repeat_region'	-24087		Chr1	158318	snp	{'A': 1.0}	{'G': 1.0}	{'G': '+1.00', 'A': '-1.00'}		C1_00830W_A	orf19.6023	406	406	'unannotated_repeat_region'	-31693
Chr1	150732	snp	{'G': 0.5590551181102362, 'T': 0.4409448818897638}	{'T': 1.0}	{'G': '-0.56', 'T': '+0.56'}	LOH	C1_00790W_A	orf19.6027	0	0	'unannotated_repeat_region'	-24107		Chr1	158383	indel	{0: 1.0}	{0: 0.02040816326530612, 1: 0.9795918367346939}	{0: '-0.98', 1: '+0.98'}		C1_00830W_A	orf19.6023	341	341	'unannotated_repeat_region'	-31758
Chr1	150795	indel	{0: 1.0}	{0: 0.6363636363636364, 3: 0.36363636363636365}	{0: '-0.36', 3: '+0.36'}	GOH	C1_00790W_A	orf19.6027	0	0	'unannotated_repeat_region'	-24170		Chr1	158565	snp	{'C': 1.0}	{'C': 0.5588235294117647, 'T': 0.4411764705882353}	{'C': '-0.44', 'T': '+0.44'}	GOH	C1_00830W_A	orf19.6023	159	159	'unannotated_repeat_region'	-31940
Chr1	150798	indel	{0: 0.6065573770491803, 6: 0.39344262295081966}	{0: 1.0}	{0: '+0.39', 6: '-0.39'}	LOH	C1_00790W_A	orf19.6027	0	0	'unannotated_repeat_region'	-24173		Chr1	158641	snp	{'T': 1.0}	{'T': 0.47692307692307695, 'A': 0.5230769230769231}	{'T': '-0.52', 'A': '+0.52'}	GOH	C1_00830W_A	orf19.6023	83	83	'unannotated_repeat_region'	-32016
Chr1	150823	snp	{'T': 0.48360655737704916, 'C': 0.5163934426229508}	{'C': 1.0}	{'C': '+0.48', 'T': '-0.48'}	LOH	C1_00790W_A	orf19.6027	0	0	'unannotated_repeat_region'	-24198		Chr1	158649	snp	{'C': 1.0}	{'G': 0.9926470588235294, 'T': 0.007352941176470588}	{'C': '-1.00', 'T': '+0.01', 'G': '+0.99'}		C1_00830W_A	orf19.6023	75	75	'unannotated_repeat_region'	-32024
Chr1	150824	snp	{'T': 0.48360655737704916, 'C': 0.5081967213114754, 'A': 0.00819672131147541}	{'C': 1.0}	{'A': '-0.01', 'C': '+0.49', 'T': '-0.48'}	LOH	C1_00790W_A	orf19.6027	0	0	'unannotated_repeat_region'	-24199		Chr1	158685	snp	{'T': 1.0}	{'C': 0.47619047619047616, 'T': 0.5238095238095238}	{'C': '+0.48', 'T': '-0.48'}	GOH	C1_00830W_A	orf19.6023	39	39	'unannotated_repeat_region'	-32060
Chr1	150875	snp	{'G': 1.0}	{'A': 0.5192307692307693, 'G': 0.4775641025641026, 'T': 0.003205128205128205}	{'G': '-0.52', 'A': '+0.52', 'T': '+0.00'}	GOH	C1_00790W_A	orf19.6027	0	0	'unannotated_repeat_region'	-24250		Chr1	158694	snp	{'T': 1.0}	{'T': 0.5214723926380368, 'C': 0.4785276073619632}	{'C': '+0.48', 'T': '-0.48'}	GOH	C1_00830W_A	orf19.6023	30	30	'unannotated_repeat_region'	-32069
Chr1	150984	snp	{'G': 0.4452054794520548, 'A': 0.5547945205479452}	{'A': 1.0}	{'G': '-0.45', 'A': '+0.45'}	LOH	C1_00790W_A	orf19.6027	0	0	'unannotated_repeat_region'	-24359		Chr1	159021	snp	{'G': 0.5094339622641509, 'A': 0.49056603773584906}	{'G': 0.9934640522875817, 'C': 0.006535947712418301}	{'C': '+0.01', 'G': '+0.48', 'A': '-0.49'}	LOH	C1_00830W_A	orf19.6023	0	0	'unannotated_repeat_region'	-32396
Chr1	151129	snp	{'C': 0.4732142857142857, 'G': 0.41964285714285715, 'A': 0.10714285714285714}	{'G': 1.0}	{'G': '+0.58', 'A': '-0.11', 'C': '-0.47'}	LOH	C1_00790W_A	orf19.6027	0	0	'unannotated_repeat_region'	-24504		Chr1	159129	snp	{'A': 1.0}	{'G': 0.993421052631579, 'N': 0.006578947368421052}	{'N': '+0.01', 'G': '+0.99', 'A': '-1.00'}		C1_00830W_A	orf19.6023	0	0	'unannotated_repeat_region'	-32504
Chr1	151132	snp	{'A': 1.0}	{'C': 0.5465587044534413, 'A': 0.4534412955465587}	{'A': '-0.55', 'C': '+0.55'}	GOH	C1_00790W_A	orf19.6027	0	0	'unannotated_repeat_region'	-24507		Chr1	159264	snp	{'G': 0.41818181818181815, 'A': 0.5818181818181818}	{'A': 0.9902439024390244, 'G': 0.004878048780487805, 'N': 0.004878048780487805}	{'N': '+0.00', 'G': '-0.41', 'A': '+0.41'}	LOH	C1_00830W_A	orf19.6023	0	0	'unannotated_repeat_region'	-32639
Chr1	151162	snp	{'G': 1.0}	{'A': 0.5170068027210885, 'G': 0.48299319727891155}	{'G': '-0.52', 'A': '+0.52'}	GOH	C1_00790W_A	orf19.6027	0	0	'unannotated_repeat_region'	-24537		Chr1	159525	snp	{'A': 0.5238095238095238, 'G': 0.47619047619047616}	{'G': 1.0}	{'G': '+0.52', 'A': '-0.52'}	LOH	C1_00830W_A	orf19.6023	0	0	'unannotated_repeat_region'	-32900
Chr1	151283	indel	{0: 1.0}	{0: 0.7419354838709677, -24: 0.25806451612903225}	{0: '-0.26', -24: '+0.26'}	GOH	C1_00790W_A	orf19.6027	0	0	'unannotated_repeat_region'	-24658		Chr1	159755	snp	{'A': 0.44274809160305345, 'G': 0.5572519083969466}	{'A': 0.996309963099631, 'G': 0.0036900369003690036}	{'G': '-0.55', 'A': '+0.55'}	LOH	C1_00830W_A	orf19.6023	0	0	'unannotated_repeat_region'	-33130
Chr1	152026	indel	{0: 0.9574468085106383, 1: 0.031914893617021274, -1: 0.010638297872340425}	{0: 0.3968253968253968, 1: 0.38095238095238093, 3: 0.15873015873015872, 2: 0.047619047619047616, 4: 0.015873015873015872}	{0: '-0.56', 1: '+0.35', 2: '+0.05', 3: '+0.16', 4: '+0.02', -1: '-0.01'}	GOH	C1_00790W_A	orf19.6027	-319	-319	'unannotated_repeat_region'	-25401		Chr1	159846	snp	{'A': 1.0}	{'A': 0.49429657794676807, 'C': 0.5057034220532319}	{'C': '+0.51', 'A': '-0.51'}	GOH	C1_00830W_A	orf19.6023	0	0	'unannotated_repeat_region'	-33221
Chr1	152300	snp	{'A': 0.42953020134228187, 'T': 0.5704697986577181}	{'T': 0.9887218045112782, 'C': 0.0037593984962406013, 'A': 0.007518796992481203}	{'A': '-0.42', 'C': '+0.00', 'T': '+0.42'}	LOH	C1_00790W_A	orf19.6027	-593	-593	'unannotated_repeat_region'	-25675		Chr1	159926	snp	{'A': 0.456, 'G': 0.544}	{'G': 1.0}	{'G': '+0.46', 'A': '-0.46'}	LOH	C1_00830W_A	orf19.6023	0	0	'unannotated_repeat_region'	-33301
Chr1	152320	indel	{0: 1.0}	{0: 0.5811320754716981, 1: 0.4188679245283019}	{0: '-0.42', 1: '+0.42'}	GOH	C1_00790W_A	orf19.6027	-613	-613	'unannotated_repeat_region'	-25695		Chr1	160153	snp	{'T': 0.5819672131147541, 'G': 0.4180327868852459}	{'G': 1.0}	{'G': '+0.58', 'T': '-0.58'}	LOH	C1_00830W_A	orf19.6023	0	0	'unannotated_repeat_region'	-33528
Chr1	152339	snp	{'A': 1.0}	{'G': 0.5642023346303502, 'A': 0.4357976653696498}	{'G': '+0.56', 'A': '-0.56'}	GOH	C1_00790W_A	orf19.6027	-632	-632	'unannotated_repeat_region'	-25714		Chr1	160577	snp	{'G': 1.0}	{'G': 0.5116279069767442, 'A': 0.4883720930232558}	{'G': '-0.49', 'A': '+0.49'}	GOH	C1_00830W_A	orf19.6023	-53	-53	'unannotated_repeat_region'	-33952
Chr1	152501	snp	{'A': 1.0}	{'G': 0.9964028776978417, 'A': 0.0035971223021582736}	{'G': '+1.00', 'A': '-1.00'}		C1_00790W_A	orf19.6027	-794	-794	'unannotated_repeat_region'	-25876		Chr1	160661	snp	{'T': 0.5423728813559322, 'C': 0.4576271186440678}	{'T': 1.0}	{'C': '-0.46', 'T': '+0.46'}	LOH	C1_00830W_A	orf19.6023	-137	-137	'unannotated_repeat_region'	-34036
Chr1	152507	snp	{'C': 1.0}	{'G': 1.0}	{'G': '+1.00', 'C': '-1.00'}		C1_00790W_A	orf19.6027	-800	-800	'unannotated_repeat_region'	-25882		Chr1	160681	snp	{'C': 1.0}	{'C': 0.4782608695652174, 'T': 0.5217391304347826}	{'C': '-0.52', 'T': '+0.52'}	GOH	C1_00830W_A	orf19.6023	-157	-157	'unannotated_repeat_region'	-34056
Chr1	152525	snp	{'C': 1.0}	{'T': 1.0}	{'C': '-1.00', 'T': '+1.00'}		C1_00790W_A	orf19.6027	-818	-818	'unannotated_repeat_region'	-25900		Chr1	160705	snp	{'G': 1.0}	{'A': 0.5135135135135135, 'G': 0.4864864864864865}	{'G': '-0.51', 'A': '+0.51'}	GOH	C1_00830W_A	orf19.6023	-181	-181	'unannotated_repeat_region'	-34080
Chr1	152548	indel	{0: 1.0}	{0: 0.6204379562043796, -4: 0.3795620437956204}	{0: '-0.38', -4: '+0.38'}	GOH	C1_00790W_A	orf19.6027	-841	-841	'unannotated_repeat_region'	-25923		Chr1	160776	snp	{'A': 0.47101449275362317, 'C': 0.5289855072463768}	{'A': 1.0}	{'C': '-0.53', 'A': '+0.53'}	LOH	NRM1	orf19.6022	165	165	'unannotated_repeat_region'	-34151
Chr1	152629	snp	{'A': 0.423728813559322, 'G': 0.576271186440678}	{'G': 1.0}	{'G': '+0.42', 'A': '-0.42'}	LOH	C1_00790W_A	orf19.6027	-922	-922	'unannotated_repeat_region'	-26004		Chr1	160826	indel	{0: 1.0}	{0: 0.6781609195402298, 5: 0.3218390804597701}	{0: '-0.32', 5: '+0.32'}	GOH	NRM1	orf19.6022	115	115	'unannotated_repeat_region'	-34201
Chr1	152658	snp	{'A': 0.6078431372549019, 'G': 0.39215686274509803}	{'G': 1.0}	{'G': '+0.61', 'A': '-0.61'}	LOH	C1_00790W_A	orf19.6027	-951	-951	'unannotated_repeat_region'	-26033		Chr1	161101	snp	{'G': 1.0}	{'A': 1.0}	{'G': '-1.00', 'A': '+1.00'}		NRM1	orf19.6022	0	0	'unannotated_repeat_region'	-34476
Chr1	152690	snp	{'C': 1.0}	{'T': 1.0}	{'C': '-1.00', 'T': '+1.00'}		C1_00790W_A	orf19.6027	-983	-983	'unannotated_repeat_region'	-26065		Chr1	161212	snp	{'C': 0.45614035087719296, 'T': 0.543859649122807}	{'C': 1.0}	{'C': '+0.54', 'T': '-0.54'}	LOH	NRM1	orf19.6022	0	0	'unannotated_repeat_region'	-34587
Chr1	152772	snp	{'G': 1.0}	{'A': 0.5141843971631206, 'G': 0.48226950354609927, 'T': 0.0035460992907801418}	{'G': '-0.52', 'A': '+0.51', 'T': '+0.00'}	GOH	C1_00790W_A	orf19.6027	-1065	-1065	'unannotated_repeat_region'	-26147		Chr1	161417	snp	{'T': 0.5611510791366906, 'C': 0.43884892086330934}	{'C': 1.0}	{'C': '+0.56', 'T': '-0.56'}	LOH	NRM1	orf19.6022	0	0	'unannotated_repeat_region'	-34792
Chr1	152959	snp	{'C': 1.0}	{'C': 0.5033557046979866, 'A': 0.49328859060402686, 'T': 0.003355704697986577}	{'A': '+0.49', 'C': '-0.50', 'T': '+0.00'}	GOH	C1_00790W_A	orf19.6027	-1252	-1252	'unannotated_repeat_region'	-26334		Chr1	161578	snp	{'A': 1.0}	{'G': 0.5492957746478874, 'A': 0.4507042253521127}	{'G': '+0.55', 'A': '-0.55'}	GOH	NRM1	orf19.6022	0	0	'unannotated_repeat_region'	-34953
Chr1	152998	indel	{0: 0.4939759036144578, -13: 0.5060240963855421}	{0: 1.0}	{0: '+0.51', -13: '-0.51'}	LOH	C1_00790W_A	orf19.6027	-1291	-1291	'unannotated_repeat_region'	-26373		Chr1	161784	snp	{'C': 0.5045871559633027, 'T': 0.4954128440366973}	{'T': 1.0}	{'C': '-0.50', 'T': '+0.50'}	LOH	NRM1	orf19.6022	0	0	'unannotated_repeat_region'	-35159
Chr1	153099	snp	{'T': 1.0}	{'T': 0.45714285714285713, 'C': 0.5428571428571428}	{'C': '+0.54', 'T': '-0.54'}	GOH	C1_00790W_A	orf19.6027	-1392	-1392	'unannotated_repeat_region'	-26474		Chr1	161817	snp	{'G': 1.0}	{'A': 0.5855855855855856, 'G': 0.4144144144144144}	{'G': '-0.59', 'A': '+0.59'}	GOH	NRM1	orf19.6022	0	0	'unannotated_repeat_region'	-35192
Chr1	153266	snp	{'A': 0.4473684210526316, 'T': 0.5526315789473685}	{'T': 1.0}	{'A': '-0.45', 'T': '+0.45'}	LOH	ERG2	orf19.6026	1366	1366	'unannotated_repeat_region'	-26641		Chr1	161953	snp	{'A': 0.5084745762711864, 'G': 0.4915254237288136}	{'A': 1.0}	{'G': '-0.49', 'A': '+0.49'}	LOH	NRM1	orf19.6022	0	0	'unannotated_repeat_region'	-35328
Chr1	153486	snp	{'A': 0.5925925925925926, 'G': 0.4074074074074074}	{'A': 1.0}	{'G': '-0.41', 'A': '+0.41'}	LOH	ERG2	orf19.6026	1146	1146	'unannotated_repeat_region'	-26861		Chr1	162048	snp	{'G': 0.5752212389380531, 'T': 0.4247787610619469}	{'T': 0.99644128113879, 'G': 0.0035587188612099642}	{'T': '+0.57', 'G': '-0.57'}	LOH	NRM1	orf19.6022	0	0	'unannotated_repeat_region'	-35423
Chr1	153613	snp	{'A': 0.47058823529411764, 'T': 0.5294117647058824}	{'A': 1.0}	{'A': '+0.53', 'T': '-0.53'}	LOH	ERG2	orf19.6026	1019	1019	'unannotated_repeat_region'	-26988		Chr1	162208	snp	{'G': 0.4823529411764706, 'A': 0.5176470588235295}	{'G': 1.0}	{'G': '+0.52', 'A': '-0.52'}	LOH	NRM1	orf19.6022	0	0	'unannotated_repeat_region'	-35583
Chr1	153750	snp	{'T': 0.5342465753424658, 'C': 0.4657534246575342}	{'C': 1.0}	{'C': '+0.53', 'T': '-0.53'}	LOH	ERG2	orf19.6026	882	882	'unannotated_repeat_region'	-27125		Chr1	162361	indel	{0: 0.6122448979591837, -3: 0.3877551020408163}	{0: 1.0}	{0: '+0.39', -3: '-0.39'}	LOH	NRM1	orf19.6022	0	0	'unannotated_repeat_region'	-35736
Chr1	153926	indel	{0: 0.90625, 4: 0.09375}	{0: 0.26732673267326734, -2: 0.44554455445544555, 4: 0.2871287128712871}	{0: '-0.64', 4: '+0.19', -2: '+0.45'}	GOH	ERG2	orf19.6026	706	706	'unannotated_repeat_region'	-27301		Chr1	162591	snp	{'T': 1.0}	{'G': 0.5604395604395604, 'T': 0.43956043956043955}	{'G': '+0.56', 'T': '-0.56'}	GOH	NRM1	orf19.6022	0	0	'unannotated_repeat_region'	-35966
Chr1	153932	snp	{'T': 0.95, 'C': 0.05}	{'T': 0.5696594427244582, 'C': 0.43034055727554177}	{'C': '+0.38', 'T': '-0.38'}	GOH	ERG2	orf19.6026	700	700	'unannotated_repeat_region'	-27307		Chr1	162634	snp	{'G': 0.9916666666666667, 'T': 0.008333333333333333}	{'G': 0.5425531914893617, 'A': 0.4521276595744681, 'T': 0.005319148936170213}	{'T': '-0.00', 'G': '-0.45', 'A': '+0.45'}	GOH	NRM1	orf19.6022	0	0	'unannotated_repeat_region'	-36009
Chr1	154041	snp	{'A': 0.44, 'G': 0.552, 'T': 0.008}	{'G': 0.9967948717948718, 'A': 0.003205128205128205}	{'G': '+0.44', 'A': '-0.44', 'T': '-0.01'}	LOH	ERG2	orf19.6026	591	591	'unannotated_repeat_region'	-27416		Chr1	162673	indel	{0: 0.9913793103448276, -1: 0.008620689655172414}	{0: 0.5079365079365079, 1: 0.48677248677248675, 2: 0.005291005291005291}	{0: '-0.48', 1: '+0.49', 2: '+0.01', -1: '-0.01'}	GOH	NRM1	orf19.6022	-1	-1	'unannotated_repeat_region'	-36048
Chr1	154109	snp	{'G': 0.5416666666666666, 'A': 0.4583333333333333}	{'G': 1.0}	{'G': '+0.46', 'A': '-0.46'}	LOH	ERG2	orf19.6026	523	523	'unannotated_repeat_region'	-27484		Chr1	162720	snp	{'A': 1.0}	{'A': 0.5428571428571428, 'G': 0.45714285714285713}	{'G': '+0.46', 'A': '-0.46'}	GOH	NRM1	orf19.6022	-48	-48	'unannotated_repeat_region'	-36095
Chr1	154294	snp	{'C': 1.0}	{'C': 0.4610951008645533, 'T': 0.5389048991354467}	{'C': '-0.54', 'T': '+0.54'}	GOH	ERG2	orf19.6026	338	338	'unannotated_repeat_region'	-27669		Chr1	162728	snp	{'G': 1.0}	{'C': 0.5251396648044693, 'G': 0.4748603351955307}	{'C': '+0.53', 'G': '-0.53'}	GOH	NRM1	orf19.6022	-56	-56	'unannotated_repeat_region'	-36103
Chr1	154317	snp	{'C': 1.0}	{'T': 0.5451807228915663, 'C': 0.45481927710843373}	{'C': '-0.55', 'T': '+0.55'}	GOH	ERG2	orf19.6026	315	315	'unannotated_repeat_region'	-27692		Chr1	162891	snp	{'G': 1.0}	{'A': 1.0}	{'G': '-1.00', 'A': '+1.00'}		NRM1	orf19.6022	-219	-219	'unannotated_repeat_region'	-36266
Chr1	154457	snp	{'T': 0.5327102803738317, 'A': 0.4672897196261682}	{'A': 1.0}	{'A': '+0.53', 'T': '-0.53'}	LOH	ERG2	orf19.6026	175	175	'unannotated_repeat_region'	-27832		Chr1	162944	snp	{'G': 1.0}	{'G': 0.56, 'A': 0.44}	{'G': '-0.44', 'A': '+0.44'}	GOH	NRM1	orf19.6022	-272	-272	'unannotated_repeat_region'	-36319
Chr1	154616	indel	{0: 0.5272727272727272, 1: 0.4727272727272727}	{0: 1.0}	{0: '+0.47', 1: '-0.47'}	LOH	ERG2	orf19.6026	16	16	'unannotated_repeat_region'	-27991		Chr1	162963	indel	{0: 1.0}	{0: 0.6, 3: 0.4}	{0: '-0.40', 3: '+0.40'}	GOH	NRM1	orf19.6022	-291	-291	'unannotated_repeat_region'	-36338
Chr1	154634	snp	{'T': 1.0}	{'C': 0.4728434504792332, 'T': 0.5271565495207667}	{'C': '+0.47', 'T': '-0.47'}	GOH	ERG2	orf19.6026	0	0	'unannotated_repeat_region'	-28009		Chr1	163178	snp	{'A': 1.0}	{'A': 0.509090909090909, 'G': 0.4909090909090909}	{'G': '+0.49', 'A': '-0.49'}	GOH	NRM1	orf19.6022	-506	-506	'unannotated_repeat_region'	-36553
Chr1	154723	snp	{'C': 0.6, 'T': 0.4}	{'C': 1.0}	{'C': '+0.40', 'T': '-0.40'}	LOH	ERG2	orf19.6026	0	0	'unannotated_repeat_region'	-28098		Chr1	163189	snp	{'T': 0.989010989010989, 'C': 0.01098901098901099}	{'A': 0.4647058823529412, 'C': 0.0058823529411764705, 'T': 0.5294117647058824}	{'C': '-0.01', 'T': '-0.46', 'A': '+0.46'}	GOH	NRM1	orf19.6022	-517	-517	'unannotated_repeat_region'	-36564
Chr1	154858	snp	{'A': 1.0}	{'G': 0.5065359477124183, 'A': 0.4934640522875817}	{'G': '+0.51', 'A': '-0.51'}	GOH	ERG2	orf19.6026	0	0	'unannotated_repeat_region'	-28233		Chr1	163195	snp	{'T': 1.0}	{'T': 0.5740740740740741, 'C': 0.42592592592592593}	{'C': '+0.43', 'T': '-0.43'}	GOH	NRM1	orf19.6022	-523	-523	'unannotated_repeat_region'	-36570
Chr1	155485	indel	{0: 0.5769230769230769, -1: 0.3269230769230769, 1: 0.057692307692307696, -2: 0.038461538461538464}	{0: 0.925, -1: 0.035, 1: 0.04}	{0: '+0.35', 1: '-0.02', -1: '-0.29', -2: '-0.04'}	LOH	C1_00810W_A	orf19.6025	0	0	'unannotated_repeat_region'	-28860		Chr1	163249	snp	{'C': 1.0}	{'T': 0.5155555555555555, 'C': 0.48444444444444446}	{'C': '-0.52', 'T': '+0.52'}	GOH	NRM1	orf19.6022	-577	-577	'unannotated_repeat_region'	-36624
Chr1	155534	snp	{'A': 1.0}	{'A': 0.5698324022346368, 'C': 0.4301675977653631}	{'A': '-0.43', 'C': '+0.43'}	GOH	C1_00810W_A	orf19.6025	0	0	'unannotated_repeat_region'	-28909		Chr1	163749	snp	{'T': 1.0}	{'C': 0.5454545454545454, 'T': 0.45454545454545453}	{'C': '+0.55', 'T': '-0.55'}	GOH	NRM1	orf19.6022	-1077	-1077	'unannotated_repeat_region'	-37124
Chr1	155635	snp	{'C': 1.0}	{'C': 0.5144927536231884, 'T': 0.4855072463768116}	{'C': '-0.49', 'T': '+0.49'}	GOH	C1_00810W_A	orf19.6025	0	0	'unannotated_repeat_region'	-29010		Chr1	163840	snp	{'T': 1.0}	{'T': 0.7313432835820896, 'C': 0.26865671641791045}	{'C': '+0.27', 'T': '-0.27'}	GOH	NRM1	orf19.6022	-1168	-1168	'unannotated_repeat_region'	-37215
Chr1	155704	snp	{'G': 0.42424242424242425, 'A': 0.5757575757575758}	{'A': 1.0}	{'G': '-0.42', 'A': '+0.42'}	LOH	C1_00810W_A	orf19.6025	0	0	'unannotated_repeat_region'	-29079		Chr1	163850	snp	{'C': 1.0}	{'C': 0.6875, 'T': 0.3125}	{'C': '-0.31', 'T': '+0.31'}	GOH	NRM1	orf19.6022	-1178	-1178	'unannotated_repeat_region'	-37225
Chr1	155718	snp	{'A': 0.4519230769230769, 'G': 0.5480769230769231}	{'A': 1.0}	{'G': '-0.55', 'A': '+0.55'}	LOH	C1_00810W_A	orf19.6025	0	0	'unannotated_repeat_region'	-29093		Chr1	163855	snp	{'C': 1.0}	{'C': 0.6904761904761905, 'T': 0.30952380952380953}	{'C': '-0.31', 'T': '+0.31'}	GOH	NRM1	orf19.6022	-1183	-1183	'unannotated_repeat_region'	-37230
Chr1	155725	snp	{'G': 0.40540540540540543, 'T': 0.4774774774774775, 'C': 0.11711711711711711}	{'T': 0.9961832061068703, 'C': 0.003816793893129771}	{'G': '-0.41', 'C': '-0.11', 'T': '+0.52'}	LOH	C1_00810W_A	orf19.6025	0	0	'unannotated_repeat_region'	-29100		Chr1	163866	snp	{'C': 1.0}	{'C': 0.48091603053435117, 'T': 0.5190839694656488}	{'C': '-0.52', 'T': '+0.52'}	GOH	NRM1	orf19.6022	-1194	-1194	'unannotated_repeat_region'	-37241
Chr1	155874	snp	{'C': 1.0}	{'T': 0.46984126984126984, 'C': 0.5301587301587302}	{'C': '-0.47', 'T': '+0.47'}	GOH	C1_00810W_A	orf19.6025	0	0	'unannotated_repeat_region'	-29249		Chr1	164268	snp	{'C': 1.0}	{'C': 0.4609375, 'G': 0.5390625}	{'C': '-0.54', 'G': '+0.54'}	GOH	NRM1	orf19.6022	-1596	-1596	'unannotated_repeat_region'	-37643
Chr1	155901	indel	{0: 0.9396551724137931, -3: 0.0603448275862069}	{0: 0.20711974110032363, -3: 0.7831715210355987, -6: 0.009708737864077669}	{0: '-0.73', -6: '+0.01', -3: '+0.72'}	GOH	C1_00810W_A	orf19.6025	0	0	'unannotated_repeat_region'	-29276		Chr1	164534	indel	{0: 0.5436893203883495, 2: 0.07766990291262135, 1: 0.3592233009708738, 3: 0.019417475728155338}	{0: 0.025, 1: 0.63, 2: 0.34, 3: 0.005}	{0: '-0.52', 1: '+0.27', 2: '+0.26', 3: '-0.01'}		NRM1	orf19.6022	-1862	-1862	'unannotated_repeat_region'	-37909
Chr1	156387	snp	{'T': 1.0}	{'T': 0.5298507462686567, 'C': 0.4701492537313433}	{'C': '+0.47', 'T': '-0.47'}	GOH	C1_00810W_A	orf19.6025	-63	-63	'unannotated_repeat_region'	-29762		Chr1	164601	indel	{0: 1.0}	{0: 0.4930232558139535, -6: 0.5069767441860465}	{0: '-0.51', -6: '+0.51'}	GOH	NRM1	orf19.6022	-1929	-1929	'unannotated_repeat_region'	-37976
Chr1	156611	indel	{0: 1.0}	{0: 0.7207207207207207, -18: 0.27927927927927926}	{0: '-0.28', -18: '+0.28'}	GOH	C1_00820W_A	orf19.6024	31	31	'unannotated_repeat_region'	-29986		Chr1	164658	snp	{'G': 1.0}	{'A': 0.5686274509803921, 'G': 0.42483660130718953, 'C': 0.006535947712418301}	{'C': '+0.01', 'G': '-0.58', 'A': '+0.57'}	GOH	NRM1	orf19.6022	-1986	-1986	'unannotated_repeat_region'	-38033
Chr1	156641	snp	{'T': 1.0}	{'T': 0.49222797927461137, 'C': 0.5077720207253886}	{'C': '+0.51', 'T': '-0.51'}	GOH	C1_00820W_A	orf19.6024	1	1	'unannotated_repeat_region'	-30016		Chr1	164691	snp	{'A': 1.0}	{'G': 0.543859649122807, 'A': 0.45614035087719296}	{'G': '+0.54', 'A': '-0.54'}	GOH	NRM1	orf19.6022	-2019	-2019	'unannotated_repeat_region'	-38066
Chr1	157248	snp	{'A': 1.0}	{'T': 0.48258706467661694, 'A': 0.5174129353233831}	{'A': '-0.48', 'T': '+0.48'}	GOH	C1_00820W_A	orf19.6024	0	0	'unannotated_repeat_region'	-30623		Chr1	164797	indel	{0: 0.990909090909091, 1: 0.00909090909090909}	{0: 0.5714285714285714, 3: 0.3949579831932773, -1: 0.008403361344537815, 2: 0.01680672268907563, 4: 0.008403361344537815}	{0: '-0.42', 1: '-0.01', 2: '+0.02', 3: '+0.39', 4: '+0.01', -1: '+0.01'}	GOH	NRM1	orf19.6022	-2125	-2125	'unannotated_repeat_region'	-38172
Chr1	157268	snp	{'C': 1.0}	{'C': 0.48223350253807107, 'T': 0.5177664974619289}	{'C': '-0.52', 'T': '+0.52'}	GOH	C1_00820W_A	orf19.6024	0	0	'unannotated_repeat_region'	-30643		Chr1	164865	indel	{0: 0.9743589743589743, 1: 0.02564102564102564}	{0: 0.050724637681159424, 1: 0.9202898550724637, 2: 0.028985507246376812}	{0: '-0.92', 1: '+0.89', 2: '+0.03'}		NRM1	orf19.6022	-2193	-2193	'unannotated_repeat_region'	-38240
Chr1	157725	snp	{'C': 1.0}	{'C': 0.5112540192926045, 'T': 0.4887459807073955}	{'C': '-0.49', 'T': '+0.49'}	GOH	C1_00820W_A	orf19.6024	-36	-36	'unannotated_repeat_region'	-31100		Chr1	164931	snp	{'A': 0.5798319327731093, 'G': 0.42016806722689076}	{'G': 1.0}	{'G': '+0.58', 'A': '-0.58'}	LOH	IHD2	orf19.6021	2145	2145	'unannotated_repeat_region'	-38306
Chr1	157731	snp	{'C': 1.0}	{'C': 0.5214521452145214, 'G': 0.47854785478547857}	{'G': '+0.48', 'C': '-0.48'}	GOH	C1_00820W_A	orf19.6024	-42	-42	'unannotated_repeat_region'	-31106		Chr1	165073	snp	{'C': 1.0}	{'C': 0.5028901734104047, 'T': 0.49710982658959535}	{'C': '-0.50', 'T': '+0.50'}	GOH	IHD2	orf19.6021	2003	2003	'unannotated_repeat_region'	-38448
Chr1	157733	snp	{'A': 1.0}	{'A': 0.5197368421052632, 'G': 0.48026315789473684}	{'G': '+0.48', 'A': '-0.48'}	GOH	C1_00820W_A	orf19.6024	-44	-44	'unannotated_repeat_region'	-31108		Chr1	165148	snp	{'G': 1.0}	{'A': 0.42857142857142855, 'G': 0.5714285714285714}	{'G': '-0.43', 'A': '+0.43'}	GOH	IHD2	orf19.6021	1928	1928	'unannotated_repeat_region'	-38523
Chr1	158069	snp	{'C': 1.0}	{'T': 0.9963768115942029, 'C': 0.0036231884057971015}	{'C': '-1.00', 'T': '+1.00'}		C1_00820W_A	orf19.6024	-380	-380	'unannotated_repeat_region'	-31444		Chr1	165440	snp	{'T': 0.5470085470085471, 'C': 0.452991452991453}	{'T': 0.987603305785124, 'C': 0.012396694214876033}	{'C': '-0.44', 'T': '+0.44'}	LOH	IHD2	orf19.6021	1636	1636	'unannotated_repeat_region'	-38815
Chr1	158079	indel	{0: 1.0}	{0: 0.08518518518518518, -1: 0.9148148148148149}	{0: '-0.91', -1: '+0.91'}		C1_00820W_A	orf19.6024	-390	-390	'unannotated_repeat_region'	-31454		Chr1	165482	snp	{'C': 1.0}	{'C': 0.5326633165829145, 'G': 0.46733668341708545}	{'C': '-0.47', 'G': '+0.47'}	GOH	IHD2	orf19.6021	1594	1594	'unannotated_repeat_region'	-38857
Chr1	158122	indel	{0: 1.0}	{0: 0.20532319391634982, -2: 0.7946768060836502}	{0: '-0.79', -2: '+0.79'}	GOH	C1_00820W_A	orf19.6024	-433	-433	'unannotated_repeat_region'	-31497		Chr1	165483	snp	{'T': 1.0}	{'T': 0.520618556701031, 'G': 0.4793814432989691}	{'G': '+0.48', 'T': '-0.48'}	GOH	IHD2	orf19.6021	1593	1593	'unannotated_repeat_region'	-38858
Chr1	158126	snp	{'T': 1.0}	{'T': 0.14741035856573706, 'C': 0.852589641434263}	{'C': '+0.85', 'T': '-0.85'}		C1_00820W_A	orf19.6024	-437	-437	'unannotated_repeat_region'	-31501		Chr1	165498	snp	{'C': 1.0}	{'C': 0.49019607843137253, 'T': 0.5098039215686274}	{'C': '-0.51', 'T': '+0.51'}	GOH	IHD2	orf19.6021	1578	1578	'unannotated_repeat_region'	-38873
Chr1	158166	snp	{'T': 1.0}	{'A': 1.0}	{'A': '+1.00', 'T': '-1.00'}		C1_00820W_A	orf19.6024	-477	-477	'unannotated_repeat_region'	-31541		Chr1	165636	snp	{'T': 1.0}	{'A': 0.5379310344827586, 'T': 0.46206896551724136}	{'T': '-0.54', 'A': '+0.54'}	GOH	IHD2	orf19.6021	1440	1440	'unannotated_repeat_region'	-39011
Chr1	158395	snp	{'C': 1.0}	{'T': 0.9967845659163987, 'C': 0.003215434083601286}	{'C': '-1.00', 'T': '+1.00'}		C1_00830W_A	orf19.6023	329	329	'unannotated_repeat_region'	-31770		Chr1	165947	snp	{'G': 0.5277777777777778, 'T': 0.4722222222222222}	{'T': 1.0}	{'T': '+0.53', 'G': '-0.53'}	LOH	IHD2	orf19.6021	1129	1129	'unannotated_repeat_region'	39031
Chr1	158486	indel	{0: 0.6333333333333333, -1: 0.36666666666666664}	{0: 0.1893687707641196, -1: 0.8073089700996677, -2: 0.0033222591362126247}	{0: '-0.44', -1: '+0.44', -2: '+0.00'}	LOH	C1_00830W_A	orf19.6023	238	238	'unannotated_repeat_region'	-31861		Chr1	165952	indel	{0: 0.60431654676259, -1: 0.38848920863309355, 1: 0.007194244604316547}	{0: 0.10344827586206896, -1: 0.896551724137931}	{0: '-0.50', 1: '-0.01', -1: '+0.51'}	LOH	IHD2	orf19.6021	1124	1124	'unannotated_repeat_region'	39026
Chr1	158557	snp	{'T': 1.0}	{'T': 0.5677966101694916, 'A': 0.4322033898305085}	{'A': '+0.43', 'T': '-0.43'}	GOH	C1_00830W_A	orf19.6023	167	167	'unannotated_repeat_region'	-31932		Chr1	166021	indel	{0: 0.6111111111111112, 1: 0.3888888888888889}	{0: 1.0}	{0: '+0.39', 1: '-0.39'}	LOH	IHD2	orf19.6021	1055	1055	'unannotated_repeat_region'	38957
Chr1	158694	snp	{'T': 1.0}	{'T': 0.5354107648725213, 'C': 0.46458923512747874}	{'C': '+0.46', 'T': '-0.46'}	GOH	C1_00830W_A	orf19.6023	30	30	'unannotated_repeat_region'	-32069		Chr1	166039	snp	{'A': 1.0}	{'T': 0.5632183908045977, 'A': 0.4367816091954023}	{'T': '+0.56', 'A': '-0.56'}	GOH	IHD2	orf19.6021	1037	1037	'unannotated_repeat_region'	38939
Chr1	159021	snp	{'G': 0.5094339622641509, 'A': 0.49056603773584906}	{'G': 1.0}	{'G': '+0.49', 'A': '-0.49'}	LOH	C1_00830W_A	orf19.6023	0	0	'unannotated_repeat_region'	-32396		Chr1	166048	snp	{'T': 1.0}	{'C': 0.5730337078651685, 'T': 0.42696629213483145}	{'C': '+0.57', 'T': '-0.57'}	GOH	IHD2	orf19.6021	1028	1028	'unannotated_repeat_region'	38930
Chr1	159129	snp	{'A': 1.0}	{'G': 1.0}	{'G': '+1.00', 'A': '-1.00'}		C1_00830W_A	orf19.6023	0	0	'unannotated_repeat_region'	-32504		Chr1	166071	snp	{'C': 1.0}	{'C': 0.4444444444444444, 'T': 0.5555555555555556}	{'C': '-0.56', 'T': '+0.56'}	GOH	IHD2	orf19.6021	1005	1005	'unannotated_repeat_region'	38907
Chr1	159168	snp	{'A': 0.5867768595041323, 'T': 0.4049586776859504, 'N': 0.008264462809917356}	{'A': 1.0}	{'N': '-0.01', 'A': '+0.41', 'T': '-0.40'}	LOH	C1_00830W_A	orf19.6023	0	0	'unannotated_repeat_region'	-32543		Chr1	166072	snp	{'A': 1.0}	{'A': 0.43902439024390244, 'G': 0.5609756097560976}	{'G': '+0.56', 'A': '-0.56'}	GOH	IHD2	orf19.6021	1004	1004	'unannotated_repeat_region'	38906
Chr1	159192	snp	{'G': 1.0}	{'G': 0.48812664907651715, 'T': 0.5118733509234829}	{'G': '-0.51', 'T': '+0.51'}	GOH	C1_00830W_A	orf19.6023	0	0	'unannotated_repeat_region'	-32567		Chr1	166150	snp	{'C': 0.9915966386554622, 'A': 0.008403361344537815}	{'C': 0.43820224719101125, 'T': 0.5617977528089888}	{'C': '-0.55', 'T': '+0.56', 'A': '-0.01'}	GOH	IHD2	orf19.6021	926	926	'unannotated_repeat_region'	38828
Chr1	159264	snp	{'G': 0.41818181818181815, 'A': 0.5818181818181818}	{'A': 1.0}	{'G': '-0.42', 'A': '+0.42'}	LOH	C1_00830W_A	orf19.6023	0	0	'unannotated_repeat_region'	-32639		Chr1	166151	snp	{'C': 1.0}	{'T': 0.4069767441860465, 'C': 0.5930232558139535}	{'C': '-0.41', 'T': '+0.41'}	GOH	IHD2	orf19.6021	925	925	'unannotated_repeat_region'	38827
Chr1	159525	snp	{'A': 0.5238095238095238, 'G': 0.47619047619047616}	{'A': 0.005698005698005698, 'G': 0.9943019943019943}	{'G': '+0.52', 'A': '-0.52'}	LOH	C1_00830W_A	orf19.6023	0	0	'unannotated_repeat_region'	-32900		Chr1	166156	snp	{'C': 1.0}	{'T': 0.3977272727272727, 'C': 0.6022727272727273}	{'C': '-0.40', 'T': '+0.40'}	GOH	IHD2	orf19.6021	920	920	'unannotated_repeat_region'	38822
Chr1	159648	snp	{'A': 1.0}	{'G': 0.4693333333333333, 'A': 0.5306666666666666}	{'G': '+0.47', 'A': '-0.47'}	GOH	C1_00830W_A	orf19.6023	0	0	'unannotated_repeat_region'	-33023		Chr1	166215	snp	{'C': 1.0}	{'C': 0.42, 'T': 0.58}	{'C': '-0.58', 'T': '+0.58'}	GOH	IHD2	orf19.6021	861	861	'unannotated_repeat_region'	38763
Chr1	159714	snp	{'C': 1.0}	{'C': 0.4696969696969697, 'T': 0.5303030303030303}	{'C': '-0.53', 'T': '+0.53'}	GOH	C1_00830W_A	orf19.6023	0	0	'unannotated_repeat_region'	-33089		Chr1	166232	snp	{'T': 1.0}	{'T': 0.43564356435643564, 'C': 0.5643564356435643}	{'C': '+0.56', 'T': '-0.56'}	GOH	IHD2	orf19.6021	844	844	'unannotated_repeat_region'	38746
Chr1	159755	snp	{'A': 0.44274809160305345, 'G': 0.5572519083969466}	{'A': 0.9975786924939467, 'G': 0.002421307506053269}	{'G': '-0.55', 'A': '+0.55'}	LOH	C1_00830W_A	orf19.6023	0	0	'unannotated_repeat_region'	-33130		Chr1	166251	indel	{0: 1.0}	{-3: 0.4090909090909091, 0: 0.5909090909090909}	{0: '-0.41', -3: '+0.41'}	GOH	IHD2	orf19.6021	825	825	'unannotated_repeat_region'	38727
Chr1	159840	snp	{'A': 0.9919354838709677, 'G': 0.008064516129032258}	{'A': 0.5, 'G': 0.5}	{'G': '+0.49', 'A': '-0.49'}	GOH	C1_00830W_A	orf19.6023	0	0	'unannotated_repeat_region'	-33215		Chr1	166372	snp	{'G': 1.0}	{'G': 0.4900662251655629, 'A': 0.5099337748344371}	{'G': '-0.51', 'A': '+0.51'}	GOH	IHD2	orf19.6021	704	704	'unannotated_repeat_region'	38606
Chr1	159926	snp	{'A': 0.456, 'G': 0.544}	{'G': 1.0}	{'G': '+0.46', 'A': '-0.46'}	LOH	C1_00830W_A	orf19.6023	0	0	'unannotated_repeat_region'	-33301		Chr1	166408	indel	{0: 1.0}	{0: 0.6666666666666666, 6: 0.3270440251572327, 25: 0.006289308176100629}	{0: '-0.33', 25: '+0.01', 6: '+0.33'}	GOH	IHD2	orf19.6021	668	668	'unannotated_repeat_region'	38570
Chr1	160035	snp	{'C': 1.0}	{'T': 0.4946236559139785, 'C': 0.5053763440860215}	{'C': '-0.49', 'T': '+0.49'}	GOH	C1_00830W_A	orf19.6023	0	0	'unannotated_repeat_region'	-33410		Chr1	166766	snp	{'T': 0.44525547445255476, 'C': 0.5547445255474452}	{'C': 1.0}	{'C': '+0.45', 'T': '-0.45'}	LOH	IHD2	orf19.6021	310	310	'unannotated_repeat_region'	38212
Chr1	160153	snp	{'T': 0.5819672131147541, 'G': 0.4180327868852459}	{'G': 1.0}	{'G': '+0.58', 'T': '-0.58'}	LOH	C1_00830W_A	orf19.6023	0	0	'unannotated_repeat_region'	-33528		Chr1	166791	snp	{'C': 1.0}	{'C': 0.5815602836879432, 'A': 0.41843971631205673}	{'C': '-0.42', 'A': '+0.42'}	GOH	IHD2	orf19.6021	285	285	'unannotated_repeat_region'	38187
Chr1	160182	snp	{'T': 1.0}	{'C': 0.5117924528301887, 'T': 0.4858490566037736, 'G': 0.0023584905660377358}	{'G': '+0.00', 'C': '+0.51', 'T': '-0.51'}	GOH	C1_00830W_A	orf19.6023	0	0	'unannotated_repeat_region'	-33557		Chr1	166955	snp	{'G': 1.0}	{'G': 0.550561797752809, 'A': 0.449438202247191}	{'G': '-0.45', 'A': '+0.45'}	GOH	IHD2	orf19.6021	121	121	'unannotated_repeat_region'	38023
Chr1	160374	snp	{'C': 1.0}	{'T': 0.5012531328320802, 'C': 0.49874686716791977}	{'C': '-0.50', 'T': '+0.50'}	GOH	C1_00830W_A	orf19.6023	0	0	'unannotated_repeat_region'	-33749		Chr1	167110	indel	{0: 1.0}	{0: 0.5391304347826087, -9: 0.4608695652173913}	{0: '-0.46', -9: '+0.46'}	GOH	IHD2	orf19.6021	0	0	'unannotated_repeat_region'	37868
Chr1	160591	snp	{'C': 0.5573770491803278, 'T': 0.4426229508196721}	{'C': 1.0}	{'C': '+0.44', 'T': '-0.44'}	LOH	C1_00830W_A	orf19.6023	-67	-67	'unannotated_repeat_region'	-33966		Chr1	167485	snp	{'C': 1.0}	{'C': 0.5544041450777202, 'T': 0.44559585492227977}	{'C': '-0.45', 'T': '+0.45'}	GOH	IHD2	orf19.6021	0	0	'unannotated_repeat_region'	37493
Chr1	160661	snp	{'T': 0.5423728813559322, 'C': 0.4576271186440678}	{'C': 0.9966101694915255, 'T': 0.003389830508474576}	{'C': '+0.54', 'T': '-0.54'}	LOH	C1_00830W_A	orf19.6023	-137	-137	'unannotated_repeat_region'	-34036		Chr1	167877	snp	{'G': 1.0}	{'A': 0.4634146341463415, 'G': 0.5365853658536586}	{'G': '-0.46', 'A': '+0.46'}	GOH	IHD2	orf19.6021	-54	-54	'unannotated_repeat_region'	37101
Chr1	160776	snp	{'A': 0.47101449275362317, 'C': 0.5289855072463768}	{'A': 0.9968253968253968, 'C': 0.0031746031746031746}	{'A': '+0.53', 'C': '-0.53'}	LOH	NRM1	orf19.6022	165	165	'unannotated_repeat_region'	-34151		Chr1	168057	snp	{'A': 0.9930555555555556, 'N': 0.006944444444444444}	{'A': 0.6142857142857143, 'G': 0.38571428571428573}	{'N': '-0.01', 'G': '+0.39', 'A': '-0.38'}	GOH	IHD2	orf19.6021	-234	-234	'unannotated_repeat_region'	36921
Chr1	160865	snp	{'C': 1.0}	{'T': 0.5252525252525253, 'C': 0.47474747474747475}	{'C': '-0.53', 'T': '+0.53'}	GOH	NRM1	orf19.6022	76	76	'unannotated_repeat_region'	-34240		Chr1	168280	snp	{'A': 1.0}	{'A': 0.5747126436781609, 'G': 0.42528735632183906}	{'G': '+0.43', 'A': '-0.43'}	GOH	C1_00860W_A	orf19.6020	252	252	'unannotated_repeat_region'	36698
Chr1	161212	snp	{'C': 0.45614035087719296, 'T': 0.543859649122807}	{'C': 0.9914893617021276, 'T': 0.00851063829787234}	{'C': '+0.54', 'T': '-0.54'}	LOH	NRM1	orf19.6022	0	0	'unannotated_repeat_region'	-34587		Chr1	168426	indel	{0: 0.6173913043478261, 3: 0.3826086956521739}	{0: 1.0}	{0: '+0.38', 3: '-0.38'}	LOH	C1_00860W_A	orf19.6020	106	106	'unannotated_repeat_region'	36552
Chr1	161417	snp	{'T': 0.5611510791366906, 'C': 0.43884892086330934}	{'C': 0.9979508196721312, 'T': 0.0020491803278688526}	{'C': '+0.56', 'T': '-0.56'}	LOH	NRM1	orf19.6022	0	0	'unannotated_repeat_region'	-34792		Chr1	168959	snp	{'G': 1.0}	{'A': 0.4759036144578313, 'G': 0.5240963855421686}	{'G': '-0.48', 'A': '+0.48'}	GOH	C1_00860W_A	orf19.6020	0	0	'unannotated_repeat_region'	36019
Chr1	161447	snp	{'T': 1.0}	{'C': 0.49015748031496065, 'T': 0.5098425196850394}	{'C': '+0.49', 'T': '-0.49'}	GOH	NRM1	orf19.6022	0	0	'unannotated_repeat_region'	-34822		Chr1	169030	snp	{'G': 1.0}	{'A': 0.4803921568627451, 'G': 0.5196078431372549}	{'G': '-0.48', 'A': '+0.48'}	GOH	C1_00860W_A	orf19.6020	0	0	'unannotated_repeat_region'	35948
Chr1	161645	snp	{'A': 1.0}	{'G': 0.46938775510204084, 'A': 0.5306122448979592}	{'G': '+0.47', 'A': '-0.47'}	GOH	NRM1	orf19.6022	0	0	'unannotated_repeat_region'	-35020		Chr1	169629	snp	{'C': 0.4789915966386555, 'T': 0.5210084033613446}	{'T': 1.0}	{'C': '-0.48', 'T': '+0.48'}	LOH	C1_00860W_A	orf19.6020	-95	-95	'unannotated_repeat_region'	35349
Chr1	161784	snp	{'C': 0.5045871559633027, 'T': 0.4954128440366973}	{'T': 1.0}	{'C': '-0.50', 'T': '+0.50'}	LOH	NRM1	orf19.6022	0	0	'unannotated_repeat_region'	-35159		Chr1	169630	snp	{'G': 0.5299145299145299, 'A': 0.4700854700854701}	{'G': 1.0}	{'G': '+0.47', 'A': '-0.47'}	LOH	C1_00860W_A	orf19.6020	-96	-96	'unannotated_repeat_region'	35348
Chr1	161953	snp	{'A': 0.5084745762711864, 'G': 0.4915254237288136}	{'A': 0.9976798143851509, 'G': 0.002320185614849188}	{'G': '-0.49', 'A': '+0.49'}	LOH	NRM1	orf19.6022	0	0	'unannotated_repeat_region'	-35328		Chr1	169757	snp	{'G': 0.504, 'T': 0.496}	{'G': 1.0}	{'T': '-0.50', 'G': '+0.50'}	LOH	C1_00860W_A	orf19.6020	-223	-223	'unannotated_repeat_region'	35221
Chr1	162048	snp	{'G': 0.5752212389380531, 'T': 0.4247787610619469}	{'T': 0.9979123173277662, 'G': 0.0020876826722338203}	{'G': '-0.57', 'T': '+0.57'}	LOH	NRM1	orf19.6022	0	0	'unannotated_repeat_region'	-35423		Chr1	169822	snp	{'A': 1.0}	{'G': 0.552, 'A': 0.448}	{'G': '+0.55', 'A': '-0.55'}	GOH	C1_00860W_A	orf19.6020	-288	-288	'unannotated_repeat_region'	35156
Chr1	162217	snp	{'C': 1.0}	{'C': 0.5252225519287834, 'T': 0.47477744807121663}	{'C': '-0.47', 'T': '+0.47'}	GOH	NRM1	orf19.6022	0	0	'unannotated_repeat_region'	-35592		Chr1	169842	snp	{'A': 0.5142857142857142, 'G': 0.4857142857142857}	{'G': 1.0}	{'G': '+0.51', 'A': '-0.51'}	LOH	C1_00860W_A	orf19.6020	-308	-308	'unannotated_repeat_region'	35136
Chr1	162361	indel	{0: 0.6122448979591837, -3: 0.3877551020408163}	{0: 0.9974424552429667, -3: 0.0025575447570332483}	{0: '+0.39', -3: '-0.39'}	LOH	NRM1	orf19.6022	0	0	'unannotated_repeat_region'	-35736		Chr1	169883	snp	{'A': 0.4927536231884058, 'G': 0.5072463768115942}	{'G': 1.0}	{'G': '+0.49', 'A': '-0.49'}	LOH	LRO1	orf19.6018	274	274	'unannotated_repeat_region'	35095
Chr1	162376	snp	{'C': 1.0}	{'T': 0.5065274151436031, 'C': 0.4934725848563969}	{'C': '-0.51', 'T': '+0.51'}	GOH	NRM1	orf19.6022	0	0	'unannotated_repeat_region'	-35751		Chr1	169897	snp	{'A': 1.0}	{'G': 0.5701754385964912, 'A': 0.4298245614035088}	{'G': '+0.57', 'A': '-0.57'}	GOH	LRO1	orf19.6018	260	260	'unannotated_repeat_region'	35081
Chr1	162522	snp	{'G': 1.0}	{'T': 0.46683673469387754, 'G': 0.5331632653061225}	{'G': '-0.47', 'T': '+0.47'}	GOH	NRM1	orf19.6022	0	0	'unannotated_repeat_region'	-35897		Chr1	170063	indel	{0: 0.5367647058823529, -4: 0.4632352941176471}	{0: 0.1527777777777778, -4: 0.8472222222222222}	{0: '-0.38', -4: '+0.38'}	LOH	LRO1	orf19.6018	94	94	'unannotated_repeat_region'	34915
Chr1	162591	snp	{'T': 1.0}	{'G': 0.529126213592233, 'T': 0.470873786407767}	{'G': '+0.53', 'T': '-0.53'}	GOH	NRM1	orf19.6022	0	0	'unannotated_repeat_region'	-35966		Chr1	170084	snp	{'G': 0.5594405594405595, 'A': 0.4405594405594406}	{'G': 1.0}	{'G': '+0.44', 'A': '-0.44'}	LOH	LRO1	orf19.6018	73	73	'unannotated_repeat_region'	34894
Chr1	162673	indel	{0: 0.9913793103448276, -1: 0.008620689655172414}	{0: 0.5979643765903307, 1: 0.3969465648854962, -1: 0.002544529262086514, 2: 0.002544529262086514}	{0: '-0.39', 1: '+0.40', 2: '+0.00', -1: '-0.01'}	GOH	NRM1	orf19.6022	-1	-1	'unannotated_repeat_region'	-36048		Chr1	170220	snp	{'T': 0.5905511811023622, 'A': 0.4094488188976378}	{'T': 0.9951456310679612, 'A': 0.0048543689320388345}	{'T': '+0.40', 'A': '-0.40'}	LOH	LRO1	orf19.6018	0	0	'unannotated_repeat_region'	34758
Chr1	162891	snp	{'G': 1.0}	{'G': 0.5164835164835165, 'A': 0.4835164835164835}	{'G': '-0.48', 'A': '+0.48'}	GOH	NRM1	orf19.6022	-219	-219	'unannotated_repeat_region'	-36266		Chr1	170296	snp	{'G': 0.45652173913043476, 'A': 0.5434782608695652}	{'A': 1.0}	{'G': '-0.46', 'A': '+0.46'}	LOH	LRO1	orf19.6018	0	0	'unannotated_repeat_region'	34682
Chr1	162929	indel	{0: 0.9915254237288136, -1: 0.00847457627118644}	{0: 0.5736677115987461, -1: 0.4200626959247649, 1: 0.003134796238244514, -2: 0.003134796238244514}	{0: '-0.42', 1: '+0.00', -1: '+0.41', -2: '+0.00'}	GOH	NRM1	orf19.6022	-257	-257	'unannotated_repeat_region'	-36304		Chr1	170322	snp	{'T': 0.5416666666666666, 'C': 0.4583333333333333}	{'T': 1.0}	{'C': '-0.46', 'T': '+0.46'}	LOH	LRO1	orf19.6018	0	0	'unannotated_repeat_region'	34656
Chr1	162984	snp	{'A': 1.0}	{'G': 0.4778481012658228, 'A': 0.5189873417721519, 'T': 0.0031645569620253164}	{'G': '+0.48', 'A': '-0.48', 'T': '+0.00'}	GOH	NRM1	orf19.6022	-312	-312	'unannotated_repeat_region'	-36359		Chr1	170544	snp	{'C': 0.42857142857142855, 'A': 0.5714285714285714}	{'A': 1.0}	{'C': '-0.43', 'A': '+0.43'}	LOH	LRO1	orf19.6018	0	0	'unannotated_repeat_region'	34434
Chr1	163140	snp	{'C': 1.0}	{'T': 0.4956772334293948, 'C': 0.5043227665706052}	{'C': '-0.50', 'T': '+0.50'}	GOH	NRM1	orf19.6022	-468	-468	'unannotated_repeat_region'	-36515		Chr1	170547	snp	{'T': 0.5752212389380531, 'C': 0.4247787610619469}	{'T': 1.0}	{'C': '-0.42', 'T': '+0.42'}	LOH	LRO1	orf19.6018	0	0	'unannotated_repeat_region'	34431
Chr1	163178	snp	{'A': 1.0}	{'G': 0.9969135802469136, 'A': 0.0030864197530864196}	{'G': '+1.00', 'A': '-1.00'}		NRM1	orf19.6022	-506	-506	'unannotated_repeat_region'	-36553		Chr1	170552	snp	{'A': 0.5803571428571429, 'G': 0.41964285714285715}	{'A': 1.0}	{'G': '-0.42', 'A': '+0.42'}	LOH	LRO1	orf19.6018	0	0	'unannotated_repeat_region'	34426
Chr1	163189	snp	{'T': 0.989010989010989, 'C': 0.01098901098901099}	{'A': 0.9969230769230769, 'T': 0.003076923076923077}	{'A': '+1.00', 'C': '-0.01', 'T': '-0.99'}		NRM1	orf19.6022	-517	-517	'unannotated_repeat_region'	-36564		Chr1	170673	snp	{'T': 0.4015748031496063, 'G': 0.5984251968503937}	{'G': 1.0}	{'G': '+0.40', 'T': '-0.40'}	LOH	LRO1	orf19.6018	0	0	'unannotated_repeat_region'	34305
Chr1	163195	snp	{'T': 1.0}	{'C': 0.9966555183946488, 'T': 0.0033444816053511705}	{'C': '+1.00', 'T': '-1.00'}		NRM1	orf19.6022	-523	-523	'unannotated_repeat_region'	-36570		Chr1	170679	snp	{'C': 1.0}	{'A': 0.47058823529411764, 'C': 0.5294117647058824}	{'C': '-0.47', 'A': '+0.47'}	GOH	LRO1	orf19.6018	0	0	'unannotated_repeat_region'	34299
Chr1	163291	snp	{'G': 1.0}	{'A': 0.5078651685393258, 'G': 0.49213483146067416}	{'G': '-0.51', 'A': '+0.51'}	GOH	NRM1	orf19.6022	-619	-619	'unannotated_repeat_region'	-36666		Chr1	170754	snp	{'C': 0.9926470588235294, 'N': 0.007352941176470588}	{'T': 0.5085470085470085, 'C': 0.49145299145299143}	{'C': '-0.50', 'N': '-0.01', 'T': '+0.51'}	GOH	LRO1	orf19.6018	0	0	'unannotated_repeat_region'	34224
Chr1	163319	snp	{'C': 1.0}	{'T': 0.5125284738041003, 'C': 0.4874715261958998}	{'C': '-0.51', 'T': '+0.51'}	GOH	NRM1	orf19.6022	-647	-647	'unannotated_repeat_region'	-36694		Chr1	170757	snp	{'A': 1.0}	{'A': 0.49356223175965663, 'G': 0.5064377682403434}	{'G': '+0.51', 'A': '-0.51'}	GOH	LRO1	orf19.6018	0	0	'unannotated_repeat_region'	34221
Chr1	163421	snp	{'T': 1.0}	{'T': 0.5, 'C': 0.5}	{'C': '+0.50', 'T': '-0.50'}	GOH	NRM1	orf19.6022	-749	-749	'unannotated_repeat_region'	-36796		Chr1	170772	snp	{'A': 1.0}	{'A': 0.496, 'T': 0.5, 'G': 0.004}	{'G': '+0.00', 'T': '+0.50', 'A': '-0.50'}	GOH	LRO1	orf19.6018	0	0	'unannotated_repeat_region'	34206
Chr1	163518	snp	{'C': 1.0}	{'T': 0.48306997742663654, 'C': 0.5169300225733634}	{'C': '-0.48', 'T': '+0.48'}	GOH	NRM1	orf19.6022	-846	-846	'unannotated_repeat_region'	-36893		Chr1	170775	snp	{'T': 1.0}	{'T': 0.5038759689922481, 'C': 0.49612403100775193}	{'C': '+0.50', 'T': '-0.50'}	GOH	LRO1	orf19.6018	0	0	'unannotated_repeat_region'	34203
Chr1	163578	snp	{'A': 0.9922480620155039, 'N': 0.007751937984496124}	{'G': 0.4799154334038055, 'A': 0.5200845665961945}	{'G': '+0.48', 'N': '-0.01', 'A': '-0.47'}	GOH	NRM1	orf19.6022	-906	-906	'unannotated_repeat_region'	-36953		Chr1	170937	snp	{'A': 0.5188679245283019, 'G': 0.4811320754716981}	{'G': 1.0}	{'G': '+0.52', 'A': '-0.52'}	LOH	LRO1	orf19.6018	0	0	'unannotated_repeat_region'	34041
Chr1	164187	snp	{'G': 1.0}	{'G': 0.4799154334038055, 'C': 0.5200845665961945}	{'G': '-0.52', 'C': '+0.52'}	GOH	NRM1	orf19.6022	-1515	-1515	'unannotated_repeat_region'	-37562		Chr1	171228	snp	{'A': 1.0}	{'A': 0.5079365079365079, 'C': 0.49206349206349204}	{'C': '+0.49', 'A': '-0.49'}	GOH	LRO1	orf19.6018	0	0	'unannotated_repeat_region'	33750
Chr1	164234	snp	{'G': 1.0}	{'A': 0.5282608695652173, 'G': 0.4717391304347826}	{'G': '-0.53', 'A': '+0.53'}	GOH	NRM1	orf19.6022	-1562	-1562	'unannotated_repeat_region'	-37609		Chr1	171270	snp	{'A': 0.42342342342342343, 'T': 0.5765765765765766}	{'T': 0.9921259842519685, 'G': 0.003937007874015748, 'A': 0.003937007874015748}	{'G': '+0.00', 'T': '+0.42', 'A': '-0.42'}	LOH	LRO1	orf19.6018	0	0	'unannotated_repeat_region'	33708
Chr1	164267	snp	{'A': 1.0}	{'A': 0.4650112866817156, 'T': 0.5349887133182845}	{'A': '-0.53', 'T': '+0.53'}	GOH	NRM1	orf19.6022	-1595	-1595	'unannotated_repeat_region'	-37642		Chr1	171328	snp	{'A': 0.45454545454545453, 'G': 0.5454545454545454}	{'G': 1.0}	{'G': '+0.45', 'A': '-0.45'}	LOH	LRO1	orf19.6018	0	0	'unannotated_repeat_region'	33650
Chr1	164342	snp	{'A': 1.0}	{'A': 0.504739336492891, 'G': 0.495260663507109}	{'G': '+0.50', 'A': '-0.50'}	GOH	NRM1	orf19.6022	-1670	-1670	'unannotated_repeat_region'	-37717		Chr1	171381	snp	{'A': 0.4915254237288136, 'T': 0.5084745762711864}	{'A': 1.0}	{'T': '-0.51', 'A': '+0.51'}	LOH	LRO1	orf19.6018	0	0	'unannotated_repeat_region'	33597
Chr1	164373	snp	{'T': 1.0}	{'T': 0.4892086330935252, 'C': 0.5107913669064749}	{'C': '+0.51', 'T': '-0.51'}	GOH	NRM1	orf19.6022	-1701	-1701	'unannotated_repeat_region'	-37748		Chr1	171810	snp	{'G': 1.0}	{'A': 0.505524861878453, 'G': 0.494475138121547}	{'G': '-0.51', 'A': '+0.51'}	GOH	LRO1	orf19.6018	0	0	'unannotated_repeat_region'	33168
Chr1	164458	snp	{'T': 1.0}	{'T': 0.5770308123249299, 'G': 0.42296918767507}	{'G': '+0.42', 'T': '-0.42'}	GOH	NRM1	orf19.6022	-1786	-1786	'unannotated_repeat_region'	-37833		Chr1	171841	snp	{'G': 1.0}	{'A': 0.4918032786885246, 'G': 0.5081967213114754}	{'G': '-0.49', 'A': '+0.49'}	GOH	LRO1	orf19.6018	0	0	'unannotated_repeat_region'	33137
Chr1	164459	indel	{0: 1.0}	{0: 0.6033519553072626, -1: 0.39664804469273746}	{0: '-0.40', -1: '+0.40'}	GOH	NRM1	orf19.6022	-1787	-1787	'unannotated_repeat_region'	-37834		Chr1	172845	snp	{'A': 1.0}	{'A': 0.5203488372093024, 'G': 0.47674418604651164, 'C': 0.0029069767441860465}	{'C': '+0.00', 'G': '+0.48', 'A': '-0.48'}	GOH	LRO1	orf19.6018	-591	-591	'unannotated_repeat_region'	32133
Chr1	164461	snp	{'T': 1.0}	{'T': 0.5949720670391061, 'G': 0.40502793296089384}	{'G': '+0.41', 'T': '-0.41'}	GOH	NRM1	orf19.6022	-1789	-1789	'unannotated_repeat_region'	-37836		Chr1	172884	snp	{'T': 1.0}	{'C': 0.5149051490514905, 'T': 0.48509485094850946}	{'C': '+0.51', 'T': '-0.51'}	GOH	LRO1	orf19.6018	-630	-630	'unannotated_repeat_region'	32094
Chr1	164500	snp	{'T': 1.0}	{'G': 0.5053191489361702, 'T': 0.4920212765957447, 'N': 0.0026595744680851063}	{'G': '+0.51', 'N': '+0.00', 'T': '-0.51'}	GOH	NRM1	orf19.6022	-1828	-1828	'unannotated_repeat_region'	-37875		Chr1	172972	snp	{'C': 1.0}	{'C': 0.526984126984127, 'T': 0.473015873015873}	{'C': '-0.47', 'T': '+0.47'}	GOH	LRO1	orf19.6018	-718	-718	'unannotated_repeat_region'	32006
Chr1	164588	snp	{'C': 1.0}	{'T': 0.4946808510638298, 'C': 0.5053191489361702}	{'C': '-0.49', 'T': '+0.49'}	GOH	NRM1	orf19.6022	-1916	-1916	'unannotated_repeat_region'	-37963		Chr1	173170	snp	{'G': 0.6, 'A': 0.4}	{'G': 1.0}	{'G': '+0.40', 'A': '-0.40'}	LOH	LRO1	orf19.6018	-916	-916	'unannotated_repeat_region'	31808
Chr1	164601	indel	{0: 1.0}	{0: 0.5887096774193549, -6: 0.4112903225806452}	{0: '-0.41', -6: '+0.41'}	GOH	NRM1	orf19.6022	-1929	-1929	'unannotated_repeat_region'	-37976		Chr1	173217	snp	{'A': 0.47126436781609193, 'G': 0.5287356321839081}	{'G': 1.0}	{'G': '+0.47', 'A': '-0.47'}	LOH	LRO1	orf19.6018	-963	-963	'unannotated_repeat_region'	31761
Chr1	164631	snp	{'T': 0.9912280701754386, 'A': 0.008771929824561403}	{'A': 0.5, 'T': 0.5}	{'A': '+0.49', 'T': '-0.49'}	GOH	NRM1	orf19.6022	-1959	-1959	'unannotated_repeat_region'	-38006		Chr1	173304	snp	{'A': 0.5476190476190477, 'G': 0.4523809523809524}	{'G': 1.0}	{'G': '+0.55', 'A': '-0.55'}	LOH	LRO1	orf19.6018	-1050	-1050	'unannotated_repeat_region'	31674
Chr1	164638	snp	{'G': 1.0}	{'A': 0.4830097087378641, 'G': 0.5169902912621359}	{'G': '-0.48', 'A': '+0.48'}	GOH	NRM1	orf19.6022	-1966	-1966	'unannotated_repeat_region'	-38013		Chr1	173473	snp	{'G': 0.42276422764227645, 'T': 0.5772357723577236}	{'T': 1.0}	{'T': '+0.42', 'G': '-0.42'}	LOH	C1_00880W_A	orf19.6017	985	985	'unannotated_repeat_region'	31505
Chr1	164658	snp	{'G': 1.0}	{'A': 0.5203045685279187, 'G': 0.4796954314720812}	{'G': '-0.52', 'A': '+0.52'}	GOH	NRM1	orf19.6022	-1986	-1986	'unannotated_repeat_region'	-38033		Chr1	173563	snp	{'G': 0.5774647887323944, 'C': 0.4225352112676056}	{'G': 0.6337209302325582, 'A': 0.36627906976744184}	{'C': '-0.42', 'G': '+0.06', 'A': '+0.37'}		C1_00880W_A	orf19.6017	895	895	'unannotated_repeat_region'	31415
Chr1	164675	snp	{'C': 1.0}	{'A': 0.5176151761517616, 'C': 0.4823848238482385}	{'A': '+0.52', 'C': '-0.52'}	GOH	NRM1	orf19.6022	-2003	-2003	'unannotated_repeat_region'	-38050		Chr1	173567	snp	{'T': 1.0}	{'T': 0.6176470588235294, 'G': 0.38235294117647056}	{'G': '+0.38', 'T': '-0.38'}	GOH	C1_00880W_A	orf19.6017	891	891	'unannotated_repeat_region'	31411
Chr1	164751	snp	{'G': 1.0}	{'G': 0.4653179190751445, 'A': 0.5346820809248555}	{'G': '-0.53', 'A': '+0.53'}	GOH	NRM1	orf19.6022	-2079	-2079	'unannotated_repeat_region'	-38126		Chr1	173588	snp	{'A': 1.0}	{'A': 0.5082644628099173, 'T': 0.49173553719008267}	{'T': '+0.49', 'A': '-0.49'}	GOH	C1_00880W_A	orf19.6017	870	870	'unannotated_repeat_region'	31390
Chr1	164773	snp	{'A': 1.0}	{'T': 0.43626062322946174, 'A': 0.5637393767705382}	{'A': '-0.44', 'T': '+0.44'}	GOH	NRM1	orf19.6022	-2101	-2101	'unannotated_repeat_region'	-38148		Chr1	173595	snp	{'G': 1.0}	{'G': 0.4979253112033195, 'A': 0.5020746887966805}	{'G': '-0.50', 'A': '+0.50'}	GOH	C1_00880W_A	orf19.6017	863	863	'unannotated_repeat_region'	31383
Chr1	164805	indel	{0: 1.0}	{0: 0.5569948186528497, 2: 0.015544041450777202, 3: 0.4119170984455959, 4: 0.007772020725388601, 1: 0.007772020725388601}	{0: '-0.44', 1: '+0.01', 2: '+0.02', 3: '+0.41', 4: '+0.01'}	GOH	NRM1	orf19.6022	-2133	-2133	'unannotated_repeat_region'	-38180		Chr1	173631	snp	{'G': 1.0}	{'A': 0.5094339622641509, 'G': 0.4858490566037736, 'C': 0.0047169811320754715}	{'C': '+0.00', 'G': '-0.51', 'A': '+0.51'}	GOH	C1_00880W_A	orf19.6017	827	827	'unannotated_repeat_region'	31347
Chr1	164879	snp	{'G': 1.0}	{'G': 0.5, 'A': 0.5}	{'G': '-0.50', 'A': '+0.50'}	GOH	IHD2	orf19.6021	2197	2197	'unannotated_repeat_region'	-38254		Chr1	173639	snp	{'A': 0.9905660377358491, 'G': 0.009433962264150943}	{'A': 0.4880382775119617, 'G': 0.507177033492823, 'T': 0.004784688995215311}	{'T': '+0.00', 'G': '+0.50', 'A': '-0.50'}	GOH	C1_00880W_A	orf19.6017	819	819	'unannotated_repeat_region'	31339
Chr1	164908	snp	{'A': 1.0}	{'A': 0.5028248587570622, 'G': 0.4971751412429379}	{'G': '+0.50', 'A': '-0.50'}	GOH	IHD2	orf19.6021	2168	2168	'unannotated_repeat_region'	-38283		Chr1	173653	snp	{'C': 1.0}	{'C': 0.4798206278026906, 'T': 0.5201793721973094}	{'C': '-0.52', 'T': '+0.52'}	GOH	C1_00880W_A	orf19.6017	805	805	'unannotated_repeat_region'	31325
Chr1	165029	snp	{'A': 0.5258620689655172, 'G': 0.47413793103448276}	{'A': 1.0}	{'G': '-0.47', 'A': '+0.47'}	LOH	IHD2	orf19.6021	2047	2047	'unannotated_repeat_region'	-38404		Chr1	173755	indel	{0: 0.6567164179104478, 1: 0.31343283582089554, 3: 0.014925373134328358, -1: 0.014925373134328358}	{0: 0.10256410256410256, 1: 0.4700854700854701, 2: 0.41025641025641024, 3: 0.017094017094017096}	{0: '-0.55', 1: '+0.16', 2: '+0.41', 3: '+0.00', -1: '-0.01'}		C1_00880W_A	orf19.6017	703	703	'unannotated_repeat_region'	31223
Chr1	165058	snp	{'A': 1.0}	{'G': 0.5240963855421686, 'A': 0.4759036144578313}	{'G': '+0.52', 'A': '-0.52'}	GOH	IHD2	orf19.6021	2018	2018	'unannotated_repeat_region'	-38433		Chr1	173816	snp	{'C': 1.0}	{'C': 0.6213592233009708, 'T': 0.3786407766990291}	{'C': '-0.38', 'T': '+0.38'}	GOH	C1_00880W_A	orf19.6017	642	642	'unannotated_repeat_region'	31162
Chr1	165148	snp	{'G': 1.0}	{'A': 0.5014409221902018, 'G': 0.49855907780979825}	{'G': '-0.50', 'A': '+0.50'}	GOH	IHD2	orf19.6021	1928	1928	'unannotated_repeat_region'	-38523		Chr1	174145	snp	{'G': 1.0}	{'G': 0.5675675675675675, 'T': 0.43243243243243246}	{'T': '+0.43', 'G': '-0.43'}	GOH	C1_00880W_A	orf19.6017	313	313	'unannotated_repeat_region'	30833
Chr1	165217	snp	{'C': 1.0}	{'T': 0.4774011299435028, 'C': 0.5225988700564972}	{'C': '-0.48', 'T': '+0.48'}	GOH	IHD2	orf19.6021	1859	1859	'unannotated_repeat_region'	-38592		Chr1	174270	snp	{'C': 1.0}	{'C': 0.5238095238095238, 'A': 0.4603174603174603, 'G': 0.015873015873015872}	{'C': '-0.48', 'G': '+0.02', 'A': '+0.46'}	GOH	C1_00880W_A	orf19.6017	188	188	'unannotated_repeat_region'	30708
Chr1	165414	snp	{'T': 1.0}	{'A': 0.5333333333333333, 'T': 0.4666666666666667}	{'A': '+0.53', 'T': '-0.53'}	GOH	IHD2	orf19.6021	1662	1662	'unannotated_repeat_region'	-38789		Chr1	174510	snp	{'G': 0.5474452554744526, 'A': 0.45255474452554745}	{'G': 0.9942857142857143, 'T': 0.005714285714285714}	{'T': '+0.01', 'G': '+0.45', 'A': '-0.45'}	LOH	C1_00880W_A	orf19.6017	0	0	'unannotated_repeat_region'	30468
Chr1	165419	snp	{'C': 1.0}	{'T': 1.0}	{'C': '-1.00', 'T': '+1.00'}		IHD2	orf19.6021	1657	1657	'unannotated_repeat_region'	-38794		Chr1	174581	indel	{0: 1.0}	{0: 0.6193771626297578, 3: 0.370242214532872, -3: 0.006920415224913495, 6: 0.0034602076124567475}	{0: '-0.38', 3: '+0.37', -3: '+0.01', 6: '+0.00'}	GOH	C1_00880W_A	orf19.6017	0	0	'unannotated_repeat_region'	30397
Chr1	165440	snp	{'T': 0.5470085470085471, 'C': 0.452991452991453}	{'C': 0.040345821325648415, 'T': 0.9596541786743515}	{'C': '-0.41', 'T': '+0.41'}	LOH	IHD2	orf19.6021	1636	1636	'unannotated_repeat_region'	-38815		Chr1	174624	snp	{'C': 1.0}	{'T': 0.4740061162079511, 'C': 0.5259938837920489}	{'C': '-0.47', 'T': '+0.47'}	GOH	C1_00880W_A	orf19.6017	0	0	'unannotated_repeat_region'	30354
Chr1	165445	indel	{0: 1.0}	{0: 0.49157303370786515, -2: 0.5084269662921348}	{0: '-0.51', -2: '+0.51'}	GOH	IHD2	orf19.6021	1631	1631	'unannotated_repeat_region'	-38820		Chr1	174704	snp	{'C': 1.0}	{'C': 0.5441988950276243, 'T': 0.4558011049723757}	{'C': '-0.46', 'T': '+0.46'}	GOH	C1_00880W_A	orf19.6017	0	0	'unannotated_repeat_region'	30274
Chr1	165458	snp	{'G': 0.41228070175438597, 'A': 0.5877192982456141}	{'A': 1.0}	{'G': '-0.41', 'A': '+0.41'}	LOH	IHD2	orf19.6021	1618	1618	'unannotated_repeat_region'	-38833		Chr1	174705	snp	{'G': 0.41836734693877553, 'C': 0.5816326530612245}	{'C': 1.0}	{'C': '+0.42', 'G': '-0.42'}	LOH	C1_00880W_A	orf19.6017	0	0	'unannotated_repeat_region'	30273
Chr1	165482	snp	{'C': 1.0}	{'C': 0.4666666666666667, 'G': 0.5333333333333333}	{'G': '+0.53', 'C': '-0.53'}	GOH	IHD2	orf19.6021	1594	1594	'unannotated_repeat_region'	-38857		Chr1	174794	indel	{0: 1.0}	{0: 0.6066066066066066, -6: 0.3933933933933934}	{0: '-0.39', -6: '+0.39'}	GOH	C1_00880W_A	orf19.6017	0	0	'unannotated_repeat_region'	30184
Chr1	165483	snp	{'T': 1.0}	{'A': 0.5342465753424658, 'T': 0.4657534246575342}	{'A': '+0.53', 'T': '-0.53'}	GOH	IHD2	orf19.6021	1593	1593	'unannotated_repeat_region'	-38858		Chr1	174811	snp	{'C': 0.5180722891566265, 'T': 0.4819277108433735}	{'C': 1.0}	{'C': '+0.48', 'T': '-0.48'}	LOH	C1_00880W_A	orf19.6017	0	0	'unannotated_repeat_region'	30167
Chr1	165547	snp	{'C': 0.44545454545454544, 'T': 0.5545454545454546}	{'T': 0.9946949602122016, 'C': 0.005305039787798408}	{'C': '-0.44', 'T': '+0.44'}	LOH	IHD2	orf19.6021	1529	1529	'unannotated_repeat_region'	-38922		Chr1	174944	snp	{'A': 0.008849557522123894, 'T': 0.48672566371681414, 'C': 0.504424778761062}	{'C': 1.0}	{'C': '+0.50', 'T': '-0.49', 'A': '-0.01'}	LOH	C1_00880W_A	orf19.6017	0	0	'unannotated_repeat_region'	30034
Chr1	165551	snp	{'A': 1.0}	{'A': 0.48429319371727747, 'C': 0.5157068062827225}	{'A': '-0.52', 'C': '+0.52'}	GOH	IHD2	orf19.6021	1525	1525	'unannotated_repeat_region'	-38926		Chr1	174957	snp	{'A': 1.0}	{'G': 0.511049723756906, 'A': 0.4889502762430939}	{'G': '+0.51', 'A': '-0.51'}	GOH	C1_00880W_A	orf19.6017	0	0	'unannotated_repeat_region'	30021
Chr1	165671	snp	{'C': 0.475177304964539, 'T': 0.524822695035461}	{'T': 1.0}	{'C': '-0.48', 'T': '+0.48'}	LOH	IHD2	orf19.6021	1405	1405	'unannotated_repeat_region'	-39046		Chr1	174964	snp	{'G': 1.0}	{'C': 0.5225225225225225, 'G': 0.4774774774774775}	{'C': '+0.52', 'G': '-0.52'}	GOH	C1_00880W_A	orf19.6017	0	0	'unannotated_repeat_region'	30014
Chr1	165712	snp	{'A': 1.0}	{'G': 0.5202156334231806, 'A': 0.4797843665768194}	{'G': '+0.52', 'A': '-0.52'}	GOH	IHD2	orf19.6021	1364	1364	'unannotated_repeat_region'	-39087		Chr1	175001	snp	{'A': 1.0}	{'A': 0.5015479876160991, 'G': 0.4984520123839009}	{'G': '+0.50', 'A': '-0.50'}	GOH	C1_00880W_A	orf19.6017	0	0	'unannotated_repeat_region'	29977
Chr1	165947	snp	{'G': 0.5277777777777778, 'T': 0.4722222222222222}	{'T': 1.0}	{'G': '-0.53', 'T': '+0.53'}	LOH	IHD2	orf19.6021	1129	1129	'unannotated_repeat_region'	39031		Chr1	175032	snp	{'T': 1.0}	{'T': 0.503030303030303, 'A': 0.49696969696969695}	{'T': '-0.50', 'A': '+0.50'}	GOH	C1_00880W_A	orf19.6017	0	0	'unannotated_repeat_region'	29946
Chr1	165952	indel	{0: 0.60431654676259, -1: 0.38848920863309355, 1: 0.007194244604316547}	{0: 0.9627329192546584, 1: 0.012422360248447204, -1: 0.024844720496894408}	{0: '+0.36', 1: '+0.01', -1: '-0.36'}	LOH	IHD2	orf19.6021	1124	1124	'unannotated_repeat_region'	39026		Chr1	175033	snp	{'T': 1.0}	{'T': 0.5030120481927711, 'C': 0.4939759036144578, 'N': 0.0030120481927710845}	{'C': '+0.49', 'N': '+0.00', 'T': '-0.50'}	GOH	C1_00880W_A	orf19.6017	0	0	'unannotated_repeat_region'	29945
Chr1	166021	indel	{0: 0.6111111111111112, 1: 0.3888888888888889}	{0: 1.0}	{0: '+0.39', 1: '-0.39'}	LOH	IHD2	orf19.6021	1055	1055	'unannotated_repeat_region'	38957		Chr1	175079	snp	{'A': 1.0}	{'T': 0.5075075075075075, 'A': 0.4894894894894895, 'G': 0.003003003003003003}	{'G': '+0.00', 'T': '+0.51', 'A': '-0.51'}	GOH	C1_00880W_A	orf19.6017	0	0	'unannotated_repeat_region'	29899
Chr1	166035	snp	{'A': 1.0}	{'T': 0.4691780821917808, 'A': 0.5308219178082192}	{'A': '-0.47', 'T': '+0.47'}	GOH	IHD2	orf19.6021	1041	1041	'unannotated_repeat_region'	38943		Chr1	175112	snp	{'T': 1.0}	{'C': 0.5182926829268293, 'T': 0.47560975609756095, 'A': 0.003048780487804878, 'G': 0.003048780487804878}	{'C': '+0.52', 'G': '+0.00', 'T': '-0.52', 'A': '+0.00'}	GOH	C1_00880W_A	orf19.6017	0	0	'unannotated_repeat_region'	29866
Chr1	166039	snp	{'A': 1.0}	{'A': 0.5477031802120141, 'G': 0.45229681978798586}	{'G': '+0.45', 'A': '-0.45'}	GOH	IHD2	orf19.6021	1037	1037	'unannotated_repeat_region'	38939		Chr1	175139	snp	{'C': 1.0}	{'C': 0.48264984227129337, 'T': 0.5173501577287066}	{'C': '-0.52', 'T': '+0.52'}	GOH	C1_00880W_A	orf19.6017	0	0	'unannotated_repeat_region'	29839
Chr1	166048	snp	{'T': 1.0}	{'T': 0.5335570469798657, 'C': 0.4664429530201342}	{'C': '+0.47', 'T': '-0.47'}	GOH	IHD2	orf19.6021	1028	1028	'unannotated_repeat_region'	38930		Chr1	175225	snp	{'A': 1.0}	{'G': 0.5132450331125827, 'A': 0.4867549668874172}	{'G': '+0.51', 'A': '-0.51'}	GOH	C1_00880W_A	orf19.6017	0	0	'unannotated_repeat_region'	29753
Chr1	166105	snp	{'T': 1.0}	{'A': 1.0}	{'A': '+1.00', 'T': '-1.00'}		IHD2	orf19.6021	971	971	'unannotated_repeat_region'	38873		Chr1	175511	snp	{'C': 1.0}	{'T': 0.4801223241590214, 'C': 0.5198776758409785}	{'C': '-0.48', 'T': '+0.48'}	GOH	C1_00880W_A	orf19.6017	0	0	'unannotated_repeat_region'	29467
Chr1	166119	snp	{'C': 1.0}	{'T': 0.8826530612244898, 'C': 0.11734693877551021}	{'C': '-0.88', 'T': '+0.88'}		IHD2	orf19.6021	957	957	'unannotated_repeat_region'	38859		Chr1	175562	snp	{'G': 1.0}	{'A': 0.47634069400630913, 'G': 0.5236593059936908}	{'G': '-0.48', 'A': '+0.48'}	GOH	C1_00880W_A	orf19.6017	0	0	'unannotated_repeat_region'	29416
Chr1	166200	snp	{'A': 1.0}	{'G': 0.5066225165562914, 'A': 0.49337748344370863}	{'G': '+0.51', 'A': '-0.51'}	GOH	IHD2	orf19.6021	876	876	'unannotated_repeat_region'	38778		Chr1	175801	snp	{'T': 1.0}	{'T': 0.5543478260869565, 'C': 0.44565217391304346}	{'C': '+0.45', 'T': '-0.45'}	GOH	C1_00880W_A	orf19.6017	0	0	'unannotated_repeat_region'	29177
Chr1	166232	snp	{'T': 1.0}	{'T': 0.5015384615384615, 'C': 0.49846153846153846}	{'C': '+0.50', 'T': '-0.50'}	GOH	IHD2	orf19.6021	844	844	'unannotated_repeat_region'	38746		Chr1	175924	snp	{'C': 1.0}	{'G': 0.5037037037037037, 'C': 0.4925925925925926, 'T': 0.003703703703703704}	{'C': '-0.51', 'T': '+0.00', 'G': '+0.50'}	GOH	C1_00880W_A	orf19.6017	0	0	'unannotated_repeat_region'	29054
Chr1	166372	snp	{'G': 1.0}	{'G': 0.5313351498637602, 'A': 0.46866485013623976}	{'G': '-0.47', 'A': '+0.47'}	GOH	IHD2	orf19.6021	704	704	'unannotated_repeat_region'	38606		Chr1	176164	snp	{'A': 1.0}	{'G': 0.5477386934673367, 'A': 0.45226130653266333}	{'G': '+0.55', 'A': '-0.55'}	GOH	C1_00880W_A	orf19.6017	-80	-80	'unannotated_repeat_region'	28814
Chr1	166508	snp	{'A': 1.0}	{'A': 0.5174418604651163, 'T': 0.48255813953488375}	{'A': '-0.48', 'T': '+0.48'}	GOH	IHD2	orf19.6021	568	568	'unannotated_repeat_region'	38470		Chr1	176232	indel	{0: 1.0}	{0: 0.5107033639143731, 2: 0.4892966360856269}	{0: '-0.49', 2: '+0.49'}	GOH	GEM1	orf19.6016	92	92	'unannotated_repeat_region'	28746
Chr1	166527	snp	{'T': 1.0}	{'C': 0.49266862170087977, 'T': 0.5073313782991202}	{'C': '+0.49', 'T': '-0.49'}	GOH	IHD2	orf19.6021	549	549	'unannotated_repeat_region'	38451		Chr1	176249	snp	{'T': 1.0}	{'C': 0.546583850931677, 'T': 0.453416149068323}	{'C': '+0.55', 'T': '-0.55'}	GOH	GEM1	orf19.6016	75	75	'unannotated_repeat_region'	28729
Chr1	166540	snp	{'G': 1.0}	{'A': 0.49142857142857144, 'G': 0.5085714285714286}	{'G': '-0.49', 'A': '+0.49'}	GOH	IHD2	orf19.6021	536	536	'unannotated_repeat_region'	38438		Chr1	176375	snp	{'A': 1.0}	{'G': 0.5309090909090909, 'A': 0.4690909090909091}	{'G': '+0.53', 'A': '-0.53'}	GOH	GEM1	orf19.6016	0	0	'unannotated_repeat_region'	28603
Chr1	166551	snp	{'C': 1.0}	{'G': 0.4971751412429379, 'C': 0.5028248587570622}	{'G': '+0.50', 'C': '-0.50'}	GOH	IHD2	orf19.6021	525	525	'unannotated_repeat_region'	38427		Chr1	176568	indel	{0: 1.0}	{0: 0.6077586206896551, -6: 0.3922413793103448}	{0: '-0.39', -6: '+0.39'}	GOH	GEM1	orf19.6016	0	0	'unannotated_repeat_region'	28410
Chr1	166568	snp	{'G': 0.9914529914529915, 'C': 0.008547008547008548}	{'G': 0.5377906976744186, 'A': 0.4622093023255814}	{'G': '-0.45', 'A': '+0.46', 'C': '-0.01'}	GOH	IHD2	orf19.6021	508	508	'unannotated_repeat_region'	38410		Chr1	176807	snp	{'A': 0.5648148148148148, 'C': 0.4351851851851852}	{'A': 1.0}	{'C': '-0.44', 'A': '+0.44'}	LOH	GEM1	orf19.6016	0	0	'unannotated_repeat_region'	28171
Chr1	166571	snp	{'T': 1.0}	{'T': 0.5341246290801187, 'A': 0.4658753709198813}	{'A': '+0.47', 'T': '-0.47'}	GOH	IHD2	orf19.6021	505	505	'unannotated_repeat_region'	38407		Chr1	176894	snp	{'T': 0.5636363636363636, 'A': 0.43636363636363634}	{'T': 0.9932432432432432, 'A': 0.006756756756756757}	{'T': '+0.43', 'A': '-0.43'}	LOH	GEM1	orf19.6016	0	0	'unannotated_repeat_region'	28084
Chr1	166577	snp	{'G': 1.0}	{'G': 0.5073313782991202, 'T': 0.49266862170087977}	{'G': '-0.49', 'T': '+0.49'}	GOH	IHD2	orf19.6021	499	499	'unannotated_repeat_region'	38401		Chr1	176999	snp	{'C': 1.0}	{'T': 0.5583756345177665, 'C': 0.4416243654822335}	{'C': '-0.56', 'T': '+0.56'}	GOH	GEM1	orf19.6016	0	0	'unannotated_repeat_region'	27979
Chr1	166642	snp	{'T': 0.5897435897435898, 'C': 0.41025641025641024}	{'T': 1.0}	{'C': '-0.41', 'T': '+0.41'}	LOH	IHD2	orf19.6021	434	434	'unannotated_repeat_region'	38336		Chr1	177047	snp	{'T': 1.0}	{'A': 0.5294117647058824, 'T': 0.47058823529411764}	{'T': '-0.53', 'A': '+0.53'}	GOH	GEM1	orf19.6016	0	0	'unannotated_repeat_region'	27931
Chr1	166766	snp	{'T': 0.44525547445255476, 'C': 0.5547445255474452}	{'C': 1.0}	{'C': '+0.45', 'T': '-0.45'}	LOH	IHD2	orf19.6021	310	310	'unannotated_repeat_region'	38212		Chr1	177341	snp	{'C': 0.46938775510204084, 'T': 0.5306122448979592}	{'T': 1.0}	{'C': '-0.47', 'T': '+0.47'}	LOH	GEM1	orf19.6016	0	0	'unannotated_repeat_region'	27637
Chr1	166791	snp	{'C': 1.0}	{'A': 0.9970501474926253, 'C': 0.0029498525073746312}	{'A': '+1.00', 'C': '-1.00'}		IHD2	orf19.6021	285	285	'unannotated_repeat_region'	38187		Chr1	177832	snp	{'A': 1.0}	{'A': 0.449438202247191, 'G': 0.550561797752809}	{'G': '+0.55', 'A': '-0.55'}	GOH	GEM1	orf19.6016	0	0	'unannotated_repeat_region'	27146
Chr1	166956	indel	{0: 1.0}	{0: 0.5842696629213483, 2: 0.4157303370786517}	{0: '-0.42', 2: '+0.42'}	GOH	IHD2	orf19.6021	120	120	'unannotated_repeat_region'	38022		Chr1	178264	snp	{'T': 0.4142857142857143, 'C': 0.5857142857142857}	{'C': 1.0}	{'C': '+0.41', 'T': '-0.41'}	LOH	GEM1	orf19.6016	0	0	'unannotated_repeat_region'	26714
Chr1	167265	snp	{'C': 1.0}	{'C': 0.49291784702549574, 'T': 0.5070821529745042}	{'C': '-0.51', 'T': '+0.51'}	GOH	IHD2	orf19.6021	0	0	'unannotated_repeat_region'	37713		Chr1	178355	snp	{'G': 0.5779816513761468, 'A': 0.42201834862385323}	{'G': 1.0}	{'G': '+0.42', 'A': '-0.42'}	LOH	GEM1	orf19.6016	0	0	'unannotated_repeat_region'	26623
Chr1	167777	snp	{'C': 1.0}	{'A': 1.0}	{'A': '+1.00', 'C': '-1.00'}		IHD2	orf19.6021	0	0	'unannotated_repeat_region'	37201		Chr1	178358	snp	{'G': 0.5740740740740741, 'A': 0.42592592592592593}	{'G': 0.9966777408637874, 'T': 0.0033222591362126247}	{'T': '+0.00', 'G': '+0.42', 'A': '-0.43'}	LOH	GEM1	orf19.6016	0	0	'unannotated_repeat_region'	26620
Chr1	167877	snp	{'G': 1.0}	{'A': 0.4966216216216216, 'G': 0.5, 'N': 0.0033783783783783786}	{'G': '-0.50', 'N': '+0.00', 'A': '+0.50'}	GOH	IHD2	orf19.6021	-54	-54	'unannotated_repeat_region'	37101		Chr1	178394	snp	{'T': 1.0}	{'T': 0.5254237288135594, 'C': 0.4745762711864407}	{'C': '+0.47', 'T': '-0.47'}	GOH	GEM1	orf19.6016	0	0	'unannotated_repeat_region'	26584
Chr1	167887	snp	{'A': 1.0}	{'A': 0.5140845070422535, 'G': 0.4859154929577465}	{'G': '+0.49', 'A': '-0.49'}	GOH	IHD2	orf19.6021	-64	-64	'unannotated_repeat_region'	37091		Chr1	178436	snp	{'A': 0.5299145299145299, 'T': 0.4700854700854701}	{'A': 0.993103448275862, 'C': 0.0034482758620689655, 'G': 0.0034482758620689655}	{'C': '+0.00', 'G': '+0.00', 'T': '-0.47', 'A': '+0.46'}	LOH	GEM1	orf19.6016	0	0	'unannotated_repeat_region'	26542
Chr1	167948	snp	{'A': 1.0}	{'A': 0.4756944444444444, 'C': 0.5243055555555556}	{'A': '-0.52', 'C': '+0.52'}	GOH	IHD2	orf19.6021	-125	-125	'unannotated_repeat_region'	37030		Chr1	178507	snp	{'T': 0.4065934065934066, 'A': 0.5934065934065934}	{'T': 0.9964664310954063, 'G': 0.0035335689045936395}	{'G': '+0.00', 'T': '+0.59', 'A': '-0.59'}	LOH	GEM1	orf19.6016	-32	-32	'unannotated_repeat_region'	26471
Chr1	168158	snp	{'C': 1.0}	{'T': 0.5083612040133779, 'C': 0.4916387959866221}	{'C': '-0.51', 'T': '+0.51'}	GOH	IHD2	orf19.6021	-335	-335	'unannotated_repeat_region'	36820		Chr1	178510	snp	{'T': 0.4270833333333333, 'A': 0.5729166666666666}	{'T': 1.0}	{'T': '+0.57', 'A': '-0.57'}	LOH	GEM1	orf19.6016	-35	-35	'unannotated_repeat_region'	26468
Chr1	168166	snp	{'T': 1.0}	{'A': 0.49206349206349204, 'T': 0.5079365079365079}	{'A': '+0.49', 'T': '-0.49'}	GOH	IHD2	orf19.6021	-343	-343	'unannotated_repeat_region'	36812		Chr1	178610	indel	{0: 0.4838709677419355, 1: 0.43010752688172044, 2: 0.010752688172043012, -1: 0.03225806451612903, 3: 0.03225806451612903, 4: 0.010752688172043012}	{0: 0.09174311926605505, 2: 0.48623853211009177, 1: 0.06422018348623854, 3: 0.3302752293577982, 4: 0.027522935779816515}	{0: '-0.39', 1: '-0.37', 2: '+0.48', 3: '+0.30', 4: '+0.02', -1: '-0.03'}		RRS1	orf19.6014	79	79	'unannotated_repeat_region'	26368
Chr1	168270	snp	{'C': 1.0}	{'A': 0.48579545454545453, 'C': 0.5142045454545454}	{'A': '+0.49', 'C': '-0.49'}	GOH	C1_00860W_A	orf19.6020	262	262	'unannotated_repeat_region'	36708		Chr1	178904	snp	{'T': 0.5047619047619047, 'C': 0.49523809523809526}	{'C': 1.0}	{'C': '+0.50', 'T': '-0.50'}	LOH	RRS1	orf19.6014	0	0	'unannotated_repeat_region'	26074
Chr1	168280	snp	{'A': 1.0}	{'G': 1.0}	{'G': '+1.00', 'A': '-1.00'}		C1_00860W_A	orf19.6020	252	252	'unannotated_repeat_region'	36698		Chr1	179666	snp	{'T': 0.46, 'C': 0.54}	{'C': 1.0}	{'C': '+0.46', 'T': '-0.46'}	LOH	C1_00910W_A	orf19.6013	156	156	'unannotated_repeat_region'	25312
Chr1	168284	snp	{'G': 1.0}	{'G': 0.47878787878787876, 'A': 0.5212121212121212}	{'G': '-0.52', 'A': '+0.52'}	GOH	C1_00860W_A	orf19.6020	248	248	'unannotated_repeat_region'	36694		Chr1	181342	indel	{0: 1.0}	{0: 0.5, -15: 0.5}	{0: '-0.50', -15: '+0.50'}	GOH	C1_00920W_A	orf19.6012	60	60	'unannotated_repeat_region'	23636
Chr1	168292	snp	{'G': 1.0}	{'A': 0.5128205128205128, 'G': 0.48717948717948717}	{'G': '-0.51', 'A': '+0.51'}	GOH	C1_00860W_A	orf19.6020	240	240	'unannotated_repeat_region'	36686		Chr1	181919	snp	{'G': 1.0}	{'A': 0.45918367346938777, 'G': 0.5408163265306123}	{'G': '-0.46', 'A': '+0.46'}	GOH	C1_00920W_A	orf19.6012	0	0	'unannotated_repeat_region'	23059
Chr1	168332	indel	{0: 1.0}	{0: 0.5988700564971752, 1: 0.3983050847457627, 2: 0.002824858757062147}	{0: '-0.40', 1: '+0.40', 2: '+0.00'}	GOH	C1_00860W_A	orf19.6020	200	200	'unannotated_repeat_region'	36646		Chr1	182062	snp	{'T': 1.0}	{'T': 0.48854961832061067, 'C': 0.5114503816793893}	{'C': '+0.51', 'T': '-0.51'}	GOH	C1_00920W_A	orf19.6012	0	0	'unannotated_repeat_region'	22916
Chr1	168408	indel	{0: 0.9919354838709677, 2: 0.008064516129032258}	{0: 0.549079754601227, -2: 0.450920245398773}	{0: '-0.44', 2: '-0.01', -2: '+0.45'}	GOH	C1_00860W_A	orf19.6020	124	124	'unannotated_repeat_region'	36570		Chr1	183236	snp	{'G': 1.0}	{'A': 0.5567375886524822, 'G': 0.4397163120567376, 'C': 0.0035460992907801418}	{'C': '+0.00', 'G': '-0.56', 'A': '+0.56'}	GOH	C1_00920W_A	orf19.6012	0	0	'unannotated_repeat_region'	21742
Chr1	168426	indel	{0: 0.6173913043478261, 3: 0.3826086956521739}	{0: 0.20440251572327045, 3: 0.7955974842767296}	{0: '-0.41', 3: '+0.41'}		C1_00860W_A	orf19.6020	106	106	'unannotated_repeat_region'	36552		Chr1	183418	snp	{'C': 1.0}	{'C': 0.4827586206896552, 'T': 0.5172413793103449}	{'C': '-0.52', 'T': '+0.52'}	GOH	C1_00920W_A	orf19.6012	0	0	'unannotated_repeat_region'	21560
Chr1	168486	snp	{'T': 0.5423728813559322, 'C': 0.4576271186440678}	{'C': 0.9969512195121951, 'T': 0.003048780487804878}	{'C': '+0.54', 'T': '-0.54'}	LOH	C1_00860W_A	orf19.6020	46	46	'unannotated_repeat_region'	36492		Chr1	183595	snp	{'C': 1.0}	{'T': 0.5129310344827587, 'C': 0.4827586206896552, 'G': 0.004310344827586207}	{'C': '-0.52', 'G': '+0.00', 'T': '+0.51'}	GOH	C1_00920W_A	orf19.6012	0	0	'unannotated_repeat_region'	21383
Chr1	168500	snp	{'C': 1.0}	{'T': 1.0}	{'C': '-1.00', 'T': '+1.00'}		C1_00860W_A	orf19.6020	32	32	'unannotated_repeat_region'	36478		Chr1	183637	snp	{'C': 1.0}	{'C': 0.5018587360594795, 'T': 0.48698884758364314, 'G': 0.007434944237918215, 'A': 0.0037174721189591076}	{'C': '-0.50', 'G': '+0.01', 'T': '+0.49', 'A': '+0.00'}	GOH	C1_00920W_A	orf19.6012	0	0	'unannotated_repeat_region'	21341
Chr1	168558	snp	{'C': 0.9927007299270073, 'A': 0.0072992700729927005}	{'C': 0.5201342281879194, 'T': 0.4798657718120805}	{'A': '-0.01', 'C': '-0.47', 'T': '+0.48'}	GOH	C1_00860W_A	orf19.6020	0	0	'unannotated_repeat_region'	36420		Chr1	183648	snp	{'C': 1.0}	{'T': 0.5140845070422535, 'C': 0.4859154929577465}	{'C': '-0.51', 'T': '+0.51'}	GOH	C1_00920W_A	orf19.6012	0	0	'unannotated_repeat_region'	21330
Chr1	168572	snp	{'C': 1.0}	{'C': 0.47766323024054985, 'T': 0.5223367697594502}	{'C': '-0.52', 'T': '+0.52'}	GOH	C1_00860W_A	orf19.6020	0	0	'unannotated_repeat_region'	36406		Chr1	183661	snp	{'T': 1.0}	{'T': 0.49140893470790376, 'C': 0.5085910652920962}	{'C': '+0.51', 'T': '-0.51'}	GOH	C1_00920W_A	orf19.6012	0	0	'unannotated_repeat_region'	21317
Chr1	168574	snp	{'T': 1.0}	{'T': 0.49, 'A': 0.51}	{'A': '+0.51', 'T': '-0.51'}	GOH	C1_00860W_A	orf19.6020	0	0	'unannotated_repeat_region'	36404		Chr1	183892	snp	{'T': 0.0782608695652174, 'C': 0.9217391304347826}	{'C': 0.5220125786163522, 'T': 0.4779874213836478}	{'C': '-0.40', 'T': '+0.40'}	GOH	C1_00920W_A	orf19.6012	0	0	'unannotated_repeat_region'	21086
Chr1	169409	snp	{'A': 1.0}	{'G': 0.5329153605015674, 'A': 0.4670846394984326}	{'G': '+0.53', 'A': '-0.53'}	GOH	C1_00860W_A	orf19.6020	0	0	'unannotated_repeat_region'	35569		Chr1	185077	snp	{'G': 0.9922480620155039, 'A': 0.007751937984496124}	{'A': 0.5161290322580645, 'G': 0.4838709677419355}	{'G': '-0.51', 'A': '+0.51'}	GOH	C1_00920W_A	orf19.6012	0	0	'unannotated_repeat_region'	19901
Chr1	169421	indel	{0: 0.9838709677419355, -3: 0.016129032258064516}	{0: 0.632398753894081, 3: 0.3644859813084112, -3: 0.003115264797507788}	{0: '-0.35', 3: '+0.36', -3: '-0.01'}	GOH	C1_00860W_A	orf19.6020	0	0	'unannotated_repeat_region'	35557		Chr1	185352	snp	{'A': 1.0}	{'A': 0.5, 'G': 0.5}	{'G': '+0.50', 'A': '-0.50'}	GOH	C1_00920W_A	orf19.6012	-113	-113	'unannotated_repeat_region'	19626
Chr1	169577	indel	{0: 1.0}	{0: 0.6088154269972452, 1: 0.3884297520661157, 2: 0.0027548209366391185}	{0: '-0.39', 1: '+0.39', 2: '+0.00'}	GOH	C1_00860W_A	orf19.6020	-43	-43	'unannotated_repeat_region'	35401		Chr1	185384	snp	{'A': 1.0}	{'G': 0.4375, 'A': 0.5625}	{'G': '+0.44', 'A': '-0.44'}	GOH	SIN3	orf19.6011	122	122	'unannotated_repeat_region'	19594
Chr1	169757	snp	{'G': 0.504, 'T': 0.496}	{'G': 1.0}	{'G': '+0.50', 'T': '-0.50'}	LOH	C1_00860W_A	orf19.6020	-223	-223	'unannotated_repeat_region'	35221		Chr1	185610	snp	{'C': 1.0}	{'C': 0.45045045045045046, 'G': 0.5495495495495496}	{'C': '-0.55', 'G': '+0.55'}	GOH	SIN3	orf19.6011	0	0	'unannotated_repeat_region'	19368
Chr1	169842	snp	{'A': 0.5142857142857142, 'G': 0.4857142857142857}	{'G': 1.0}	{'G': '+0.51', 'A': '-0.51'}	LOH	C1_00860W_A	orf19.6020	-308	-308	'unannotated_repeat_region'	35136		Chr1	186162	snp	{'T': 1.0}	{'T': 0.48172757475083056, 'A': 0.5182724252491694}	{'T': '-0.52', 'A': '+0.52'}	GOH	SIN3	orf19.6011	0	0	'unannotated_repeat_region'	18816
Chr1	169883	snp	{'A': 0.4927536231884058, 'G': 0.5072463768115942}	{'G': 1.0}	{'G': '+0.49', 'A': '-0.49'}	LOH	LRO1	orf19.6018	274	274	'unannotated_repeat_region'	35095		Chr1	186715	snp	{'A': 1.0}	{'A': 0.5402985074626866, 'G': 0.4597014925373134}	{'G': '+0.46', 'A': '-0.46'}	GOH	SIN3	orf19.6011	0	0	'unannotated_repeat_region'	18263
Chr1	169896	indel	{0: 0.9922480620155039, 1: 0.007751937984496124}	{0: 0.6204819277108434, 1: 0.3795180722891566}	{0: '-0.37', 1: '+0.37'}	GOH	LRO1	orf19.6018	261	261	'unannotated_repeat_region'	35082		Chr1	187997	snp	{'A': 0.926605504587156, 'G': 0.07339449541284404}	{'G': 0.5290519877675841, 'A': 0.46788990825688076, 'T': 0.0030581039755351682}	{'T': '+0.00', 'G': '+0.46', 'A': '-0.46'}	GOH	SIN3	orf19.6011	0	0	'unannotated_repeat_region'	16981
Chr1	169897	snp	{'A': 1.0}	{'A': 0.4940828402366864, 'G': 0.5059171597633136}	{'G': '+0.51', 'A': '-0.51'}	GOH	LRO1	orf19.6018	260	260	'unannotated_repeat_region'	35081		Chr1	188284	snp	{'G': 1.0}	{'C': 0.5355029585798816, 'G': 0.46449704142011833}	{'C': '+0.54', 'G': '-0.54'}	GOH	SIN3	orf19.6011	0	0	'unannotated_repeat_region'	16694
Chr1	169907	snp	{'T': 0.5348837209302325, 'C': 0.46511627906976744}	{'T': 0.00949367088607595, 'C': 0.990506329113924}	{'C': '+0.53', 'T': '-0.53'}	LOH	LRO1	orf19.6018	250	250	'unannotated_repeat_region'	35071		Chr1	188285	snp	{'T': 1.0}	{'T': 0.4649122807017544, 'A': 0.5350877192982456}	{'T': '-0.54', 'A': '+0.54'}	GOH	SIN3	orf19.6011	0	0	'unannotated_repeat_region'	16693
Chr1	169965	indel	{0: 1.0}	{0: 0.5217391304347826, 6: 0.006688963210702341, 12: 0.006688963210702341, 15: 0.46488294314381273}	{0: '-0.48', 12: '+0.01', 6: '+0.01', 15: '+0.46'}	GOH	LRO1	orf19.6018	192	192	'unannotated_repeat_region'	35013		Chr1	188291	snp	{'G': 1.0}	{'G': 0.46, 'A': 0.5342857142857143, 'T': 0.005714285714285714}	{'T': '+0.01', 'G': '-0.54', 'A': '+0.53'}	GOH	SIN3	orf19.6011	0	0	'unannotated_repeat_region'	16687
Chr1	169966	indel	{0: 0.5692307692307692, 3: 0.4307692307692308}	{0: 0.9658119658119658, 3: 0.03418803418803419}	{0: '+0.40', 3: '-0.40'}	LOH	LRO1	orf19.6018	191	191	'unannotated_repeat_region'	35012		Chr1	189228	snp	{'C': 0.4666666666666667, 'T': 0.5333333333333333}	{'T': 1.0}	{'C': '-0.47', 'T': '+0.47'}	LOH	SIN3	orf19.6011	0	-58	'unannotated_repeat_region'	15750
Chr1	169981	snp	{'C': 0.5210084033613446, 'T': 0.4789915966386555}	{'C': 0.9936908517350158, 'T': 0.006309148264984227}	{'C': '+0.47', 'T': '-0.47'}	LOH	LRO1	orf19.6018	176	176	'unannotated_repeat_region'	34997		Chr1	189229	snp	{'G': 0.44761904761904764, 'A': 0.5523809523809524}	{'A': 1.0}	{'G': '-0.45', 'A': '+0.45'}	LOH	SIN3	orf19.6011	0	-59	'unannotated_repeat_region'	15749
Chr1	170022	snp	{'C': 0.43846153846153846, 'T': 0.5615384615384615}	{'C': 1.0}	{'C': '+0.56', 'T': '-0.56'}	LOH	LRO1	orf19.6018	135	135	'unannotated_repeat_region'	34956		Chr1	189257	snp	{'T': 0.5575221238938053, 'C': 0.4424778761061947}	{'T': 0.9958333333333333, 'C': 0.004166666666666667}	{'C': '-0.44', 'T': '+0.44'}	LOH	SIN3	orf19.6011	0	-87	'unannotated_repeat_region'	15721
Chr1	170024	indel	{0: 0.9624060150375939, 1: 0.03007518796992481, -1: 0.007518796992481203}	{0: 0.6408450704225352, 1: 0.3380281690140845, 2: 0.014084507042253521, -1: 0.007042253521126761}	{0: '-0.32', 1: '+0.31', 2: '+0.01', -1: '-0.00'}	GOH	LRO1	orf19.6018	133	133	'unannotated_repeat_region'	34954		Chr1	189332	snp	{'A': 0.5779816513761468, 'G': 0.42201834862385323}	{'A': 0.9959183673469387, 'G': 0.004081632653061225}	{'G': '-0.42', 'A': '+0.42'}	LOH	SIN3	orf19.6011	0	17	'unannotated_repeat_region'	15646
Chr1	170063	indel	{0: 0.5367647058823529, -4: 0.4632352941176471}	{0: 0.08560311284046693, -4: 0.914396887159533}	{0: '-0.45', -4: '+0.45'}	LOH	LRO1	orf19.6018	94	94	'unannotated_repeat_region'	34915		Chr1	189514	snp	{'A': 0.42592592592592593, 'G': 0.5740740740740741}	{'G': 0.991869918699187, 'T': 0.0027100271002710027, 'N': 0.0027100271002710027, 'C': 0.0027100271002710027}	{'A': '-0.43', 'N': '+0.00', 'G': '+0.42', 'T': '+0.00', 'C': '+0.00'}	LOH	SIN3	orf19.6011	0	0	'unannotated_repeat_region'	15464
Chr1	170084	snp	{'G': 0.5594405594405595, 'A': 0.4405594405594406}	{'G': 1.0}	{'G': '+0.44', 'A': '-0.44'}	LOH	LRO1	orf19.6018	73	73	'unannotated_repeat_region'	34894		Chr1	189544	snp	{'C': 0.5408163265306123, 'G': 0.45918367346938777}	{'C': 1.0}	{'C': '+0.46', 'G': '-0.46'}	LOH	SIN3	orf19.6011	0	0	'unannotated_repeat_region'	15434
Chr1	170213	snp	{'A': 0.5806451612903226, 'C': 0.41935483870967744}	{'C': 0.9971264367816092, 'T': 0.0028735632183908046}	{'A': '-0.58', 'C': '+0.58', 'T': '+0.00'}	LOH	LRO1	orf19.6018	0	0	'unannotated_repeat_region'	34765		Chr1	189589	snp	{'A': 0.5714285714285714, 'G': 0.42857142857142855}	{'A': 0.9973753280839895, 'C': 0.0026246719160104987}	{'C': '+0.00', 'G': '-0.43', 'A': '+0.43'}	LOH	SIN3	orf19.6011	0	0	'unannotated_repeat_region'	15389
Chr1	170220	snp	{'T': 0.5905511811023622, 'A': 0.4094488188976378}	{'T': 1.0}	{'A': '-0.41', 'T': '+0.41'}	LOH	LRO1	orf19.6018	0	0	'unannotated_repeat_region'	34758		Chr1	189592	snp	{'G': 0.42857142857142855, 'A': 0.5714285714285714}	{'A': 0.9974226804123711, 'G': 0.002577319587628866}	{'G': '-0.43', 'A': '+0.43'}	LOH	SIN3	orf19.6011	0	0	'unannotated_repeat_region'	15386
Chr1	170296	snp	{'G': 0.45652173913043476, 'A': 0.5434782608695652}	{'A': 1.0}	{'G': '-0.46', 'A': '+0.46'}	LOH	LRO1	orf19.6018	0	0	'unannotated_repeat_region'	34682		Chr1	190261	indel	{0: 0.5371900826446281, -1: 0.4628099173553719}	{0: 0.0196078431372549, -1: 0.9803921568627451}	{0: '-0.52', -1: '+0.52'}	LOH	SIN3	orf19.6011	-116	-116	'unannotated_repeat_region'	14717
Chr1	170322	snp	{'T': 0.5416666666666666, 'C': 0.4583333333333333}	{'T': 0.9976190476190476, 'N': 0.002380952380952381}	{'N': '+0.00', 'C': '-0.46', 'T': '+0.46'}	LOH	LRO1	orf19.6018	0	0	'unannotated_repeat_region'	34656		Chr1	190632	snp	{'G': 0.4722222222222222, 'A': 0.5277777777777778}	{'A': 0.9953703703703703, 'G': 0.004629629629629629}	{'G': '-0.47', 'A': '+0.47'}	LOH	RPB11	orf19.6010.1	65	65	'unannotated_repeat_region'	14346
Chr1	170401	snp	{'A': 0.41739130434782606, 'G': 0.5826086956521739}	{'A': 1.0}	{'G': '-0.58', 'A': '+0.58'}	LOH	LRO1	orf19.6018	0	0	'unannotated_repeat_region'	34577		Chr1	192752	snp	{'G': 1.0}	{'G': 0.5519713261648745, 'A': 0.4444444444444444, 'C': 0.0035842293906810036}	{'C': '+0.00', 'G': '-0.45', 'A': '+0.44'}	GOH	CDC5	orf19.6010	0	0	'unannotated_repeat_region'	12226
Chr1	170544	snp	{'C': 0.42857142857142855, 'A': 0.5714285714285714}	{'A': 1.0}	{'A': '+0.43', 'C': '-0.43'}	LOH	LRO1	orf19.6018	0	0	'unannotated_repeat_region'	34434		Chr1	193555	snp	{'G': 1.0}	{'G': 0.5233160621761658, 'A': 0.47150259067357514, 'C': 0.0051813471502590676}	{'C': '+0.01', 'G': '-0.48', 'A': '+0.47'}	GOH	CDC5	orf19.6010	-150	-150	'unannotated_repeat_region'	11423
Chr1	170547	snp	{'T': 0.5752212389380531, 'C': 0.4247787610619469}	{'T': 1.0}	{'C': '-0.42', 'T': '+0.42'}	LOH	LRO1	orf19.6018	0	0	'unannotated_repeat_region'	34431		Chr1	193758	indel	{0: 0.9285714285714286, -1: 0.04081632653061224, 1: 0.030612244897959183}	{0: 0.5370370370370371, -1: 0.46296296296296297}	{0: '-0.39', 1: '-0.03', -1: '+0.42'}	GOH	CDC5	orf19.6010	-353	-353	'unannotated_repeat_region'	11220
Chr1	170552	snp	{'A': 0.5803571428571429, 'G': 0.41964285714285715}	{'A': 1.0}	{'G': '-0.42', 'A': '+0.42'}	LOH	LRO1	orf19.6018	0	0	'unannotated_repeat_region'	34426		Chr1	193842	indel	{0: 0.9896907216494846, -1: 0.010309278350515464}	{0: 0.5636363636363636, 1: 0.43636363636363634}	{0: '-0.43', 1: '+0.44', -1: '-0.01'}	GOH	CDC5	orf19.6010	-437	-437	'unannotated_repeat_region'	11136
Chr1	170679	snp	{'C': 1.0}	{'C': 0.4891304347826087, 'A': 0.5108695652173914}	{'A': '+0.51', 'C': '-0.51'}	GOH	LRO1	orf19.6018	0	0	'unannotated_repeat_region'	34299		Chr1	193950	snp	{'A': 1.0}	{'T': 0.5241379310344828, 'A': 0.47586206896551725}	{'T': '+0.52', 'A': '-0.52'}	GOH	CDC5	orf19.6010	-545	-545	'unannotated_repeat_region'	11028
Chr1	170754	snp	{'C': 0.9926470588235294, 'N': 0.007352941176470588}	{'T': 0.5012345679012346, 'C': 0.49876543209876545}	{'N': '-0.01', 'C': '-0.49', 'T': '+0.50'}	GOH	LRO1	orf19.6018	0	0	'unannotated_repeat_region'	34224		Chr1	193960	snp	{'G': 1.0}	{'G': 0.46258503401360546, 'T': 0.5374149659863946}	{'T': '+0.54', 'G': '-0.54'}	GOH	CDC5	orf19.6010	-555	-555	'unannotated_repeat_region'	11018
Chr1	170757	snp	{'A': 1.0}	{'A': 0.5037974683544304, 'G': 0.4962025316455696}	{'G': '+0.50', 'A': '-0.50'}	GOH	LRO1	orf19.6018	0	0	'unannotated_repeat_region'	34221		Chr1	194333	snp	{'T': 0.4789915966386555, 'C': 0.5210084033613446}	{'T': 0.9932432432432432, 'G': 0.006756756756756757}	{'C': '-0.52', 'G': '+0.01', 'T': '+0.51'}	LOH	SET1	orf19.6009	342	342	'unannotated_repeat_region'	10645
Chr1	170772	snp	{'A': 1.0}	{'T': 1.0}	{'A': '-1.00', 'T': '+1.00'}		LRO1	orf19.6018	0	0	'unannotated_repeat_region'	34206		Chr1	194553	snp	{'G': 1.0}	{'A': 0.4429530201342282, 'G': 0.5570469798657718}	{'G': '-0.44', 'A': '+0.44'}	GOH	SET1	orf19.6009	122	122	'unannotated_repeat_region'	10425
Chr1	170775	snp	{'T': 1.0}	{'C': 0.9922077922077922, 'G': 0.0025974025974025974, 'T': 0.005194805194805195}	{'G': '+0.00', 'C': '+0.99', 'T': '-0.99'}		LRO1	orf19.6018	0	0	'unannotated_repeat_region'	34203		Chr1	195693	snp	{'A': 1.0}	{'A': 0.5070821529745042, 'G': 0.49291784702549574}	{'G': '+0.49', 'A': '-0.49'}	GOH	SET1	orf19.6009	0	0	'unannotated_repeat_region'	9285
Chr1	170937	snp	{'A': 0.5188679245283019, 'G': 0.4811320754716981}	{'G': 1.0}	{'G': '+0.52', 'A': '-0.52'}	LOH	LRO1	orf19.6018	0	0	'unannotated_repeat_region'	34041		Chr1	195843	snp	{'A': 1.0}	{'A': 0.5366492146596858, 'G': 0.4607329842931937, 'T': 0.002617801047120419}	{'T': '+0.00', 'G': '+0.46', 'A': '-0.46'}	GOH	SET1	orf19.6009	0	0	'unannotated_repeat_region'	9135
Chr1	171191	snp	{'G': 1.0}	{'A': 0.5013123359580053, 'G': 0.49868766404199477}	{'G': '-0.50', 'A': '+0.50'}	GOH	LRO1	orf19.6018	0	0	'unannotated_repeat_region'	33787		Chr1	196197	snp	{'G': 1.0}	{'A': 0.5072992700729927, 'G': 0.48905109489051096, 'C': 0.0036496350364963502}	{'C': '+0.00', 'G': '-0.51', 'A': '+0.51'}	GOH	SET1	orf19.6009	0	0	'unannotated_repeat_region'	8781
Chr1	171228	snp	{'A': 1.0}	{'A': 0.5411140583554377, 'C': 0.4562334217506631, 'G': 0.002652519893899204}	{'G': '+0.00', 'A': '-0.46', 'C': '+0.46'}	GOH	LRO1	orf19.6018	0	0	'unannotated_repeat_region'	33750		Chr1	198755	snp	{'G': 1.0}	{'G': 0.5277777777777778, 'A': 0.4722222222222222}	{'G': '-0.47', 'A': '+0.47'}	GOH	C1_00970W_A	orf19.6008.3	-9	-9	'unannotated_repeat_region'	6223
Chr1	171270	snp	{'A': 0.42342342342342343, 'T': 0.5765765765765766}	{'T': 1.0}	{'A': '-0.42', 'T': '+0.42'}	LOH	LRO1	orf19.6018	0	0	'unannotated_repeat_region'	33708		Chr1	198760	snp	{'T': 0.9298245614035088, 'C': 0.07017543859649122}	{'C': 0.985239852398524, 'T': 0.007380073800738007, 'A': 0.0036900369003690036, 'G': 0.0036900369003690036}	{'C': '+0.92', 'G': '+0.00', 'T': '-0.92', 'A': '+0.00'}		C1_00970W_A	orf19.6008.3	-14	-14	'unannotated_repeat_region'	6218
Chr1	171328	snp	{'A': 0.45454545454545453, 'G': 0.5454545454545454}	{'G': 1.0}	{'G': '+0.45', 'A': '-0.45'}	LOH	LRO1	orf19.6018	0	0	'unannotated_repeat_region'	33650		Chr1	199004	snp	{'C': 1.0}	{'T': 0.5129310344827587, 'C': 0.4827586206896552, 'A': 0.004310344827586207}	{'C': '-0.52', 'T': '+0.51', 'A': '+0.00'}	GOH	C1_00980W_A	orf19.6008.4	0	0	'unannotated_repeat_region'	5974
Chr1	171408	snp	{'A': 1.0}	{'G': 0.5094339622641509, 'A': 0.49056603773584906}	{'G': '+0.51', 'A': '-0.51'}	GOH	LRO1	orf19.6018	0	0	'unannotated_repeat_region'	33570		Chr1	199006	snp	{'G': 1.0}	{'G': 0.4808510638297872, 'C': 0.5148936170212766, 'A': 0.00425531914893617}	{'C': '+0.51', 'G': '-0.52', 'A': '+0.00'}	GOH	C1_00980W_A	orf19.6008.4	0	0	'unannotated_repeat_region'	5972
Chr1	171417	snp	{'A': 1.0}	{'G': 0.5101626016260162, 'A': 0.4898373983739837}	{'G': '+0.51', 'A': '-0.51'}	GOH	LRO1	orf19.6018	0	0	'unannotated_repeat_region'	33561		Chr1	199715	snp	{'G': 1.0}	{'A': 0.5181518151815182, 'G': 0.47854785478547857, 'C': 0.0033003300330033004}	{'C': '+0.00', 'G': '-0.52', 'A': '+0.52'}	GOH	NMA111	orf19.3288	0	0	'unannotated_repeat_region'	5263
Chr1	172170	snp	{'A': 1.0}	{'G': 0.531062124248497, 'A': 0.46893787575150303}	{'G': '+0.53', 'A': '-0.53'}	GOH	LRO1	orf19.6018	0	0	'unannotated_repeat_region'	32808		Chr1	199850	snp	{'T': 1.0}	{'C': 0.4729241877256318, 'T': 0.5270758122743683}	{'C': '+0.47', 'T': '-0.47'}	GOH	NMA111	orf19.3288	0	0	'unannotated_repeat_region'	5128
Chr1	172188	snp	{'A': 0.4307692307692308, 'G': 0.5692307692307692}	{'A': 1.0}	{'G': '-0.57', 'A': '+0.57'}	LOH	LRO1	orf19.6018	0	0	'unannotated_repeat_region'	32790		Chr1	199881	snp	{'G': 1.0}	{'A': 0.5046153846153846, 'G': 0.49538461538461537}	{'G': '-0.50', 'A': '+0.50'}	GOH	NMA111	orf19.3288	0	0	'unannotated_repeat_region'	5097
Chr1	172203	snp	{'G': 0.4318181818181818, 'A': 0.5681818181818182}	{'G': 1.0}	{'G': '+0.57', 'A': '-0.57'}	LOH	LRO1	orf19.6018	0	0	'unannotated_repeat_region'	32775		Chr1	200078	snp	{'G': 1.0}	{'A': 0.5258620689655172, 'G': 0.47126436781609193, 'C': 0.0028735632183908046}	{'C': '+0.00', 'G': '-0.53', 'A': '+0.53'}	GOH	NMA111	orf19.3288	0	0	'unannotated_repeat_region'	4900
Chr1	172270	snp	{'G': 1.0}	{'G': 0.5266524520255863, 'T': 0.47334754797441364}	{'G': '-0.47', 'T': '+0.47'}	GOH	LRO1	orf19.6018	-16	-16	'unannotated_repeat_region'	32708		Chr1	200404	snp	{'C': 1.0}	{'C': 0.5067567567567568, 'T': 0.49324324324324326}	{'C': '-0.49', 'T': '+0.49'}	GOH	NMA111	orf19.3288	0	0	'unannotated_repeat_region'	4574
Chr1	172351	snp	{'A': 0.45045045045045046, 'T': 0.5495495495495496}	{'A': 1.0}	{'A': '+0.55', 'T': '-0.55'}	LOH	LRO1	orf19.6018	-97	-97	'unannotated_repeat_region'	32627		Chr1	200935	snp	{'C': 1.0}	{'T': 0.4896907216494845, 'C': 0.5077319587628866, 'A': 0.002577319587628866}	{'C': '-0.49', 'T': '+0.49', 'A': '+0.00'}	GOH	NMA111	orf19.3288	0	0	'unannotated_repeat_region'	4043
Chr1	172358	snp	{'A': 1.0}	{'G': 0.5128205128205128, 'A': 0.48717948717948717}	{'G': '+0.51', 'A': '-0.51'}	GOH	LRO1	orf19.6018	-104	-104	'unannotated_repeat_region'	32620		Chr1	201094	snp	{'C': 1.0}	{'C': 0.510752688172043, 'T': 0.489247311827957}	{'C': '-0.49', 'T': '+0.49'}	GOH	NMA111	orf19.3288	0	0	'unannotated_repeat_region'	3884
Chr1	172376	snp	{'T': 0.4247787610619469, 'A': 0.5752212389380531}	{'T': 0.9976905311778291, 'C': 0.0023094688221709007}	{'A': '-0.58', 'C': '+0.00', 'T': '+0.57'}	LOH	LRO1	orf19.6018	-122	-122	'unannotated_repeat_region'	32602		Chr1	201431	snp	{'T': 1.0}	{'C': 0.5119047619047619, 'T': 0.4880952380952381}	{'C': '+0.51', 'T': '-0.51'}	GOH	NMA111	orf19.3288	0	0	'unannotated_repeat_region'	3547
Chr1	172405	indel	{0: 0.45689655172413796, 1: 0.5258620689655172, 2: 0.017241379310344827}	{0: 0.9929577464788732, -1: 0.004694835680751174, 1: 0.002347417840375587}	{0: '+0.54', 1: '-0.52', 2: '-0.02', -1: '+0.00'}	LOH	LRO1	orf19.6018	-151	-151	'unannotated_repeat_region'	32573		Chr1	202336	indel	{0: 1.0}	{0: 0.6388888888888888, -1: 0.3611111111111111}	{0: '-0.36', -1: '+0.36'}	GOH	NMA111	orf19.3288	-87	-87	'unannotated_repeat_region'	2642
Chr1	172415	snp	{'C': 0.9831932773109243, 'A': 0.01680672268907563}	{'C': 0.47699757869249393, 'T': 0.5230024213075061}	{'A': '-0.02', 'C': '-0.51', 'T': '+0.52'}	GOH	LRO1	orf19.6018	-161	-161	'unannotated_repeat_region'	32563		Chr1	202450	snp	{'C': 0.5227272727272727, 'T': 0.4772727272727273}	{'C': 1.0}	{'C': '+0.48', 'T': '-0.48'}	LOH	C1_01000C_A	orf19.3289	81	81	'unannotated_repeat_region'	2528
Chr1	172755	snp	{'G': 0.5819672131147541, 'A': 0.4180327868852459}	{'A': 1.0}	{'G': '-0.58', 'A': '+0.58'}	LOH	LRO1	orf19.6018	-501	-501	'unannotated_repeat_region'	32223		Chr1	203673	indel	{0: 0.5333333333333333, 1: 0.43333333333333335, 2: 0.03333333333333333}	{0: 0.1963470319634703, 1: 0.7899543378995434, 2: 0.0136986301369863}	{0: '-0.34', 1: '+0.36', 2: '-0.02'}	LOH	C1_01000C_A	orf19.3289	-50	-50	'unannotated_repeat_region'	1305
Chr1	172845	snp	{'A': 1.0}	{'A': 0.5, 'G': 0.5}	{'G': '+0.50', 'A': '-0.50'}	GOH	LRO1	orf19.6018	-591	-591	'unannotated_repeat_region'	32133		Chr1	204528	snp	{'A': 1.0}	{'T': 0.5198019801980198, 'A': 0.4801980198019802}	{'T': '+0.52', 'A': '-0.52'}	GOH	C1_01010W_A	orf19.3290	-113	-113	'unannotated_repeat_region'	450
Chr1	172870	snp	{'T': 1.0}	{'T': 0.49230769230769234, 'A': 0.5076923076923077}	{'A': '+0.51', 'T': '-0.51'}	GOH	LRO1	orf19.6018	-616	-616	'unannotated_repeat_region'	32108		Chr1	204736	snp	{'C': 1.0}	{'C': 0.56, 'A': 0.44}	{'C': '-0.44', 'A': '+0.44'}	GOH	tA 28AGC 294	orf_classification=Uncharacterized;Alias=C1_01020W,C1_01020W_B,tA	248	248	'unannotated_repeat_region'	242
Chr1	172889	snp	{'T': 0.5825242718446602, 'C': 0.4174757281553398}	{'C': 1.0}	{'C': '+0.58', 'T': '-0.58'}	LOH	LRO1	orf19.6018	-635	-635	'unannotated_repeat_region'	32089		Chr1	204831	snp	{'C': 1.0}	{'T': 0.44881889763779526, 'C': 0.5511811023622047}	{'C': '-0.45', 'T': '+0.45'}	GOH	tA 28AGC 294	orf_classification=Uncharacterized;Alias=C1_01020W,C1_01020W_B,tA	153	153	'unannotated_repeat_region'	147
Chr1	173001	snp	{'C': 1.0}	{'T': 0.4750542299349241, 'C': 0.5227765726681128, 'G': 0.0021691973969631237}	{'G': '+0.00', 'C': '-0.48', 'T': '+0.48'}	GOH	LRO1	orf19.6018	-747	-747	'unannotated_repeat_region'	31977		Chr1	204863	snp	{'T': 0.4666666666666667, 'C': 0.5333333333333333}	{'C': 1.0}	{'C': '+0.47', 'T': '-0.47'}	LOH	tA 28AGC 294	orf_classification=Uncharacterized;Alias=C1_01020W,C1_01020W_B,tA	121	121	'unannotated_repeat_region'	115
Chr1	173011	snp	{'G': 1.0}	{'A': 0.46799116997792495, 'G': 0.5298013245033113, 'T': 0.002207505518763797}	{'G': '-0.47', 'A': '+0.47', 'T': '+0.00'}	GOH	LRO1	orf19.6018	-757	-757	'unannotated_repeat_region'	31967		Chr1	204971	snp	{'T': 0.5727272727272728, 'C': 0.42727272727272725}	{'T': 1.0}	{'C': '-0.43', 'T': '+0.43'}	LOH	tA 28AGC 294	orf_classification=Uncharacterized;Alias=C1_01020W,C1_01020W_B,tA	13	13	'unannotated_repeat_region'	7
Chr1	173023	snp	{'T': 1.0}	{'T': 0.473568281938326, 'C': 0.526431718061674}	{'C': '+0.53', 'T': '-0.53'}	GOH	LRO1	orf19.6018	-769	-769	'unannotated_repeat_region'	31955		Chr1	205021	snp	{'A': 1.0}	{'G': 0.47549019607843135, 'A': 0.5245098039215687}	{'G': '+0.48', 'A': '-0.48'}	GOH	tA 28AGC 294	orf_classification=Uncharacterized;Alias=C1_01020W,C1_01020W_B,tA	0	0	'tRNA', 'unannotated_repeat_region'	0
Chr1	173071	snp	{'C': 1.0}	{'C': 0.5089285714285714, 'T': 0.49107142857142855}	{'C': '-0.49', 'T': '+0.49'}	GOH	LRO1	orf19.6018	-817	-817	'unannotated_repeat_region'	31907		Chr1	205142	indel	{0: 0.5428571428571428, -1: 0.45714285714285713}	{0: 0.052980132450331126, -1: 0.9470198675496688}	{0: '-0.49', -1: '+0.49'}	LOH	tA 28AGC 294	orf_classification=Uncharacterized;Alias=C1_01020W,C1_01020W_B,tA	-85	-85	'unannotated_repeat_region'	-68
Chr1	173117	snp	{'A': 1.0}	{'A': 0.5152173913043478, 'G': 0.48478260869565215}	{'G': '+0.48', 'A': '-0.48'}	GOH	LRO1	orf19.6018	-863	-863	'unannotated_repeat_region'	31861		Chr1	205197	snp	{'C': 0.49137931034482757, 'T': 0.5086206896551724}	{'C': 0.9916666666666667, 'A': 0.008333333333333333}	{'C': '+0.50', 'T': '-0.51', 'A': '+0.01'}	LOH	HMT1	orf19.3291	67	67	'unannotated_repeat_region'	-123
Chr1	173170	snp	{'G': 0.6, 'A': 0.4}	{'G': 0.9954337899543378, 'A': 0.0045662100456621}	{'G': '+0.40', 'A': '-0.40'}	LOH	LRO1	orf19.6018	-916	-916	'unannotated_repeat_region'	31808		Chr1	205345	snp	{'C': 1.0}	{'C': 0.5492424242424242, 'T': 0.44696969696969696, 'A': 0.003787878787878788}	{'C': '-0.45', 'T': '+0.45', 'A': '+0.00'}	GOH	HMT1	orf19.3291	0	0	'unannotated_repeat_region'	-271
Chr1	173195	snp	{'T': 1.0}	{'T': 0.5, 'C': 0.5}	{'C': '+0.50', 'T': '-0.50'}	GOH	LRO1	orf19.6018	-941	-941	'unannotated_repeat_region'	31783		Chr1	205387	snp	{'C': 1.0}	{'T': 0.4899328859060403, 'C': 0.5067114093959731, 'G': 0.003355704697986577}	{'C': '-0.49', 'G': '+0.00', 'T': '+0.49'}	GOH	HMT1	orf19.3291	0	0	'unannotated_repeat_region'	-313
Chr1	173203	snp	{'G': 1.0}	{'A': 0.5107296137339056, 'G': 0.4892703862660944}	{'G': '-0.51', 'A': '+0.51'}	GOH	LRO1	orf19.6018	-949	-949	'unannotated_repeat_region'	31775		Chr1	205489	snp	{'T': 1.0}	{'T': 0.50187265917603, 'C': 0.49812734082397003}	{'C': '+0.50', 'T': '-0.50'}	GOH	HMT1	orf19.3291	0	0	'unannotated_repeat_region'	-415
Chr1	173208	snp	{'A': 1.0}	{'A': 0.49786324786324787, 'G': 0.5021367521367521}	{'G': '+0.50', 'A': '-0.50'}	GOH	LRO1	orf19.6018	-954	-954	'unannotated_repeat_region'	31770		Chr1	206056	snp	{'C': 1.0}	{'C': 0.5029761904761905, 'T': 0.49702380952380953}	{'C': '-0.50', 'T': '+0.50'}	GOH	HMT1	orf19.3291	0	0	'unannotated_repeat_region'	-982
Chr1	173217	snp	{'A': 0.47126436781609193, 'G': 0.5287356321839081}	{'A': 0.0021691973969631237, 'G': 0.9978308026030369}	{'G': '+0.47', 'A': '-0.47'}	LOH	LRO1	orf19.6018	-963	-963	'unannotated_repeat_region'	31761		Chr1	206101	snp	{'A': 1.0}	{'A': 0.5032051282051282, 'T': 0.4967948717948718}	{'T': '+0.50', 'A': '-0.50'}	GOH	HMT1	orf19.3291	0	0	'unannotated_repeat_region'	-1027
Chr1	173266	snp	{'C': 1.0}	{'C': 0.48426150121065376, 'T': 0.5157384987893463}	{'C': '-0.52', 'T': '+0.52'}	GOH	LRO1	orf19.6018	-1012	-1012	'unannotated_repeat_region'	31712		Chr1	206104	snp	{'T': 1.0}	{'T': 0.48909657320872274, 'A': 0.5109034267912772}	{'T': '-0.51', 'A': '+0.51'}	GOH	HMT1	orf19.3291	0	0	'unannotated_repeat_region'	-1030
Chr1	173304	snp	{'A': 0.5476190476190477, 'G': 0.4523809523809524}	{'A': 1.0}	{'G': '-0.45', 'A': '+0.45'}	LOH	LRO1	orf19.6018	-1050	-1050	'unannotated_repeat_region'	31674		Chr1	206281	snp	{'T': 0.58, 'C': 0.42}	{'C': 0.996969696969697, 'G': 0.0030303030303030303}	{'C': '+0.58', 'G': '+0.00', 'T': '-0.58'}	LOH	HMT1	orf19.3291	0	0	'unannotated_repeat_region'	-1207
Chr1	173357	snp	{'T': 1.0}	{'T': 0.5391705069124424, 'C': 0.4608294930875576}	{'C': '+0.46', 'T': '-0.46'}	GOH	C1_00880W_A	orf19.6017	1101	1101	'unannotated_repeat_region'	31621		Chr1	206364	snp	{'A': 0.4715447154471545, 'T': 0.5284552845528455}	{'T': 1.0}	{'T': '+0.47', 'A': '-0.47'}	LOH	HMT1	orf19.3291	-80	-80	'unannotated_repeat_region'	-1290
Chr1	173358	snp	{'C': 1.0}	{'C': 0.5345622119815668, 'A': 0.46543778801843316}	{'A': '+0.47', 'C': '-0.47'}	GOH	C1_00880W_A	orf19.6017	1100	1100	'unannotated_repeat_region'	31620		Chr1	206423	indel	{0: 0.5702479338842975, 2: 0.4297520661157025}	{0: 1.0}	{0: '+0.43', 2: '-0.43'}	LOH	C1_01040W_A	orf19.3292	53	53	'unannotated_repeat_region'	-1349
Chr1	173377	snp	{'T': 1.0}	{'T': 0.5, 'C': 0.5}	{'C': '+0.50', 'T': '-0.50'}	GOH	C1_00880W_A	orf19.6017	1081	1081	'unannotated_repeat_region'	31601		Chr1	206710	snp	{'C': 0.4563106796116505, 'T': 0.5339805825242718, 'G': 0.009708737864077669}	{'T': 1.0}	{'C': '-0.46', 'G': '-0.01', 'T': '+0.47'}	LOH	C1_01040W_A	orf19.3292	0	0	'unannotated_repeat_region'	-1636
Chr1	173403	snp	{'C': 1.0}	{'T': 0.5080091533180778, 'C': 0.4919908466819222}	{'C': '-0.51', 'T': '+0.51'}	GOH	C1_00880W_A	orf19.6017	1055	1055	'unannotated_repeat_region'	31575		Chr1	206807	snp	{'G': 1.0}	{'G': 0.47039473684210525, 'A': 0.5263157894736842, 'C': 0.003289473684210526}	{'C': '+0.00', 'G': '-0.53', 'A': '+0.53'}	GOH	C1_01040W_A	orf19.3292	0	0	'unannotated_repeat_region'	-1733
Chr1	173438	snp	{'T': 1.0}	{'T': 0.5331807780320366, 'G': 0.4668192219679634}	{'G': '+0.47', 'T': '-0.47'}	GOH	C1_00880W_A	orf19.6017	1020	1020	'unannotated_repeat_region'	31540		Chr1	206925	snp	{'C': 0.5225225225225225, 'A': 0.4774774774774775}	{'C': 1.0}	{'C': '+0.48', 'A': '-0.48'}	LOH	C1_01050C_A	orf19.3293	0	0	'unannotated_repeat_region'	-1851
Chr1	173447	snp	{'T': 1.0}	{'C': 0.45517241379310347, 'T': 0.5448275862068965}	{'C': '+0.46', 'T': '-0.46'}	GOH	C1_00880W_A	orf19.6017	1011	1011	'unannotated_repeat_region'	31531		Chr1	207879	snp	{'G': 1.0}	{'A': 0.45251396648044695, 'G': 0.5418994413407822, 'T': 0.00558659217877095}	{'T': '+0.01', 'G': '-0.46', 'A': '+0.45'}	GOH	C1_01050C_A	orf19.3293	-24	-24	'unannotated_repeat_region'	-2805
Chr1	173473	snp	{'G': 0.42276422764227645, 'T': 0.5772357723577236}	{'T': 1.0}	{'G': '-0.42', 'T': '+0.42'}	LOH	C1_00880W_A	orf19.6017	985	985	'unannotated_repeat_region'	31505		Chr1	207901	indel	{0: 0.6222222222222222, -3: 0.044444444444444446, -2: 0.3111111111111111, 2: 0.022222222222222223}	{0: 0.2328767123287671, -2: 0.678082191780822, -3: 0.07534246575342465, -1: 0.0136986301369863}	{0: '-0.39', 2: '-0.02', -1: '+0.01', -3: '+0.03', -2: '+0.37'}		C1_01050C_A	orf19.3293	-46	-46	'unannotated_repeat_region'	-2827
Chr1	173567	snp	{'T': 1.0}	{'G': 1.0}	{'G': '+1.00', 'T': '-1.00'}		C1_00880W_A	orf19.6017	891	891	'unannotated_repeat_region'	31411		Chr1	208028	snp	{'A': 0.5925925925925926, 'G': 0.4074074074074074}	{'A': 1.0}	{'G': '-0.41', 'A': '+0.41'}	LOH	C1_01050C_A	orf19.3293	-173	-173	'unannotated_repeat_region'	-2954
Chr1	173575	snp	{'G': 0.9857142857142858, 'A': 0.014285714285714285}	{'C': 1.0}	{'G': '-0.99', 'A': '-0.01', 'C': '+1.00'}		C1_00880W_A	orf19.6017	883	883	'unannotated_repeat_region'	31403		Chr1	208274	snp	{'C': 0.43103448275862066, 'T': 0.5689655172413793}	{'T': 1.0}	{'C': '-0.43', 'T': '+0.43'}	LOH	MBF1	orf19.3294	10	10	'unannotated_repeat_region'	-3200
Chr1	173578	snp	{'T': 1.0}	{'A': 1.0}	{'A': '+1.00', 'T': '-1.00'}		C1_00880W_A	orf19.6017	880	880	'unannotated_repeat_region'	31400		Chr1	208539	snp	{'G': 0.5892857142857143, 'C': 0.4107142857142857}	{'G': 1.0}	{'C': '-0.41', 'G': '+0.41'}	LOH	MBF1	orf19.3294	0	0	'unannotated_repeat_region'	-3465
Chr1	173588	snp	{'A': 1.0}	{'T': 0.9974811083123426, 'A': 0.0025188916876574307}	{'A': '-1.00', 'T': '+1.00'}		C1_00880W_A	orf19.6017	870	870	'unannotated_repeat_region'	31390		Chr1	208783	snp	{'C': 1.0}	{'T': 0.543859649122807, 'C': 0.45614035087719296}	{'C': '-0.54', 'T': '+0.54'}	GOH	MBF1	orf19.3294	-43	-43	'unannotated_repeat_region'	-3709
Chr1	173595	snp	{'G': 1.0}	{'A': 0.9976190476190476, 'G': 0.002380952380952381}	{'G': '-1.00', 'A': '+1.00'}		C1_00880W_A	orf19.6017	863	863	'unannotated_repeat_region'	31383		Chr1	209016	indel	{0: 0.5327868852459017, -1: 0.4672131147540984}	{0: 1.0}	{0: '+0.47', -1: '-0.47'}	LOH	C1_01070C_A	orf19.3295	61	61	'unannotated_repeat_region'	-3942
Chr1	173631	snp	{'G': 1.0}	{'A': 1.0}	{'G': '-1.00', 'A': '+1.00'}		C1_00880W_A	orf19.6017	827	827	'unannotated_repeat_region'	31347		Chr1	209096	snp	{'G': 1.0}	{'C': 0.5283018867924528, 'G': 0.4716981132075472}	{'C': '+0.53', 'G': '-0.53'}	GOH	C1_01070C_A	orf19.3295	0	0	'unannotated_repeat_region'	-4022
Chr1	173639	snp	{'A': 0.9905660377358491, 'G': 0.009433962264150943}	{'G': 0.9978308026030369, 'C': 0.0021691973969631237}	{'G': '+0.99', 'A': '-0.99', 'C': '+0.00'}		C1_00880W_A	orf19.6017	819	819	'unannotated_repeat_region'	31339		Chr1	209106	snp	{'C': 1.0}	{'T': 0.5221674876847291, 'C': 0.4729064039408867, 'A': 0.0049261083743842365}	{'C': '-0.53', 'T': '+0.52', 'A': '+0.00'}	GOH	C1_01070C_A	orf19.3295	0	0	'unannotated_repeat_region'	-4032
Chr1	173653	snp	{'C': 1.0}	{'T': 1.0}	{'C': '-1.00', 'T': '+1.00'}		C1_00880W_A	orf19.6017	805	805	'unannotated_repeat_region'	31325		Chr1	209622	snp	{'G': 0.5377358490566038, 'A': 0.46226415094339623}	{'G': 1.0}	{'G': '+0.46', 'A': '-0.46'}	LOH	C1_01070C_A	orf19.3295	0	0	'unannotated_repeat_region'	-4548
Chr1	173871	snp	{'G': 1.0}	{'A': 0.46875, 'G': 0.53125}	{'G': '-0.47', 'A': '+0.47'}	GOH	C1_00880W_A	orf19.6017	587	587	'unannotated_repeat_region'	31107		Chr1	209636	snp	{'C': 0.48214285714285715, 'T': 0.5178571428571429}	{'T': 1.0}	{'C': '-0.48', 'T': '+0.48'}	LOH	C1_01070C_A	orf19.3295	0	0	'unannotated_repeat_region'	-4562
Chr1	174145	snp	{'G': 1.0}	{'T': 0.9930795847750865, 'G': 0.006920415224913495}	{'G': '-0.99', 'T': '+0.99'}		C1_00880W_A	orf19.6017	313	313	'unannotated_repeat_region'	30833		Chr1	209658	snp	{'T': 0.55, 'C': 0.45}	{'T': 0.9957805907172996, 'G': 0.004219409282700422}	{'C': '-0.45', 'G': '+0.00', 'T': '+0.45'}	LOH	C1_01070C_A	orf19.3295	0	0	'unannotated_repeat_region'	-4584
Chr1	174190	snp	{'A': 0.56, 'T': 0.44}	{'T': 1.0}	{'A': '-0.56', 'T': '+0.56'}	LOH	C1_00880W_A	orf19.6017	268	268	'unannotated_repeat_region'	30788		Chr1	209981	snp	{'A': 0.9914529914529915, 'T': 0.008547008547008548}	{'A': 0.5379310344827586, 'C': 0.46206896551724136}	{'C': '+0.46', 'T': '-0.01', 'A': '-0.45'}	GOH	C1_01070C_A	orf19.3295	0	0	'unannotated_repeat_region'	-4907
Chr1	174244	snp	{'A': 1.0}	{'A': 0.5092592592592593, 'G': 0.49074074074074076}	{'G': '+0.49', 'A': '-0.49'}	GOH	C1_00880W_A	orf19.6017	214	214	'unannotated_repeat_region'	30734		Chr1	209987	snp	{'C': 1.0}	{'C': 0.5338078291814946, 'T': 0.46619217081850534}	{'C': '-0.47', 'T': '+0.47'}	GOH	C1_01070C_A	orf19.3295	0	0	'unannotated_repeat_region'	-4913
Chr1	174350	indel	{0: 0.9919354838709677, -1: 0.008064516129032258}	{0: 0.5872576177285319, 1: 0.41274238227146814}	{0: '-0.40', 1: '+0.41', -1: '-0.01'}	GOH	C1_00880W_A	orf19.6017	108	108	'unannotated_repeat_region'	30628		Chr1	209989	snp	{'T': 1.0}	{'C': 0.4753521126760563, 'T': 0.5211267605633803, 'G': 0.0035211267605633804}	{'C': '+0.48', 'G': '+0.00', 'T': '-0.48'}	GOH	C1_01070C_A	orf19.3295	0	0	'unannotated_repeat_region'	-4915
Chr1	174390	snp	{'C': 1.0}	{'T': 0.47837150127226463, 'C': 0.5216284987277354}	{'C': '-0.48', 'T': '+0.48'}	GOH	C1_00880W_A	orf19.6017	68	68	'unannotated_repeat_region'	30588		Chr1	210119	snp	{'T': 1.0}	{'C': 0.5337620578778135, 'T': 0.4662379421221865}	{'C': '+0.53', 'T': '-0.53'}	GOH	C1_01070C_A	orf19.3295	0	0	'unannotated_repeat_region'	-5045
Chr1	174398	snp	{'T': 1.0}	{'T': 0.4852941176470588, 'G': 0.5147058823529411}	{'G': '+0.51', 'T': '-0.51'}	GOH	C1_00880W_A	orf19.6017	60	60	'unannotated_repeat_region'	30580		Chr1	210169	snp	{'T': 0.9893617021276596, 'C': 0.010638297872340425}	{'C': 0.4953560371517028, 'T': 0.5046439628482973}	{'C': '+0.48', 'T': '-0.48'}	GOH	C1_01070C_A	orf19.3295	0	0	'unannotated_repeat_region'	-5095
Chr1	174431	snp	{'G': 1.0}	{'G': 0.508274231678487, 'A': 0.491725768321513}	{'G': '-0.49', 'A': '+0.49'}	GOH	C1_00880W_A	orf19.6017	27	27	'unannotated_repeat_region'	30547		Chr1	210173	snp	{'G': 1.0}	{'G': 0.5015290519877675, 'A': 0.4984709480122324}	{'G': '-0.50', 'A': '+0.50'}	GOH	C1_01070C_A	orf19.3295	0	0	'unannotated_repeat_region'	-5099
Chr1	174510	snp	{'G': 0.5474452554744526, 'A': 0.45255474452554745}	{'G': 0.9980314960629921, 'A': 0.001968503937007874}	{'G': '+0.45', 'A': '-0.45'}	LOH	C1_00880W_A	orf19.6017	0	0	'unannotated_repeat_region'	30468		Chr1	210478	snp	{'T': 0.9787234042553191, 'G': 0.02127659574468085}	{'G': 0.5373134328358209, 'T': 0.4626865671641791}	{'G': '+0.52', 'T': '-0.52'}	GOH	C1_01070C_A	orf19.3295	0	0	'unannotated_repeat_region'	-5404
Chr1	174549	snp	{'T': 1.0}	{'C': 0.47882136279926335, 'T': 0.5211786372007366}	{'C': '+0.48', 'T': '-0.48'}	GOH	C1_00880W_A	orf19.6017	0	0	'unannotated_repeat_region'	30429		Chr1	210570	snp	{'A': 1.0}	{'A': 0.5266272189349113, 'G': 0.47337278106508873}	{'G': '+0.47', 'A': '-0.47'}	GOH	C1_01070C_A	orf19.3295	-68	-68	'unannotated_repeat_region'	-5496
Chr1	174581	indel	{0: 1.0}	{0: 0.4098360655737705, 3: 0.30601092896174864, 6: 0.28415300546448086}	{0: '-0.59', 3: '+0.31', 6: '+0.28'}	GOH	C1_00880W_A	orf19.6017	0	0	'unannotated_repeat_region'	30397		Chr1	210608	snp	{'C': 1.0}	{'C': 0.5291005291005291, 'A': 0.4708994708994709}	{'C': '-0.47', 'A': '+0.47'}	GOH	C1_01070C_A	orf19.3295	-106	-106	'unannotated_repeat_region'	-5534
Chr1	174705	snp	{'G': 0.41836734693877553, 'C': 0.5816326530612245}	{'C': 0.9982486865148862, 'G': 0.0017513134851138354}	{'G': '-0.42', 'C': '+0.42'}	LOH	C1_00880W_A	orf19.6017	0	0	'unannotated_repeat_region'	30273		Chr1	210652	snp	{'G': 1.0}	{'G': 0.5549738219895288, 'C': 0.44502617801047123}	{'C': '+0.45', 'G': '-0.45'}	GOH	C1_01070C_A	orf19.3295	-150	-150	'unannotated_repeat_region'	-5578
Chr1	174811	snp	{'C': 0.5180722891566265, 'T': 0.4819277108433735}	{'C': 1.0}	{'C': '+0.48', 'T': '-0.48'}	LOH	C1_00880W_A	orf19.6017	0	0	'unannotated_repeat_region'	30167		Chr1	210742	indel	{0: 1.0}	{0: 0.542016806722689, 1: 0.4579831932773109}	{0: '-0.46', 1: '+0.46'}	GOH	C1_01080W_A	orf19.3296	129	129	'unannotated_repeat_region'	-5668
Chr1	174944	snp	{'A': 0.008849557522123894, 'T': 0.48672566371681414, 'C': 0.504424778761062}	{'C': 0.9978494623655914, 'T': 0.002150537634408602}	{'A': '-0.01', 'C': '+0.49', 'T': '-0.48'}	LOH	C1_00880W_A	orf19.6017	0	0	'unannotated_repeat_region'	30034		Chr1	212182	snp	{'T': 1.0}	{'T': 0.46586345381526106, 'C': 0.5301204819277109, 'A': 0.004016064257028112}	{'C': '+0.53', 'T': '-0.53', 'A': '+0.00'}	GOH	C1_01080W_A	orf19.3296	0	0	'unannotated_repeat_region'	-7108
Chr1	175033	snp	{'T': 1.0}	{'T': 0.5362637362637362, 'C': 0.46373626373626375}	{'C': '+0.46', 'T': '-0.46'}	GOH	C1_00880W_A	orf19.6017	0	0	'unannotated_repeat_region'	29945		Chr1	212810	indel	{0: 1.0}	{0: 0.5811965811965812, -1: 0.4188034188034188}	{0: '-0.42', -1: '+0.42'}	GOH	C1_01090C_A	orf19.3297	-63	-63	'unannotated_repeat_region'	-7736
Chr1	175085	snp	{'A': 0.4722222222222222, 'G': 0.5277777777777778}	{'A': 1.0}	{'G': '-0.53', 'A': '+0.53'}	LOH	C1_00880W_A	orf19.6017	0	0	'unannotated_repeat_region'	29893		Chr1	212814	snp	{'A': 1.0}	{'A': 0.5253164556962026, 'C': 0.4651898734177215, 'G': 0.00949367088607595}	{'C': '+0.47', 'G': '+0.01', 'A': '-0.47'}	GOH	C1_01090C_A	orf19.3297	-67	-67	'unannotated_repeat_region'	-7740
Chr1	175238	snp	{'G': 1.0}	{'G': 0.497787610619469, 'A': 0.5022123893805309}	{'G': '-0.50', 'A': '+0.50'}	GOH	C1_00880W_A	orf19.6017	0	0	'unannotated_repeat_region'	29740		Chr1	212817	indel	{0: 1.0}	{0: 0.5362776025236593, 5: 0.4637223974763407}	{0: '-0.46', 5: '+0.46'}	GOH	C1_01090C_A	orf19.3297	-70	-70	'unannotated_repeat_region'	-7743
Chr1	175425	snp	{'A': 0.45161290322580644, 'G': 0.5483870967741935}	{'A': 1.0}	{'G': '-0.55', 'A': '+0.55'}	LOH	C1_00880W_A	orf19.6017	0	0	'unannotated_repeat_region'	29553		Chr1	212827	snp	{'C': 1.0}	{'C': 0.4836795252225519, 'A': 0.002967359050445104, 'G': 0.5133531157270029}	{'C': '-0.52', 'G': '+0.51', 'A': '+0.00'}	GOH	C1_01090C_A	orf19.3297	-80	-80	'unannotated_repeat_region'	-7753
Chr1	175442	snp	{'T': 0.44086021505376344, 'C': 0.5591397849462365}	{'T': 1.0}	{'C': '-0.56', 'T': '+0.56'}	LOH	C1_00880W_A	orf19.6017	0	0	'unannotated_repeat_region'	29536		Chr1	212840	indel	{0: 1.0}	{0: 0.5059523809523809, -2: 0.49404761904761907}	{0: '-0.49', -2: '+0.49'}	GOH	C1_01090C_A	orf19.3297	-93	-93	'unannotated_repeat_region'	-7766
Chr1	175511	snp	{'C': 1.0}	{'C': 0.4709976798143852, 'T': 0.5266821345707656, 'G': 0.002320185614849188}	{'G': '+0.00', 'C': '-0.53', 'T': '+0.53'}	GOH	C1_00880W_A	orf19.6017	0	0	'unannotated_repeat_region'	29467		Chr1	212846	snp	{'T': 1.0}	{'T': 0.48297213622291024, 'G': 0.5170278637770898}	{'G': '+0.52', 'T': '-0.52'}	GOH	C1_01090C_A	orf19.3297	-99	-99	'unannotated_repeat_region'	-7772
Chr1	175626	snp	{'A': 0.9923076923076923, 'T': 0.007692307692307693}	{'A': 0.5068807339449541, 'T': 0.49311926605504586}	{'A': '-0.49', 'T': '+0.49'}	GOH	C1_00880W_A	orf19.6017	0	0	'unannotated_repeat_region'	29352		Chr1	212882	indel	{0: 1.0}	{0: 0.6042296072507553, -3: 0.3957703927492447}	{0: '-0.40', -3: '+0.40'}	GOH	C1_01090C_A	orf19.3297	-135	-135	'unannotated_repeat_region'	-7808
Chr1	175854	snp	{'G': 1.0}	{'A': 0.530241935483871, 'G': 0.46975806451612906}	{'G': '-0.53', 'A': '+0.53'}	GOH	C1_00880W_A	orf19.6017	0	0	'unannotated_repeat_region'	29124		Chr1	212894	snp	{'G': 1.0}	{'G': 0.4981949458483754, 'A': 0.49458483754512633, 'C': 0.007220216606498195}	{'C': '+0.01', 'G': '-0.50', 'A': '+0.49'}	GOH	C1_01090C_A	orf19.3297	-147	-147	'unannotated_repeat_region'	-7820
Chr1	175925	snp	{'G': 1.0}	{'G': 0.4693446088794926, 'T': 0.5306553911205074}	{'G': '-0.53', 'T': '+0.53'}	GOH	C1_00880W_A	orf19.6017	0	0	'unannotated_repeat_region'	29053		Chr1	212915	snp	{'T': 1.0}	{'C': 0.5054945054945055, 'T': 0.4945054945054945}	{'C': '+0.51', 'T': '-0.51'}	GOH	C1_01090C_A	orf19.3297	-168	-168	'unannotated_repeat_region'	-7841
Chr1	176164	snp	{'A': 1.0}	{'A': 0.49489795918367346, 'G': 0.5025510204081632, 'T': 0.002551020408163265}	{'G': '+0.50', 'A': '-0.51', 'T': '+0.00'}	GOH	C1_00880W_A	orf19.6017	-80	-80	'unannotated_repeat_region'	28814		Chr1	212918	snp	{'C': 1.0}	{'C': 0.49809885931558934, 'T': 0.49809885931558934, 'G': 0.0038022813688212928}	{'C': '-0.50', 'G': '+0.00', 'T': '+0.50'}	GOH	C1_01090C_A	orf19.3297	-171	-171	'unannotated_repeat_region'	-7844
Chr1	176417	snp	{'C': 1.0}	{'T': 0.5269709543568465, 'C': 0.4730290456431535}	{'C': '-0.53', 'T': '+0.53'}	GOH	GEM1	orf19.6016	0	0	'unannotated_repeat_region'	28561		Chr1	212935	snp	{'G': 1.0}	{'A': 0.5061224489795918, 'G': 0.4897959183673469, 'N': 0.004081632653061225}	{'N': '+0.00', 'G': '-0.51', 'A': '+0.51'}	GOH	C1_01090C_A	orf19.3297	-188	-188	'unannotated_repeat_region'	-7861
Chr1	176568	indel	{0: 1.0}	{0: 0.7100213219616205, 6: 0.2899786780383795}	{0: '-0.29', 6: '+0.29'}	GOH	GEM1	orf19.6016	0	0	'unannotated_repeat_region'	28410		Chr1	213115	snp	{'G': 1.0}	{'T': 0.4124293785310734, 'G': 0.5875706214689266}	{'T': '+0.41', 'G': '-0.41'}	GOH	C1_01090C_A	orf19.3297	-368	-368	'unannotated_repeat_region'	-8041
Chr1	176575	snp	{'A': 1.0}	{'A': 0.532803180914513, 'G': 0.4671968190854871}	{'G': '+0.47', 'A': '-0.47'}	GOH	GEM1	orf19.6016	0	0	'unannotated_repeat_region'	28403		Chr1	213387	snp	{'G': 1.0}	{'A': 0.44144144144144143, 'G': 0.5585585585585585}	{'G': '-0.44', 'A': '+0.44'}	GOH	CCH1	orf19.3298	247	247	'unannotated_repeat_region'	-8313
Chr1	176596	snp	{'C': 1.0}	{'G': 0.495850622406639, 'C': 0.504149377593361}	{'G': '+0.50', 'C': '-0.50'}	GOH	GEM1	orf19.6016	0	0	'unannotated_repeat_region'	28382		Chr1	213581	snp	{'C': 1.0}	{'C': 0.45614035087719296, 'T': 0.543859649122807}	{'C': '-0.54', 'T': '+0.54'}	GOH	CCH1	orf19.3298	53	53	'unannotated_repeat_region'	-8507
Chr1	176807	snp	{'A': 0.5648148148148148, 'C': 0.4351851851851852}	{'C': 0.9976359338061466, 'A': 0.002364066193853428}	{'A': '-0.56', 'C': '+0.56'}	LOH	GEM1	orf19.6016	0	0	'unannotated_repeat_region'	28171		Chr1	214317	snp	{'A': 1.0}	{'C': 0.5340909090909091, 'A': 0.4659090909090909}	{'C': '+0.53', 'A': '-0.53'}	GOH	CCH1	orf19.3298	0	0	'unannotated_repeat_region'	7853
Chr1	176987	snp	{'C': 0.40384615384615385, 'T': 0.5961538461538461}	{'C': 0.9899749373433584, 'T': 0.010025062656641603}	{'C': '+0.59', 'T': '-0.59'}	LOH	GEM1	orf19.6016	0	0	'unannotated_repeat_region'	27991		Chr1	214678	snp	{'A': 1.0}	{'G': 0.49337748344370863, 'A': 0.5066225165562914}	{'G': '+0.49', 'A': '-0.49'}	GOH	CCH1	orf19.3298	0	0	'unannotated_repeat_region'	7492
Chr1	176999	snp	{'C': 1.0}	{'C': 0.5074626865671642, 'T': 0.4900497512437811, 'A': 0.0024875621890547263}	{'A': '+0.00', 'C': '-0.49', 'T': '+0.49'}	GOH	GEM1	orf19.6016	0	0	'unannotated_repeat_region'	27979		Chr1	214699	snp	{'A': 1.0}	{'A': 0.5228571428571429, 'G': 0.47714285714285715}	{'G': '+0.48', 'A': '-0.48'}	GOH	CCH1	orf19.3298	0	0	'unannotated_repeat_region'	7471
Chr1	177047	snp	{'T': 1.0}	{'A': 0.5024630541871922, 'T': 0.4975369458128079}	{'A': '+0.50', 'T': '-0.50'}	GOH	GEM1	orf19.6016	0	0	'unannotated_repeat_region'	27931		Chr1	214939	snp	{'C': 0.49166666666666664, 'T': 0.5083333333333333}	{'T': 0.9966101694915255, 'C': 0.003389830508474576}	{'C': '-0.49', 'T': '+0.49'}	LOH	CCH1	orf19.3298	0	0	'unannotated_repeat_region'	7231
Chr1	177188	snp	{'G': 0.4578313253012048, 'A': 0.5421686746987951}	{'G': 1.0}	{'G': '+0.54', 'A': '-0.54'}	LOH	GEM1	orf19.6016	0	0	'unannotated_repeat_region'	27790		Chr1	215215	snp	{'A': 1.0}	{'G': 0.5064935064935064, 'A': 0.4935064935064935}	{'G': '+0.51', 'A': '-0.51'}	GOH	CCH1	orf19.3298	0	0	'unannotated_repeat_region'	6955
Chr1	177191	snp	{'T': 0.55, 'C': 0.45}	{'C': 1.0}	{'C': '+0.55', 'T': '-0.55'}	LOH	GEM1	orf19.6016	0	0	'unannotated_repeat_region'	27787		Chr1	215311	snp	{'A': 1.0}	{'T': 0.5460750853242321, 'A': 0.45051194539249145, 'G': 0.0034129692832764505}	{'G': '+0.00', 'T': '+0.55', 'A': '-0.55'}	GOH	CCH1	orf19.3298	0	0	'unannotated_repeat_region'	6859
Chr1	177341	snp	{'C': 0.46938775510204084, 'T': 0.5306122448979592}	{'T': 1.0}	{'C': '-0.47', 'T': '+0.47'}	LOH	GEM1	orf19.6016	0	0	'unannotated_repeat_region'	27637		Chr1	215315	snp	{'G': 1.0}	{'A': 0.5451388888888888, 'G': 0.4548611111111111}	{'G': '-0.55', 'A': '+0.55'}	GOH	CCH1	orf19.3298	0	0	'unannotated_repeat_region'	6855
Chr1	177419	snp	{'A': 1.0}	{'A': 0.5130641330166271, 'C': 0.48693586698337293}	{'A': '-0.49', 'C': '+0.49'}	GOH	GEM1	orf19.6016	0	0	'unannotated_repeat_region'	27559		Chr1	215692	snp	{'G': 0.5080645161290323, 'A': 0.49193548387096775}	{'G': 1.0}	{'G': '+0.49', 'A': '-0.49'}	LOH	CCH1	orf19.3298	0	0	'unannotated_repeat_region'	6478
Chr1	178001	snp	{'A': 0.46236559139784944, 'G': 0.5376344086021505}	{'A': 1.0}	{'G': '-0.54', 'A': '+0.54'}	LOH	GEM1	orf19.6016	0	0	'unannotated_repeat_region'	26977		Chr1	216463	snp	{'C': 0.422680412371134, 'G': 0.5773195876288659}	{'G': 0.9967105263157895, 'A': 0.003289473684210526}	{'C': '-0.42', 'G': '+0.42', 'A': '+0.00'}	LOH	CCH1	orf19.3298	0	0	'unannotated_repeat_region'	5707
Chr1	178004	snp	{'T': 0.5434782608695652, 'C': 0.45652173913043476}	{'C': 1.0}	{'C': '+0.54', 'T': '-0.54'}	LOH	GEM1	orf19.6016	0	0	'unannotated_repeat_region'	26974		Chr1	216742	snp	{'G': 0.4827586206896552, 'A': 0.5172413793103449}	{'G': 0.9969325153374233, 'T': 0.003067484662576687}	{'T': '+0.00', 'G': '+0.51', 'A': '-0.52'}	LOH	CCH1	orf19.3298	0	0	'unannotated_repeat_region'	5428
Chr1	178005	snp	{'T': 0.5425531914893617, 'C': 0.4574468085106383}	{'C': 1.0}	{'C': '+0.54', 'T': '-0.54'}	LOH	GEM1	orf19.6016	0	0	'unannotated_repeat_region'	26973		Chr1	217522	snp	{'G': 1.0}	{'G': 0.5109717868338558, 'A': 0.4890282131661442}	{'G': '-0.49', 'A': '+0.49'}	GOH	CCH1	orf19.3298	0	0	'unannotated_repeat_region'	4648
Chr1	178010	snp	{'A': 0.49038461538461536, 'G': 0.5096153846153846}	{'G': 1.0}	{'G': '+0.49', 'A': '-0.49'}	LOH	GEM1	orf19.6016	0	0	'unannotated_repeat_region'	26968		Chr1	217606	snp	{'T': 1.0}	{'C': 0.5104477611940299, 'T': 0.48955223880597015}	{'C': '+0.51', 'T': '-0.51'}	GOH	CCH1	orf19.3298	0	0	'unannotated_repeat_region'	4564
Chr1	178103	snp	{'A': 0.5793650793650794, 'C': 0.4126984126984127, 'G': 0.007936507936507936}	{'C': 0.9909297052154195, 'A': 0.009070294784580499}	{'G': '-0.01', 'A': '-0.57', 'C': '+0.58'}	LOH	GEM1	orf19.6016	0	0	'unannotated_repeat_region'	26875		Chr1	217618	snp	{'T': 1.0}	{'C': 0.5070028011204482, 'T': 0.49019607843137253, 'G': 0.0028011204481792717}	{'C': '+0.51', 'G': '+0.00', 'T': '-0.51'}	GOH	CCH1	orf19.3298	0	0	'unannotated_repeat_region'	4552
Chr1	178112	snp	{'C': 1.0}	{'T': 0.4663677130044843, 'C': 0.5336322869955157}	{'C': '-0.47', 'T': '+0.47'}	GOH	GEM1	orf19.6016	0	0	'unannotated_repeat_region'	26866		Chr1	218737	snp	{'A': 1.0}	{'G': 0.503448275862069, 'A': 0.49310344827586206, 'C': 0.0034482758620689655}	{'C': '+0.00', 'G': '+0.50', 'A': '-0.51'}	GOH	CCH1	orf19.3298	0	0	'unannotated_repeat_region'	3433
Chr1	178264	snp	{'T': 0.4142857142857143, 'C': 0.5857142857142857}	{'C': 1.0}	{'C': '+0.41', 'T': '-0.41'}	LOH	GEM1	orf19.6016	0	0	'unannotated_repeat_region'	26714		Chr1	218818	snp	{'T': 1.0}	{'C': 0.5606060606060606, 'T': 0.4393939393939394}	{'C': '+0.56', 'T': '-0.56'}	GOH	CCH1	orf19.3298	0	0	'unannotated_repeat_region'	3352
Chr1	178265	snp	{'G': 0.5827338129496403, 'A': 0.4172661870503597}	{'A': 1.0}	{'G': '-0.58', 'A': '+0.58'}	LOH	GEM1	orf19.6016	0	0	'unannotated_repeat_region'	26713		Chr1	219184	snp	{'T': 1.0}	{'C': 0.5261044176706827, 'T': 0.4738955823293173}	{'C': '+0.53', 'T': '-0.53'}	GOH	CCH1	orf19.3298	0	0	'unannotated_repeat_region'	2986
Chr1	178358	snp	{'G': 0.5740740740740741, 'A': 0.42592592592592593}	{'A': 0.9975369458128078, 'T': 0.0024630541871921183}	{'G': '-0.57', 'A': '+0.57', 'T': '+0.00'}	LOH	GEM1	orf19.6016	0	0	'unannotated_repeat_region'	26620		Chr1	219844	snp	{'C': 1.0}	{'T': 0.5234375, 'C': 0.47265625, 'A': 0.00390625}	{'C': '-0.53', 'T': '+0.52', 'A': '+0.00'}	GOH	CCH1	orf19.3298	0	0	'unannotated_repeat_region'	2326
Chr1	178406	snp	{'T': 0.423728813559322, 'A': 0.576271186440678}	{'T': 0.9976525821596244, 'A': 0.002347417840375587}	{'A': '-0.57', 'T': '+0.57'}	LOH	GEM1	orf19.6016	0	0	'unannotated_repeat_region'	26572		Chr1	219871	snp	{'A': 1.0}	{'G': 0.4982078853046595, 'A': 0.4982078853046595, 'C': 0.0035842293906810036}	{'C': '+0.00', 'G': '+0.50', 'A': '-0.50'}	GOH	CCH1	orf19.3298	0	0	'unannotated_repeat_region'	2299
Chr1	178416	snp	{'G': 1.0}	{'G': 0.5217391304347826, 'A': 0.4782608695652174}	{'G': '-0.48', 'A': '+0.48'}	GOH	GEM1	orf19.6016	0	0	'unannotated_repeat_region'	26562		Chr1	220270	snp	{'G': 1.0}	{'A': 0.55, 'G': 0.45}	{'G': '-0.55', 'A': '+0.55'}	GOH	CCH1	orf19.3298	0	0	'unannotated_repeat_region'	1900
Chr1	178425	snp	{'G': 0.5565217391304348, 'A': 0.4434782608695652}	{'A': 1.0}	{'G': '-0.56', 'A': '+0.56'}	LOH	GEM1	orf19.6016	0	0	'unannotated_repeat_region'	26553		Chr1	220423	indel	{0: 0.9829059829059829, 1: 0.017094017094017096}	{0: 0.4, -1: 0.6}	{0: '-0.58', 1: '-0.02', -1: '+0.60'}	GOH	CCH1	orf19.3298	-24	-24	'unannotated_repeat_region'	1747
Chr1	178436	snp	{'A': 0.5299145299145299, 'T': 0.4700854700854701}	{'A': 1.0}	{'A': '+0.47', 'T': '-0.47'}	LOH	GEM1	orf19.6016	0	0	'unannotated_repeat_region'	26542		Chr1	220425	snp	{'T': 1.0}	{'T': 0.4, 'A': 0.6}	{'T': '-0.60', 'A': '+0.60'}	GOH	CCH1	orf19.3298	-26	-26	'unannotated_repeat_region'	1745
Chr1	178507	snp	{'T': 0.4065934065934066, 'A': 0.5934065934065934}	{'A': 1.0}	{'A': '+0.41', 'T': '-0.41'}	LOH	GEM1	orf19.6016	-32	-32	'unannotated_repeat_region'	26471		Chr1	220532	snp	{'A': 1.0}	{'C': 0.527027027027027, 'A': 0.47297297297297297}	{'C': '+0.53', 'A': '-0.53'}	GOH	ZPR1	orf19.3300	6	6	'unannotated_repeat_region'	1638
Chr1	178510	snp	{'T': 0.4270833333333333, 'A': 0.5729166666666666}	{'A': 1.0}	{'A': '+0.43', 'T': '-0.43'}	LOH	GEM1	orf19.6016	-35	-35	'unannotated_repeat_region'	26468		Chr1	220556	snp	{'C': 0.5092592592592593, 'T': 0.49074074074074076}	{'C': 1.0}	{'C': '+0.49', 'T': '-0.49'}	LOH	ZPR1	orf19.3300	0	0	'unannotated_repeat_region'	1614
Chr1	178704	snp	{'A': 0.46938775510204084, 'G': 0.5306122448979592}	{'G': 0.9925187032418953, 'T': 0.0024937655860349127, 'A': 0.004987531172069825}	{'G': '+0.46', 'A': '-0.46', 'T': '+0.00'}	LOH	RRS1	orf19.6014	0	0	'unannotated_repeat_region'	26274		Chr1	220560	snp	{'T': 1.0}	{'T': 0.475, 'C': 0.5166666666666667, 'A': 0.008333333333333333}	{'C': '+0.52', 'T': '-0.53', 'A': '+0.01'}	GOH	ZPR1	orf19.3300	0	0	'unannotated_repeat_region'	1610
Chr1	178743	snp	{'T': 0.46153846153846156, 'C': 0.5384615384615384}	{'T': 0.9923664122137404, 'C': 0.007633587786259542}	{'C': '-0.53', 'T': '+0.53'}	LOH	RRS1	orf19.6014	0	0	'unannotated_repeat_region'	26235		Chr1	221109	snp	{'T': 1.0}	{'T': 0.5269461077844312, 'C': 0.47305389221556887}	{'C': '+0.47', 'T': '-0.47'}	GOH	ZPR1	orf19.3300	0	0	'unannotated_repeat_region'	1061
Chr1	178904	snp	{'T': 0.5047619047619047, 'C': 0.49523809523809526}	{'C': 1.0}	{'C': '+0.50', 'T': '-0.50'}	LOH	RRS1	orf19.6014	0	0	'unannotated_repeat_region'	26074		Chr1	221160	snp	{'T': 1.0}	{'C': 0.5028248587570622, 'T': 0.4971751412429379}	{'C': '+0.50', 'T': '-0.50'}	GOH	ZPR1	orf19.3300	0	0	'unannotated_repeat_region'	1010
Chr1	179069	snp	{'C': 1.0}	{'G': 0.5020161290322581, 'C': 0.49798387096774194}	{'G': '+0.50', 'C': '-0.50'}	GOH	RRS1	orf19.6014	0	0	'unannotated_repeat_region'	25909		Chr1	221181	snp	{'G': 1.0}	{'G': 0.49557522123893805, 'A': 0.5014749262536873, 'T': 0.0029498525073746312}	{'T': '+0.00', 'G': '-0.50', 'A': '+0.50'}	GOH	ZPR1	orf19.3300	0	0	'unannotated_repeat_region'	989
Chr1	179666	snp	{'T': 0.46, 'C': 0.54}	{'C': 1.0}	{'C': '+0.46', 'T': '-0.46'}	LOH	C1_00910W_A	orf19.6013	156	156	'unannotated_repeat_region'	25312		Chr1	221460	snp	{'T': 1.0}	{'T': 0.5105633802816901, 'C': 0.4894366197183099}	{'C': '+0.49', 'T': '-0.49'}	GOH	ZPR1	orf19.3300	0	0	'unannotated_repeat_region'	710
Chr1	180763	snp	{'T': 0.9908256880733946, 'G': 0.009174311926605505}	{'A': 0.542016806722689, 'T': 0.4579831932773109}	{'G': '-0.01', 'A': '+0.54', 'T': '-0.53'}	GOH	C1_00910W_A	orf19.6013	0	0	'unannotated_repeat_region'	24215		Chr1	221514	snp	{'A': 1.0}	{'A': 0.50814332247557, 'T': 0.49185667752442996}	{'T': '+0.49', 'A': '-0.49'}	GOH	ZPR1	orf19.3300	0	0	'unannotated_repeat_region'	656
Chr1	180929	snp	{'T': 1.0}	{'C': 0.46766169154228854, 'T': 0.5323383084577115}	{'C': '+0.47', 'T': '-0.47'}	GOH	C1_00910W_A	orf19.6013	-100	-100	'unannotated_repeat_region'	24049		Chr1	221568	snp	{'C': 1.0}	{'T': 0.4712230215827338, 'C': 0.5287769784172662}	{'C': '-0.47', 'T': '+0.47'}	GOH	ZPR1	orf19.3300	0	0	'unannotated_repeat_region'	602
Chr1	180941	snp	{'C': 1.0}	{'T': 0.5240506329113924, 'C': 0.4759493670886076}	{'C': '-0.52', 'T': '+0.52'}	GOH	C1_00910W_A	orf19.6013	-112	-112	'unannotated_repeat_region'	24037		Chr1	221802	snp	{'G': 1.0}	{'A': 0.4658119658119658, 'G': 0.5341880341880342}	{'G': '-0.47', 'A': '+0.47'}	GOH	ZPR1	orf19.3300	0	0	'unannotated_repeat_region'	368
Chr1	180942	snp	{'G': 1.0}	{'G': 0.47848101265822784, 'T': 0.5215189873417722}	{'G': '-0.52', 'T': '+0.52'}	GOH	C1_00910W_A	orf19.6013	-113	-113	'unannotated_repeat_region'	24036		Chr1	221817	snp	{'G': 1.0}	{'G': 0.5506607929515418, 'A': 0.44933920704845814}	{'G': '-0.45', 'A': '+0.45'}	GOH	ZPR1	orf19.3300	0	0	'unannotated_repeat_region'	353
Chr1	181010	snp	{'T': 1.0}	{'T': 0.5710659898477157, 'C': 0.4289340101522843}	{'C': '+0.43', 'T': '-0.43'}	GOH	C1_00910W_A	orf19.6013	-181	-181	'unannotated_repeat_region'	23968		Chr1	222787	snp	{'C': 1.0}	{'C': 0.453125, 'T': 0.546875}	{'C': '-0.55', 'T': '+0.55'}	GOH	ZPR1	orf19.3300	-719	-719	'unannotated_repeat_region'	-142
Chr1	181012	snp	{'T': 1.0}	{'T': 0.5682382133995038, 'C': 0.4317617866004963}	{'C': '+0.43', 'T': '-0.43'}	GOH	C1_00910W_A	orf19.6013	-183	-183	'unannotated_repeat_region'	23966		Chr1	222970	snp	{'T': 1.0}	{'T': 0.45549738219895286, 'A': 0.5445026178010471}	{'T': '-0.54', 'A': '+0.54'}	GOH	ZPR1	orf19.3300	-902	-902	'unannotated_repeat_region'	-325
Chr1	181028	snp	{'C': 1.0}	{'C': 0.53, 'T': 0.47}	{'C': '-0.47', 'T': '+0.47'}	GOH	C1_00910W_A	orf19.6013	-199	-199	'unannotated_repeat_region'	23950		Chr1	223121	snp	{'G': 0.5611510791366906, 'A': 0.43884892086330934}	{'G': 1.0}	{'G': '+0.44', 'A': '-0.44'}	LOH	ZPR1	orf19.3300	-1053	-1053	'unannotated_repeat_region'	-476
Chr1	181125	snp	{'C': 1.0}	{'C': 0.56353591160221, 'T': 0.43646408839779005}	{'C': '-0.44', 'T': '+0.44'}	GOH	C1_00920W_A	orf19.6012	277	277	'unannotated_repeat_region'	23853		Chr1	223559	indel	{0: 1.0}	{0: 0.6015325670498084, 3: 0.39846743295019155}	{0: '-0.40', 3: '+0.40'}	GOH	C1_01130W_A	orf19.3301	1107	1107	'unannotated_repeat_region'	-914
Chr1	181138	snp	{'G': 1.0}	{'G': 0.5411140583554377, 'A': 0.4588859416445623}	{'G': '-0.46', 'A': '+0.46'}	GOH	C1_00920W_A	orf19.6012	264	264	'unannotated_repeat_region'	23840		Chr1	223674	snp	{'A': 1.0}	{'A': 0.5208333333333334, 'G': 0.4791666666666667}	{'G': '+0.48', 'A': '-0.48'}	GOH	C1_01130W_A	orf19.3301	992	992	'unannotated_repeat_region'	-1029
Chr1	181313	indel	{0: 1.0}	{0: 0.5770171149144254, -3: 0.4229828850855746}	{0: '-0.42', -3: '+0.42'}	GOH	C1_00920W_A	orf19.6012	89	89	'unannotated_repeat_region'	23665		Chr1	224194	snp	{'C': 0.08695652173913043, 'T': 0.9130434782608695}	{'C': 0.5068493150684932, 'T': 0.4931506849315068}	{'C': '+0.42', 'T': '-0.42'}	GOH	C1_01130W_A	orf19.3301	472	472	'unannotated_repeat_region'	-1549
Chr1	181501	snp	{'G': 0.9924242424242424, 'A': 0.007575757575757576}	{'C': 0.4885844748858447, 'G': 0.5114155251141552}	{'G': '-0.48', 'A': '-0.01', 'C': '+0.49'}	GOH	C1_00920W_A	orf19.6012	0	0	'unannotated_repeat_region'	23477		Chr1	224215	indel	{0: 0.9519230769230769, 1: 0.04807692307692308}	{0: 0.6625, 1: 0.3375}	{0: '-0.29', 1: '+0.29'}	GOH	C1_01130W_A	orf19.3301	451	451	'unannotated_repeat_region'	-1570
Chr1	181507	snp	{'G': 1.0}	{'G': 0.510250569476082, 'A': 0.489749430523918}	{'G': '-0.49', 'A': '+0.49'}	GOH	C1_00920W_A	orf19.6012	0	0	'unannotated_repeat_region'	23471		Chr1	224216	snp	{'A': 0.9514563106796117, 'T': 0.04854368932038835}	{'A': 0.625, 'T': 0.375}	{'T': '+0.33', 'A': '-0.33'}	GOH	C1_01130W_A	orf19.3301	450	450	'unannotated_repeat_region'	-1571
Chr1	181561	snp	{'T': 1.0}	{'C': 0.9976851851851852, 'T': 0.0023148148148148147}	{'C': '+1.00', 'T': '-1.00'}		C1_00920W_A	orf19.6012	0	0	'unannotated_repeat_region'	23417		Chr1	224297	snp	{'T': 1.0}	{'G': 0.48717948717948717, 'T': 0.5128205128205128}	{'G': '+0.49', 'T': '-0.49'}	GOH	C1_01130W_A	orf19.3301	369	369	'unannotated_repeat_region'	-1652
Chr1	181846	snp	{'A': 1.0}	{'G': 0.5063291139240507, 'A': 0.4936708860759494}	{'G': '+0.51', 'A': '-0.51'}	GOH	C1_00920W_A	orf19.6012	0	0	'unannotated_repeat_region'	23132		Chr1	224338	indel	{0: 1.0}	{0: 0.4430379746835443, -1: 0.5569620253164557}	{0: '-0.56', -1: '+0.56'}	GOH	C1_01130W_A	orf19.3301	328	328	'unannotated_repeat_region'	-1693
Chr1	181849	snp	{'A': 1.0}	{'A': 0.4894067796610169, 'G': 0.510593220338983}	{'G': '+0.51', 'A': '-0.51'}	GOH	C1_00920W_A	orf19.6012	0	0	'unannotated_repeat_region'	23129		Chr1	224340	snp	{'T': 1.0}	{'T': 0.4025974025974026, 'C': 0.5974025974025974}	{'C': '+0.60', 'T': '-0.60'}	GOH	C1_01130W_A	orf19.3301	326	326	'unannotated_repeat_region'	-1695
[truncated: 110,984 more rows]
