# Supplementary material for: Candida albicans Isolates 529L and CHN1 Exhibit Stable Colonization of the Murine Gastrointestinal Tract
Source: mBio. 2021 Nov 2;12(6):e02878-21. doi: 10.1128/mBio.02878-21 (PMC8561340; doi:10.1128/mBio.02878-21)
Supplement: TABLE S1 [file mbio.02878-21-st001.xlsx]

## Sheet: Supplemental Table 1
Supplemental Table 1. Strains used in this study.
Name	Genotype	Source	Reference
SC5314	wild type	bloodstream	Maestrone and Semar 1968
529L	wild type	oral cavity	Rahman et al. 2007
CHN1	wild type	lung	Mason et al. 2012
SC5314-NAT #1	SAT1 integrated at NEUT5L	laboratory	Ene et al. 2018
SC5314-NAT #2	SAT1 integrated at NEUT5L	laboratory	This study
529L-NAT	SAT1 integrated at NEUT5L	laboratory	This study
CHN1-NAT	SAT1 integrated at NEUT5L	laboratory	This study
