# Supplementary material for: Candida albicans Isolates 529L and CHN1 Exhibit Stable Colonization of the Murine Gastrointestinal Tract
Source: mBio. 2021 Nov 2;12(6):e02878-21. doi: 10.1128/mBio.02878-21 (PMC8561340; doi:10.1128/mBio.02878-21)
Supplement: TABLE S2 [file mbio.02878-21-st002.xlsx]

## Sheet: Supplemental Table 2
Supplemental Table 2. Metadata associated with NCBI BioProject PRJNA734639.
Sample ID	Day pre/post gavage	Mouse	Strain	Cage	Date	Barcode 1	Barcode 2
0.CHN1.171024	-1	C0	none	A	2017-10-24	CTATGAGTCCAG	CTATGAGTCCAG
0.CHN1.171030	5	C0	CHN1	A	2017-10-30	TGGACTCAGCTA	TGGACTCAGCTA
0.CHN1.171106	12	C0	CHN1	A	2017-11-06	TAATCGGTGCCA	TAATCGGTGCCA
0.CHN1.171212	48	C0	CHN1	A	2017-12-12	CCTGTCCTATCT	CCTGTCCTATCT
0.SC.171024	-1	S0	none	C	2017-10-24	CGTAGCCAACAT	CGTAGCCAACAT
0.SC.171030	5	S0	SC-5314	C	2017-10-30	ATCGTGTGTTGG	ATCGTGTGTTGG
0.SC.171106	12	S0	SC-5314	C	2017-11-06	TCGGATCTGTGA	TCGGATCTGTGA
0.SC.171109	15	S0	SC-5314	C	2017-11-09	GAGCGAGTTAGG	GAGCGAGTTAGG
0.SC.171212	48	S0	SC-5314	C	2017-12-12	CACAACCACAAC	CACAACCACAAC
1.CHN1.171024	-1	C1	none	A	2017-10-24	GGTCACACATCA	GGTCACACATCA
1.CHN1.171030	5	C1	CHN1	A	2017-10-30	GTCCGATCCTAG	GTCCGATCCTAG
1.CHN1.171106	12	C1	CHN1	A	2017-11-06	CGAGTCACGATT	CGAGTCACGATT
1.CHN1.171212	48	C1	CHN1	A	2017-12-12	TTGTCAGCTGGA	TTGTCAGCTGGA
1.SC.171024	-1	S1	none	C	2017-10-24	ACGCAATGTCTG	ACGCAATGTCTG
1.SC.171030	5	S1	SC-5314	C	2017-10-30	CGTCCGTATGAA	CGTCCGTATGAA
1.SC.171106	12	S1	SC-5314	C	2017-11-06	GCTCGAAGATTC	GCTCGAAGATTC
1.SC.171114	20	S1	SC-5314	C	2017-11-14	CTTGTGCGACAA	CTTGTGCGACAA
1.SC.171212	48	S1	SC-5314	C	2017-12-12	AGAGTCTTGCCA	AGAGTCTTGCCA
10.CHN1.171024	-1	C10	none	A	2017-10-24	TAGGTCTAGGTC	TAGGTCTAGGTC
10.CHN1.171030	5	C10	CHN1	A	2017-10-30	TAGGCTCGTGCT	TAGGCTCGTGCT
10.CHN1.171106	12	C10	CHN1	A	2017-11-06	CAGAATCGCTCA	CAGAATCGCTCA
10.CHN1.171109	15	C10	CHN1	A	2017-11-09	TTGGTCTCCTCT	TTGGTCTCCTCT
10.CHN1.171212	48	C10	CHN1	A	2017-12-12	ACAGGTAGAGAG	ACAGGTAGAGAG
10.SC.171024	-1	S10	none	C	2017-10-24	GTTGACCATCGC	GTTGACCATCGC
10.SC.171030	5	S10	SC-5314	C	2017-10-30	ACCAGTGACTCA	ACCAGTGACTCA
10.SC.171106	12	S10	SC-5314	C	2017-11-06	TAGATCCTCGGA	TAGATCCTCGGA
10.SC.171212	48	S10	SC-5314	C	2017-12-12	TTGCCAAGAGTC	TTGCCAAGAGTC
11.CHN1.171024	-1	C11	none	B	2017-10-24	ATCTTGGAGTCG	ATCTTGGAGTCG
11.CHN1.171030	5	C11	CHN1	B	2017-10-30	GTACTCGAACCA	GTACTCGAACCA
11.CHN1.171106	12	C11	CHN1	B	2017-11-06	ACTCCGATAGAC	ACTCCGATAGAC
11.CHN1.171121	27	C11	CHN1	B	2017-11-21	AACACTCGATCG	AACACTCGATCG
11.CHN1.171212	48	C11	CHN1	B	2017-12-12	ACCACGATGCTA	ACCACGATGCTA
11.SC.171024	-1	S11	none	D	2017-10-24	CATACCGTGAGT	CATACCGTGAGT
11.SC.171030	5	S11	SC-5314	D	2017-10-30	TAGTGCATTCGG	TAGTGCATTCGG
11.SC.171106	12	S11	SC-5314	D	2017-11-06	AGTAGGAGGCAC	AGTAGGAGGCAC
11.SC.171117	23	S11	SC-5314	D	2017-11-17	GGTGACTAGTTC	GGTGACTAGTTC
11.SC.171212	48	S11	SC-5314	D	2017-12-12	CAACACATGCTG	CAACACATGCTG
13.CHN1.171024	-1	C13	none	B	2017-10-24	GAAGGTGAAGGT	GAAGGTGAAGGT
13.CHN1.171030	5	C13	CHN1	B	2017-10-30	ACTGCTATCGCG	ACTGCTATCGCG
13.CHN1.171106	12	C13	CHN1	B	2017-11-06	GATAGCACTCGT	GATAGCACTCGT
13.CHN1.171212	48	C13	CHN1	B	2017-12-12	TGGCGATACGTT	TGGCGATACGTT
13.SC.171024	-1	S13	none	D	2017-10-24	CCGAGTACAATC	CCGAGTACAATC
13.SC.171030	5	S13	SC-5314	D	2017-10-30	AGAACACGGAAG	AGAACACGGAAG
13.SC.171106	12	S13	SC-5314	D	2017-11-06	CAATTGCGTGCA	CAATTGCGTGCA
13.SC.171212	48	S13	SC-5314	D	2017-12-12	GCTTGAGCTTGA	GCTTGAGCTTGA
3.CHN1.171024	-1	C3	none	A	2017-10-24	AACTCGCGCTAC	AACTCGCGCTAC
3.CHN1.171030	5	C3	CHN1	A	2017-10-30	TCATTAGCGTGG	TCATTAGCGTGG
3.CHN1.171106	12	C3	CHN1	A	2017-11-06	AGGTTCTTAGGC	AGGTTCTTAGGC
3.CHN1.171212	48	C3	CHN1	A	2017-12-12	GATAAGCGCCTT	GATAAGCGCCTT
3.SC.171024	-1	S3	none	C	2017-10-24	ACCTGATCCGCA	ACCTGATCCGCA
3.SC.171030	5	S3	SC-5314	C	2017-10-30	GTGCAACCAATC	GTGCAACCAATC
3.SC.171106	12	S3	SC-5314	C	2017-11-06	AGAGCATCCACT	AGAGCATCCACT
3.SC.171212	48	S3	SC-5314	C	2017-12-12	CTGTGTCCATGG	CTGTGTCCATGG
30.CHN1.171024	-1	C30	none	A	2017-10-24	GCACATAGTCGT	GCACATAGTCGT
30.CHN1.171030	5	C30	CHN1	A	2017-10-30	CGGTAGTTGATC	CGGTAGTTGATC
30.CHN1.171106	12	C30	CHN1	A	2017-11-06	TTCGCAGATACG	TTCGCAGATACG
30.CHN1.171212	48	C30	CHN1	A	2017-12-12	CTCTATTCCACC	CTCTATTCCACC
30.SC.171024	-1	S30	none	C	2017-10-24	TGACTGCGTTAG	TGACTGCGTTAG
30.SC.171030	5	S30	SC-5314	C	2017-10-30	GGATACTCGCAT	GGATACTCGCAT
30.SC.171106	12	S30	SC-5314	C	2017-11-06	CTCTACGAACAG	CTCTACGAACAG
30.SC.171212	48	S30	SC-5314	C	2017-12-12	GGTATGGCTACT	GGTATGGCTACT
31.CHN1.171024	-1	C31	none	B	2017-10-24	AGTCCACTGGTA	AGTCCACTGGTA
31.CHN1.171030	5	C31	CHN1	B	2017-10-30	CACTGAGTACGT	CACTGAGTACGT
31.CHN1.171106	12	C31	CHN1	B	2017-11-06	GTATAGTCCGTG	GTATAGTCCGTG
31.CHN1.171212	48	C31	CHN1	B	2017-12-12	GCACTGGCATAT	GCACTGGCATAT
31.SC.171024	-1	S31	none	D	2017-10-24	AGCCTGGTACCT	AGCCTGGTACCT
31.SC.171030	5	S31	SC-5314	D	2017-10-30	TATGTTGACGGC	TATGTTGACGGC
31.SC.171106	12	S31	SC-5314	D	2017-11-06	TCCAGATAGCGT	TCCAGATAGCGT
31.SC.171212	48	S31	SC-5314	D	2017-12-12	AACATGCATGCC	AACATGCATGCC
33.CHN1.171024	-1	C33	none	B	2017-10-24	GCCGATTGTAAC	GCCGATTGTAAC
33.CHN1.171030	5	C33	CHN1	B	2017-10-30	CCTAAGAGCATC	CCTAAGAGCATC
33.CHN1.171106	12	C33	CHN1	B	2017-11-06	CGCCTTGATAAG	CGCCTTGATAAG
33.CHN1.171109	15	C33	CHN1	B	2017-11-09	GGCTCTAACGTA	GGCTCTAACGTA
33.CHN1.171212	48	C33	CHN1	B	2017-12-12	TGTGCTTGTAGG	TGTGCTTGTAGG
33.SC.171024	-1	S33	none	D	2017-10-24	GAAGACAGCGAC	GAAGACAGCGAC
33.SC.171030	5	S33	SC-5314	D	2017-10-30	GTCCGCAAGTTA	GTCCGCAAGTTA
33.SC.171106	12	S33	SC-5314	D	2017-11-06	ACACCTGCGATC	ACACCTGCGATC
33.SC.171212	48	S33	SC-5314	D	2017-12-12	TCGGCTTGGAAT	TCGGCTTGGAAT
